# Supplementary material for: Single-Cell RNA Sequencing Reveals Cellular Heterogeneity and Developmental Dynamics of Goose Satellite Cells During Embryogenesis
Source: Cells. 2026 May 27;15(11):983. doi: 10.3390/cells15110983 (PMC13256991; doi:10.3390/cells15110983)
Supplement: Supplementary file 1 [file cells-15-00983-s001.zip]

Archive with 6 entries (6 files):
- Figure S1.pdf
- Table S1.csv
- Table S2.csv
- Table S3.csv
- Table S4.csv
- Table S5.csv
