# Supplementary material for: Single-Cell RNA Sequencing Reveals Cellular Heterogeneity and Developmental Dynamics of Goose Satellite Cells During Embryogenesis
Source: Cells. 2026 May 27;15(11):983. doi: 10.3390/cells15110983 (PMC13256991; doi:10.3390/cells15110983)
Supplement: Supplementary file 1 [file cells-15-00983-s001.zip › Table S1.csv]

Gene id	Gene name	Gene description
gene-AAAS	AAAS	aladin WD repeat nucleoporin, transcript variant X2
gene-AAK1	AAK1	AP2 associated kinase 1, transcript variant X22
gene-AAMP	AAMP	angio associated migratory cell protein
gene-AARS1	AARS1	alanyl-tRNA synthetase 1, transcript variant X3
gene-AASDH	AASDH	aminoadipate-semialdehyde dehydrogenase, transcript variant X7
gene-AASS	AASS	aminoadipate-semialdehyde synthase, transcript variant X6
gene-ABCB10	ABCB10	ATP binding cassette subfamily B member 10, transcript variant X1
gene-ABCB8	ABCB8	ATP binding cassette subfamily B member 8, transcript variant X1
gene-ABCC4	ABCC4	ATP binding cassette subfamily C member 4 (PEL blood group), transcript variant X1
gene-ABCD3	ABCD3	ATP binding cassette subfamily D member 3
gene-ABCF1	ABCF1	ATP binding cassette subfamily F member 1
gene-ABCF3	ABCF3	ATP binding cassette subfamily F member 3, transcript variant X3
gene-ABHD12	ABHD12	abhydrolase domain containing 12, lysophospholipase
gene-ABHD14A	ABHD14A	abhydrolase domain containing 14A
gene-ABHD17A	ABHD17A	abhydrolase domain containing 17A, depalmitoylase
gene-ABHD17B	ABHD17B	abhydrolase domain containing 17B, depalmitoylase, transcript variant X2
gene-ABI1	ABI1	abl interactor 1, transcript variant X5
gene-ABL1	ABL1	ABL proto-oncogene 1, non-receptor tyrosine kinase, transcript variant X3
gene-ABRAXAS1	ABRAXAS1	abraxas 1, BRCA1 A complex subunit, transcript variant X1
gene-ACAD9	ACAD9	acyl-CoA dehydrogenase family member 9
gene-ACADM	ACADM	acyl-CoA dehydrogenase medium chain
gene-ACADS	ACADS	acyl-CoA dehydrogenase short chain, transcript variant X1
gene-ACAP2	ACAP2	ArfGAP with coiled-coil, ankyrin repeat and PH domains 2, transcript variant X5
gene-ACAT1	ACAT1	acetyl-CoA acetyltransferase 1, transcript variant X2
gene-ACBD5	ACBD5	acyl-CoA binding domain containing 5, transcript variant X2
gene-ACER3	ACER3	alkaline ceramidase 3, transcript variant X2
gene-ACLY	ACLY	ATP citrate lyase, transcript variant X2
gene-ACR	ACR	acrosin
gene-ACSF2	ACSF2	acyl-CoA synthetase family member 2, transcript variant X2
gene-ACSS1	ACSS1	acyl-CoA synthetase short chain family member 1, transcript variant X2
gene-ACSS3	ACSS3	acyl-CoA synthetase short chain family member 3, transcript variant X4
gene-ACTB	ACTB	actin beta
gene-ACTC1	ACTC1	actin alpha cardiac muscle 1
gene-ACTL6A	ACTL6A	actin like 6A
gene-ACVR1	ACVR1	activin A receptor type 1, transcript variant X3
gene-ADAL	ADAL	adenosine deaminase like, transcript variant X2
gene-ADAM12	ADAM12	ADAM metallopeptidase domain 12, transcript variant X2
gene-ADAM33	ADAM33	ADAM metallopeptidase domain 33
gene-ADAMTS2	ADAMTS2	ADAM metallopeptidase with thrombospondin type 1 motif 2, transcript variant X1
gene-ADAMTS5	ADAMTS5	ADAM metallopeptidase with thrombospondin type 1 motif 5
gene-ADAMTS6	ADAMTS6	ADAM metallopeptidase with thrombospondin type 1 motif 6, transcript variant X8
gene-ADAMTSL3	ADAMTSL3	ADAMTS like 3, transcript variant X10
gene-ADARB1	ADARB1	adenosine deaminase RNA specific B1, transcript variant X6
gene-ADD1	ADD1	adducin 1, transcript variant X2
gene-ADGRG6	ADGRG6	adhesion G protein-coupled receptor G6, transcript variant X1
gene-ADGRL2	ADGRL2	adhesion G protein-coupled receptor L2, transcript variant X28
gene-ADGRL3	ADGRL3	adhesion G protein-coupled receptor L3, transcript variant X16
gene-ADISSP	ADISSP	adipose secreted signaling protein, transcript variant X4
gene-ADNP2	ADNP2	ADNP homeobox 2, transcript variant X5
gene-ADO	ADO	2-aminoethanethiol dioxygenase
gene-ADORA1	ADORA1	adenosine A1 receptor, transcript variant X1
gene-ADSL	ADSL	adenylosuccinate lyase
gene-AEN	AEN	apoptosis enhancing nuclease, transcript variant X2
gene-AFF3	AFF3	ALF transcription elongation factor 3, transcript variant X6
gene-AFF4	AFF4	ALF transcription elongation factor 4, transcript variant X2
gene-AFG2A	AFG2A	AFG2 AAA ATPase homolog A, transcript variant X5
gene-AFMID	AFMID	arylformamidase
gene-AFTPH	AFTPH	aftiphilin, transcript variant X3
gene-AGAP1	AGAP1	ArfGAP with GTPase domain, ankyrin repeat and PH domain 1, transcript variant X13
gene-AGFG1	AGFG1	ArfGAP with FG repeats 1, transcript variant X7
gene-AGK	AGK	acylglycerol kinase
gene-AGL	AGL	amylo-alpha-1, 6-glucosidase, 4-alpha-glucanotransferase, transcript variant X1
gene-AGO3	AGO3	argonaute RISC catalytic component 3
gene-AGPAT5	AGPAT5	1-acylglycerol-3-phosphate O-acyltransferase 5
gene-AGPS	AGPS	alkylglycerone phosphate synthase, transcript variant X2
gene-AGRN	AGRN	agrin, transcript variant X5
gene-AHCTF1	AHCTF1	AT-hook containing transcription factor 1, transcript variant X3
gene-AHCYL1	AHCYL1	adenosylhomocysteinase like 1
gene-AHI1	AHI1	Abelson helper integration site 1, transcript variant X4
gene-AHNAK2	AHNAK2	AHNAK nucleoprotein 2, transcript variant X2
gene-AIF1L	AIF1L	allograft inflammatory factor 1 like
gene-AIFM1	AIFM1	apoptosis inducing factor mitochondria associated 1, transcript variant X3
gene-AIFM2	AIFM2	apoptosis inducing factor mitochondria associated 2, transcript variant X2
gene-AIG1	AIG1	androgen induced 1, transcript variant X1
gene-AIMP2	AIMP2	aminoacyl tRNA synthetase complex interacting multifunctional protein 2, transcript variant X1
gene-AIP	AIP	aryl hydrocarbon receptor interacting protein, transcript variant X2
gene-AK3	AK3	adenylate kinase 3, transcript variant X1
gene-AKAP1	AKAP1	A-kinase anchoring protein 1, transcript variant X1
gene-AKIP1	AKIP1	A-kinase interacting protein 1, transcript variant X2
gene-AKIRIN2	AKIRIN2	akirin 2, transcript variant X3
gene-AKT2	AKT2	AKT serine/threonine kinase 2, transcript variant X3
gene-ALAS1	ALAS1	5'-aminolevulinate synthase 1
gene-ALDH1A2	ALDH1A2	aldehyde dehydrogenase 1 family member A2
gene-ALDH1L2	ALDH1L2	aldehyde dehydrogenase 1 family member L2
gene-ALDH2	ALDH2	aldehyde dehydrogenase 2 family member
gene-ALG1	ALG1	ALG1 chitobiosyldiphosphodolichol beta-mannosyltransferase
gene-ALG9	ALG9	ALG9 alpha-1,2-mannosyltransferase
gene-ALK	ALK	ALK receptor tyrosine kinase, transcript variant X6
gene-ALKBH2	ALKBH2	alkB homolog 2, alpha-ketoglutarate dependent dioxygenase
gene-AMN1	AMN1	antagonist of mitotic exit network 1 homolog, transcript variant X4
gene-AMOT	AMOT	angiomotin, transcript variant X3
gene-AMOTL2	AMOTL2	angiomotin like 2, transcript variant X2
gene-AMPD3	AMPD3	adenosine monophosphate deaminase 3, transcript variant X1
gene-ANAPC4	ANAPC4	anaphase promoting complex subunit 4, transcript variant X3
gene-ANAPC5	ANAPC5	anaphase promoting complex subunit 5, transcript variant X1
gene-ANGPTL4	ANGPTL4	angiopoietin like 4
gene-ANK2	ANK2	ankyrin 2, transcript variant X21
gene-ANKMY2	ANKMY2	ankyrin repeat and MYND domain containing 2
gene-ANKRD1	ANKRD1	ankyrin repeat domain 1
gene-ANKRD11	ANKRD11	ankyrin repeat domain containing 11
gene-ANKRD26	ANKRD26	ankyrin repeat domain containing 26, transcript variant X11
gene-ANKRD28	ANKRD28	ankyrin repeat domain 28, transcript variant X3
gene-ANKRD40	ANKRD40	ankyrin repeat domain 40, transcript variant X5
gene-ANKS6	ANKS6	ankyrin repeat and sterile alpha motif domain containing 6, transcript variant X4
gene-ANLN	ANLN	anillin, actin binding protein, transcript variant X1
gene-ANO5	ANO5	anoctamin 5, transcript variant X5
gene-ANP32A	ANP32A	acidic nuclear phosphoprotein 32 family member A, transcript variant X3
gene-ANP32E	ANP32E	acidic nuclear phosphoprotein 32 family member E, transcript variant X3
gene-ANTXR1	ANTXR1	ANTXR cell adhesion molecule 1, transcript variant X2
gene-ANTXR2	ANTXR2	ANTXR cell adhesion molecule 2
gene-ANXA1	ANXA1	annexin A1, transcript variant X2
gene-ANXA6	ANXA6	annexin A6, transcript variant X3
gene-AOPEP	AOPEP	aminopeptidase O (putative), transcript variant X18
gene-AP1S2	AP1S2	adaptor related protein complex 1 subunit sigma 2, transcript variant X3
gene-AP2A2	AP2A2	adaptor related protein complex 2 subunit alpha 2, transcript variant X4
gene-AP3B1	AP3B1	adaptor related protein complex 3 subunit beta 1, transcript variant X2
gene-AP5S1	AP5S1	adaptor related protein complex 5 subunit sigma 1
gene-APC	APC	APC regulator of WNT signaling pathway, transcript variant X5
gene-APCDD1L	APCDD1L	APC down-regulated 1 like
gene-APOOL	APOOL	apolipoprotein O like, transcript variant X1
gene-APPL2	APPL2	adaptor protein, phosphotyrosine interacting with PH domain and leucine zipper 2
gene-ARF4	ARF4	ADP ribosylation factor 4
gene-ARFGAP1	ARFGAP1	ADP ribosylation factor GTPase activating protein 1
gene-ARG2	ARG2	arginase 2, transcript variant X1
gene-ARGLU1	ARGLU1	arginine and glutamate rich 1, transcript variant X1
gene-ARHGAP11A	ARHGAP11A	Rho GTPase activating protein 11A, transcript variant X2
gene-ARHGAP15	ARHGAP15	Rho GTPase activating protein 15, transcript variant X7
gene-ARHGAP17	ARHGAP17	Rho GTPase activating protein 17, transcript variant X5
gene-ARHGAP24	ARHGAP24	Rho GTPase activating protein 24, transcript variant X4
gene-ARHGAP28	ARHGAP28	Rho GTPase activating protein 28, transcript variant X2
gene-ARHGAP32	ARHGAP32	Rho GTPase activating protein 32, transcript variant X16
gene-ARHGAP39	ARHGAP39	Rho GTPase activating protein 39, transcript variant X3
gene-ARHGAP8	ARHGAP8	Rho GTPase activating protein 8, transcript variant X11
gene-ARHGEF10	ARHGEF10	Rho guanine nucleotide exchange factor 10, transcript variant X4
gene-ARHGEF10L	ARHGEF10L	Rho guanine nucleotide exchange factor 10 like, transcript variant X15
gene-ARID2	ARID2	AT-rich interaction domain 2, transcript variant X1
gene-ARID3A	ARID3A	AT-rich interaction domain 3A, transcript variant X2
gene-ARID4A	ARID4A	AT-rich interaction domain 4A, transcript variant X2
gene-ARID5A	ARID5A	AT-rich interaction domain 5A, transcript variant X2
gene-ARL13B	ARL13B	ADP ribosylation factor like GTPase 13B, transcript variant X2
gene-ARL16	ARL16	ADP ribosylation factor like GTPase 16
gene-ARL2BP	ARL2BP	ADP ribosylation factor like GTPase 2 binding protein, transcript variant X1
gene-ARL4A	ARL4A	ADP ribosylation factor like GTPase 4A
gene-ARL5A	ARL5A	ADP ribosylation factor like GTPase 5A, transcript variant X1
gene-ARMH3	ARMH3	armadillo like helical domain containing 3, transcript variant X3
gene-ARPC1B	ARPC1B	actin related protein 2/3 complex subunit 1B
gene-ARPC5L	ARPC5L	actin related protein 2/3 complex subunit 5 like
gene-ARRB1	ARRB1	arrestin beta 1, transcript variant X2
gene-ARRDC2	ARRDC2	arrestin domain containing 2, transcript variant X2
gene-ARSA	ARSA	arylsulfatase A
gene-ARSJ	ARSJ	arylsulfatase family member J, transcript variant X2
gene-ARVCF	ARVCF	ARVCF delta catenin family member, transcript variant X10
gene-ASB6	ASB6	ankyrin repeat and SOCS box containing 6
gene-ASCC1	ASCC1	activating signal cointegrator 1 complex subunit 1, transcript variant X1
gene-ASH1L	ASH1L	ASH1 like histone lysine methyltransferase, transcript variant X3
gene-ASNS	ASNS	asparagine synthetase (glutamine-hydrolyzing)
gene-ASPM	ASPM	assembly factor for spindle microtubules, transcript variant X1
gene-ASPSCR1	ASPSCR1	ASPSCR1 tether for SLC2A4, UBX domain containing, transcript variant X8
gene-ATAD2	ATAD2	ATPase family AAA domain containing 2, transcript variant X2
gene-ATAD3A	ATAD3A	ATPase family AAA domain containing 3A, transcript variant X1
gene-ATF3	ATF3	activating transcription factor 3, transcript variant X2
gene-ATF4	ATF4	activating transcription factor 4
gene-ATF6	ATF6	activating transcription factor 6, transcript variant X2
gene-ATF7IP	ATF7IP	activating transcription factor 7 interacting protein, transcript variant X3
gene-ATG10	ATG10	autophagy related 10, transcript variant X1
gene-ATG4B	ATG4B	autophagy related 4B cysteine peptidase, transcript variant X1
gene-ATIC	ATIC	5-aminoimidazole-4-carboxamide ribonucleotide formyltransferase/IMP cyclohydrolase
gene-ATP11A	ATP11A	ATPase phospholipid transporting 11A, transcript variant X5
gene-ATP11C	ATP11C	ATPase phospholipid transporting 11C, transcript variant X4
gene-ATP13A1	ATP13A1	ATPase 13A1
gene-ATP1B1	ATP1B1	ATPase Na+/K+ transporting subunit beta 1
gene-ATP2B1	ATP2B1	ATPase plasma membrane Ca2+ transporting 1, transcript variant X2
gene-ATP5F1D	ATP5F1D	ATP synthase F1 subunit delta, transcript variant X2
gene-ATP5F1E	ATP5F1E	ATP synthase F1 subunit epsilon, transcript variant X2
gene-ATP5ME	ATP5ME	ATP synthase membrane subunit e
gene-ATP5MK	ATP5MK	ATP synthase membrane subunit k
gene-ATP6V0E1	ATP6V0E1	ATPase H+ transporting V0 subunit e1, transcript variant X2
gene-ATP6V1A	ATP6V1A	ATPase H+ transporting V1 subunit A, transcript variant X2
gene-ATP6V1E1	ATP6V1E1	ATPase H+ transporting V1 subunit E1
gene-ATXN1	ATXN1	ataxin 1, transcript variant X13
gene-AURKA	AURKA	aurora kinase A, transcript variant X2
gene-AVL9	AVL9	AVL9 cell migration associated, transcript variant X2
gene-AVPI1	AVPI1	arginine vasopressin induced 1, transcript variant X2
gene-AZI2	AZI2	5-azacytidine induced 2, transcript variant X1
gene-AZIN1	AZIN1	antizyme inhibitor 1, transcript variant X2
gene-B3GNT2	B3GNT2	UDP-GlcNAc:betaGal beta-1,3-N-acetylglucosaminyltransferase 2, transcript variant X1
gene-B4GALNT3	B4GALNT3	beta-1,4-N-acetyl-galactosaminyltransferase 3, transcript variant X1
gene-B4GALT1	B4GALT1	beta-1,4-galactosyltransferase 1
gene-B4GALT4	B4GALT4	beta-1,4-galactosyltransferase 4, transcript variant X3
gene-BACH1	BACH1	BTB domain and CNC homolog 1, transcript variant X1
gene-BACH2	BACH2	BTB domain and CNC homolog 2, transcript variant X1
gene-BAK1	BAK1	BCL2 antagonist/killer 1, transcript variant X5
gene-BANP	BANP	BTG3 associated nuclear protein, transcript variant X5
gene-BARX2	BARX2	BARX homeobox 2, transcript variant X2
gene-BASP1	BASP1	brain abundant membrane attached signal protein 1
gene-BAZ1B	BAZ1B	bromodomain adjacent to zinc finger domain 1B
gene-BBX	BBX	BBX high mobility group box domain containing, transcript variant X8
gene-BCAR1	BCAR1	BCAR1 scaffold protein, Cas family member, transcript variant X2
gene-BCAR3	BCAR3	BCAR3 adaptor protein, NSP family member, transcript variant X8
gene-BCAS3	BCAS3	BCAS3 microtubule associated cell migration factor, transcript variant X10
gene-BCAT1	BCAT1	branched chain amino acid transaminase 1
gene-BCKDHA	BCKDHA	branched chain keto acid dehydrogenase E1 subunit alpha
gene-BCKDHB	BCKDHB	branched chain keto acid dehydrogenase E1 subunit beta
gene-BCL7A	BCL7A	BAF chromatin remodeling complex subunit BCL7A, transcript variant X1
gene-BCOR	BCOR	BCL6 corepressor, transcript variant X7
gene-BDNF	BDNF	brain derived neurotrophic factor, transcript variant X2
gene-BEAN1	BEAN1	brain expressed associated with NEDD4 1, transcript variant X3
gene-BEND3	BEND3	BEN domain containing 3, transcript variant X8
gene-BEND6	BEND6	BEN domain containing 6, transcript variant X4
gene-BICC1	BICC1	BicC family RNA binding protein 1, transcript variant X1
gene-BID	BID	BH3 interacting domain death agonist
gene-BIN1	BIN1	bridging integrator 1, transcript variant X17
gene-BIRC5	BIRC5	baculoviral IAP repeat containing 5
gene-BIRC6	BIRC6	baculoviral IAP repeat containing 6, transcript variant X4
gene-BLOC1S2	BLOC1S2	biogenesis of lysosomal organelles complex 1 subunit 2
gene-BLOC1S4	BLOC1S4	biogenesis of lysosomal organelles complex 1 subunit 4, transcript variant X1
gene-BLTP3A	BLTP3A	bridge-like lipid transfer protein family member 3A, transcript variant X2
gene-BMAL1	BMAL1	basic helix-loop-helix ARNT like 1, transcript variant X7
gene-BMF	BMF	Bcl2 modifying factor, transcript variant X5
gene-BMP4	BMP4	bone morphogenetic protein 4, transcript variant X1
gene-BMPR1A	BMPR1A	bone morphogenetic protein receptor type 1A, transcript variant X2
gene-BMPR1B	BMPR1B	bone morphogenetic protein receptor type 1B, transcript variant X21
gene-BMT2	BMT2	base methyltransferase of 25S rRNA 2 homolog
gene-BOD1	BOD1	biorientation of chromosomes in cell division 1, transcript variant X1
gene-BORA	BORA	BORA aurora kinase A activator, transcript variant X2
gene-BRD2	BRD2	bromodomain containing 2, transcript variant X5
gene-BRD4	BRD4	bromodomain containing 4, transcript variant X7
gene-BRD8	BRD8	bromodomain containing 8, transcript variant X7
gene-BRF1	BRF1	BRF1 RNA polymerase III transcription initiation factor subunit, transcript variant X2
gene-BRI3BP	BRI3BP	BRI3 binding protein
gene-BRIP1	BRIP1	BRCA1 interacting helicase 1, transcript variant X8
gene-BRMS1L	BRMS1L	BRMS1 like transcriptional repressor
gene-BTAF1	BTAF1	B-TFIID TATA-box binding protein associated factor 1, transcript variant X3
gene-BTBD2	BTBD2	BTB domain containing 2, transcript variant X3
gene-BUB1	BUB1	BUB1 mitotic checkpoint serine/threonine kinase, transcript variant X3
gene-BUB1B	BUB1B	BUB1 mitotic checkpoint serine/threonine kinase B, transcript variant X1
gene-BUD31	BUD31	BUD31 homolog, transcript variant X2
gene-BYSL	BYSL	bystin like
gene-C11H15orf40	C11H15orf40	chromosome 11 C15orf40 homolog, transcript variant X2
gene-C11H15orf61	C11H15orf61	chromosome 11 C15orf61 homolog
gene-C15H8orf33	C15H8orf33	chromosome 15 C8orf33 homolog
gene-C17H12orf43	C17H12orf43	chromosome 17 C12orf43 homolog
gene-C19H17orf75	C19H17orf75	chromosome 19 C17orf75 homolog
gene-C1H21orf91	C1H21orf91	chromosome 1 C21orf91 homolog
gene-C1QTNF3	C1QTNF3	C1q and TNF related 3, transcript variant X1
gene-C25H1orf74	C25H1orf74	chromosome 25 C1orf74 homolog
gene-C2CD5	C2CD5	C2 calcium dependent domain containing 5
gene-C2H1orf35	C2H1orf35	chromosome 2 C1orf35 homolog
gene-C34H19orf53	C34H19orf53	chromosome 34 C19orf53 homolog
gene-C3H1orf198	C3H1orf198	chromosome 3 C1orf198 homolog
gene-C3H6orf120	C3H6orf120	chromosome 3 C6orf120 homolog, transcript variant X2
gene-C5H11orf96	C5H11orf96	chromosome 5 C11orf96 homolog
gene-C7H10orf143	C7H10orf143	chromosome 7 C10orf143 homolog
gene-C9H3orf33	C9H3orf33	chromosome 9 C3orf33 homolog
gene-CA8	CA8	carbonic anhydrase 8
gene-CABIN1	CABIN1	calcineurin binding protein 1, transcript variant X7
gene-CADM2	CADM2	cell adhesion molecule 2, transcript variant X6
gene-CADPS2	CADPS2	calcium dependent secretion activator 2, transcript variant X8
gene-CALR	CALR	calreticulin
gene-CAMK2G	CAMK2G	calcium/calmodulin dependent protein kinase II gamma, transcript variant X13
gene-CAPN11	CAPN11	calpain 11
gene-CAPN15	CAPN15	calpain 15, transcript variant X9
gene-CARD19	CARD19	caspase recruitment domain family member 19, transcript variant X3
gene-CARS1	CARS1	cysteinyl-tRNA synthetase 1, transcript variant X2
gene-CARS2	CARS2	cysteinyl-tRNA synthetase 2, mitochondrial, transcript variant X4
gene-CASP8AP2	CASP8AP2	caspase 8 associated protein 2, transcript variant X3
gene-CASS4	CASS4	Cas scaffold protein family member 4, transcript variant X5
gene-CAV1	CAV1	caveolin 1
gene-CAV2	CAV2	caveolin 2
gene-CAVIN1	CAVIN1	caveolae associated protein 1
gene-CBARP	CBARP	CACN subunit beta associated regulatory protein, transcript variant X1
gene-CBFA2T3	CBFA2T3	CBFA2/RUNX1 partner transcriptional co-repressor 3, transcript variant X3
gene-CBLL1	CBLL1	Cbl proto-oncogene like 1, transcript variant X4
gene-CBX6	CBX6	chromobox 6, transcript variant X1
gene-CBY1	CBY1	chibby 1, beta catenin antagonist, transcript variant X2
gene-CCDC102A	CCDC102A	coiled-coil domain containing 102A
gene-CCDC102B	CCDC102B	coiled-coil domain containing 102B, transcript variant X7
gene-CCDC137	CCDC137	coiled-coil domain containing 137
gene-CCDC148	CCDC148	coiled-coil domain containing 148, transcript variant X13
gene-CCDC15	CCDC15	coiled-coil domain containing 15
gene-CCDC177	CCDC177	coiled-coil domain containing 177
gene-CCDC22	CCDC22	coiled-coil domain containing 22
gene-CCDC27	CCDC27	coiled-coil domain containing 27, transcript variant X3
gene-CCDC34	CCDC34	coiled-coil domain containing 34, transcript variant X36
gene-CCDC6	CCDC6	coiled-coil domain containing 6
gene-CCDC66	CCDC66	coiled-coil domain containing 66, transcript variant X2
gene-CCDC88C	CCDC88C	coiled-coil domain containing 88C, transcript variant X4
gene-CCDC90B	CCDC90B	coiled-coil domain containing 90B, transcript variant X1
gene-CCDC91	CCDC91	coiled-coil domain containing 91, transcript variant X20
gene-CCDC93	CCDC93	coiled-coil domain containing 93, transcript variant X2
gene-CCN2	CCN2	cellular communication network factor 2
gene-CCNA2	CCNA2	cyclin A2
gene-CCNF	CCNF	cyclin F
gene-CCT7	CCT7	chaperonin containing TCP1 subunit 7
gene-CD151	CD151	CD151 molecule (Raph blood group), transcript variant X4
gene-CD164	CD164	CD164 molecule
gene-CD164L2	CD164L2	CD164 molecule like 2, transcript variant X3
gene-CD24	CD24	CD24 molecule
gene-CD44	CD44	CD44 molecule (IN blood group), transcript variant X19
gene-CD58	CD58	CD58 molecule, transcript variant X2
gene-CD81	CD81	CD81 molecule
gene-CDC14B	CDC14B	cell division cycle 14B, transcript variant X1
gene-CDC42EP3	CDC42EP3	CDC42 effector protein 3, transcript variant X2
gene-CDC42SE1	CDC42SE1	CDC42 small effector 1
gene-CDC45	CDC45	cell division cycle 45
gene-CDCA2	CDCA2	cell division cycle associated 2, transcript variant X5
gene-CDCA8	CDCA8	cell division cycle associated 8, transcript variant X2
gene-CDH13	CDH13	cadherin 13
gene-CDIN1	CDIN1	CDAN1 interacting nuclease 1, transcript variant X8
gene-CDK16	CDK16	cyclin dependent kinase 16
gene-CDK19	CDK19	cyclin dependent kinase 19, transcript variant X2
gene-CDK2	CDK2	cyclin dependent kinase 2
gene-CDK2AP1	CDK2AP1	cyclin dependent kinase 2 associated protein 1, transcript variant X1
gene-CDK2AP2	CDK2AP2	cyclin dependent kinase 2 associated protein 2
gene-CDKAL1	CDKAL1	CDK5 regulatory subunit associated protein 1 like 1, transcript variant X1
gene-CDT1	CDT1	chromatin licensing and DNA replication factor 1
gene-CEBPZ	CEBPZ	CCAAT enhancer binding protein zeta
gene-CEBPZOS	CEBPZOS	CEBPZ opposite strand
gene-CECR2	CECR2	CECR2 histone acetyl-lysine reader, transcript variant X3
gene-CEMIP2	CEMIP2	cell migration inducing hyaluronidase 2, transcript variant X2
gene-CENATAC	CENATAC	centrosomal AT-AC splicing factor, transcript variant X2
gene-CENPE	CENPE	centromere protein E
gene-CENPI	CENPI	centromere protein I, transcript variant X1
gene-CENPJ	CENPJ	centromere protein J, transcript variant X3
gene-CENPK	CENPK	centromere protein K, transcript variant X1
gene-CENPM	CENPM	centromere protein M
gene-CENPN	CENPN	centromere protein N, transcript variant X1
gene-CENPP	CENPP	centromere protein P, transcript variant X2
gene-CENPT	CENPT	centromere protein T, transcript variant X1
gene-CENPU	CENPU	centromere protein U, transcript variant X5
gene-CENPV	CENPV	centromere protein V
gene-CENPX	CENPX	centromere protein X
gene-CEP104	CEP104	centrosomal protein 104, transcript variant X3
gene-CEP112	CEP112	centrosomal protein 112, transcript variant X8
gene-CEP128	CEP128	centrosomal protein 128, transcript variant X8
gene-CEP135	CEP135	centrosomal protein 135, transcript variant X8
gene-CEP162	CEP162	centrosomal protein 162
gene-CEP164	CEP164	centrosomal protein 164, transcript variant X12
gene-CEP170	CEP170	centrosomal protein 170
gene-CEP250	CEP250	centrosomal protein 250, transcript variant X5
gene-CEP290	CEP290	centrosomal protein 290, transcript variant X11
gene-CEP295	CEP295	centrosomal protein 295, transcript variant X2
gene-CEP55	CEP55	centrosomal protein 55
gene-CEP76	CEP76	centrosomal protein 76, transcript variant X3
gene-CEP78	CEP78	centrosomal protein 78, transcript variant X5
gene-CEP83	CEP83	centrosomal protein 83, transcript variant X3
gene-CEP89	CEP89	centrosomal protein 89, transcript variant X1
gene-CEP95	CEP95	centrosomal protein 95, transcript variant X5
gene-CFAP20	CFAP20	cilia and flagella associated protein 20, transcript variant X2
gene-CFAP36	CFAP36	cilia and flagella associated protein 36, transcript variant X1
gene-CFD	CFD	complement factor D
gene-CGAS	CGAS	cyclic GMP-AMP synthase, transcript variant X1
gene-CGNL1	CGNL1	cingulin like 1, transcript variant X4
gene-CHAC1	CHAC1	ChaC glutathione specific gamma-glutamylcyclotransferase 1
gene-CHAC2	CHAC2	ChaC glutathione specific gamma-glutamylcyclotransferase 2, transcript variant X2
gene-CHCHD7	CHCHD7	coiled-coil-helix-coiled-coil-helix domain containing 7, transcript variant X2
gene-CHD1	CHD1	chromodomain helicase DNA binding protein 1, transcript variant X2
gene-CHD1L	CHD1L	chromodomain helicase DNA binding protein 1 like, transcript variant X1
gene-CHD3	CHD3	chromodomain helicase DNA binding protein 3, transcript variant X2
gene-CHEK1	CHEK1	checkpoint kinase 1, transcript variant X3
gene-CHN1	CHN1	chimerin 1, transcript variant X3
gene-CHORDC1	CHORDC1	cysteine and histidine rich domain containing 1, transcript variant X1
gene-CHRD	CHRD	chordin, transcript variant X4
gene-CHRND	CHRND	cholinergic receptor nicotinic delta subunit
gene-CHST15	CHST15	carbohydrate sulfotransferase 15, transcript variant X2
gene-CHST2	CHST2	carbohydrate sulfotransferase 2
gene-CHST3	CHST3	carbohydrate sulfotransferase 3, transcript variant X5
gene-CHSY3	CHSY3	chondroitin sulfate synthase 3
gene-CHTF8	CHTF8	chromosome transmission fidelity factor 8, transcript variant X1
gene-CIAO1	CIAO1	cytosolic iron-sulfur assembly component 1
gene-CIAO3	CIAO3	cytosolic iron-sulfur assembly component 3, transcript variant X1
gene-CIDEA	CIDEA	cell death inducing DFFA like effector a
gene-CIP2A	CIP2A	cellular inhibitor of PP2A
gene-CISD3	CISD3	CDGSH iron sulfur domain 3
gene-CISH	CISH	cytokine inducible SH2 containing protein
gene-CKAP2	CKAP2	cytoskeleton associated protein 2
gene-CKAP2L	CKAP2L	cytoskeleton associated protein 2 like, transcript variant X2
gene-CKS2	CKS2	CDC28 protein kinase regulatory subunit 2
gene-CLASP1	CLASP1	cytoplasmic linker associated protein 1, transcript variant X24
gene-CLIP1	CLIP1	CAP-Gly domain containing linker protein 1, transcript variant X5
gene-CLK3	CLK3	CDC like kinase 3, transcript variant X1
gene-CLMP	CLMP	CXADR like membrane protein, transcript variant X1
gene-CLN6	CLN6	CLN6 transmembrane ER protein, transcript variant X1
gene-CLOCK	CLOCK	clock circadian regulator, transcript variant X13
gene-CLPB	CLPB	ClpB family mitochondrial disaggregase, transcript variant X3
gene-CLPX	CLPX	caseinolytic mitochondrial matrix peptidase chaperone subunit X, transcript variant X3
gene-CLSPN	CLSPN	claspin, transcript variant X2
gene-CLTB	CLTB	clathrin light chain B, transcript variant X1
gene-CLTC	CLTC	clathrin heavy chain, transcript variant X2
gene-CLTCL1	CLTCL1	clathrin heavy chain like 1, transcript variant X4
gene-CLU	CLU	clusterin
gene-CLUAP1	CLUAP1	clusterin associated protein 1, transcript variant X3
gene-CLUH	CLUH	clustered mitochondria homolog, transcript variant X2
gene-CMC2	CMC2	C-X9-C motif containing 2, transcript variant X2
gene-CMKLR1	CMKLR1	chemerin chemokine-like receptor 1, transcript variant X6
gene-CMTM3	CMTM3	CKLF like MARVEL transmembrane domain containing 3
gene-CNDP2	CNDP2	carnosine dipeptidase 2, transcript variant X1
gene-CNIH1	CNIH1	cornichon family member 1, transcript variant X1
gene-CNKSR2	CNKSR2	connector enhancer of kinase suppressor of Ras 2, transcript variant X9
gene-CNN3	CNN3	calponin 3
gene-CNOT1	CNOT1	CCR4-NOT transcription complex subunit 1, transcript variant X9
gene-CNOT9	CNOT9	CCR4-NOT transcription complex subunit 9, transcript variant X4
gene-CNPY3	CNPY3	canopy FGF signaling regulator 3
gene-CNTF	CNTF	ciliary neurotrophic factor
gene-CNTN1	CNTN1	contactin 1, transcript variant X1
gene-CNTRL	CNTRL	centriolin, transcript variant X1
gene-COA7	COA7	cytochrome c oxidase assembly factor 7, transcript variant X2
gene-COA8	COA8	cytochrome c oxidase assembly factor 8
gene-COG8	COG8	component of oligomeric golgi complex 8, transcript variant X2
gene-COL16A1	COL16A1	collagen type XVI alpha 1 chain
gene-COL21A1	COL21A1	collagen type XXI alpha 1 chain
gene-COL23A1	COL23A1	collagen type XXIII alpha 1 chain
gene-COL2A1	COL2A1	collagen type II alpha 1 chain, transcript variant X2
gene-COL3A1	COL3A1	collagen type III alpha 1 chain
gene-COL4A1	COL4A1	collagen type IV alpha 1 chain, transcript variant X2
gene-COL4A5	COL4A5	collagen type IV alpha 5 chain
gene-COL4A6	COL4A6	collagen type IV alpha 6 chain, transcript variant X2
gene-COL6A1	COL6A1	collagen type VI alpha 1 chain
gene-COLEC12	COLEC12	collectin subfamily member 12, transcript variant X2
gene-COMMD2	COMMD2	COMM domain containing 2
gene-COMMD7	COMMD7	COMM domain containing 7
gene-COMT	COMT	catechol-O-methyltransferase, transcript variant X5
gene-COMTD1	COMTD1	catechol-O-methyltransferase domain containing 1
gene-COPS4	COPS4	COP9 signalosome subunit 4
gene-COPS6	COPS6	COP9 signalosome subunit 6
gene-COPS7A	COPS7A	COP9 signalosome subunit 7A, transcript variant X1
gene-COPS7B	COPS7B	COP9 signalosome subunit 7B, transcript variant X2
gene-COQ2	COQ2	coenzyme Q2, polyprenyltransferase, transcript variant X2
gene-COQ7	COQ7	coenzyme Q7, hydroxylase
gene-COQ8B	COQ8B	coenzyme Q8B
gene-CORO2B	CORO2B	coronin 2B, transcript variant X4
gene-COTL1	COTL1	coactosin like F-actin binding protein 1
gene-COX11	COX11	cytochrome c oxidase copper chaperone COX11
gene-COX14	COX14	cytochrome c oxidase assembly factor COX14
gene-COX15	COX15	cytochrome c oxidase assembly homolog COX15, transcript variant X2
gene-COX7A2L	COX7A2L	cytochrome c oxidase subunit 7A2 like, transcript variant X2
gene-COX7B	COX7B	cytochrome c oxidase subunit 7B
gene-COX7C	COX7C	cytochrome c oxidase subunit 7C
gene-CPEB2	CPEB2	cytoplasmic polyadenylation element binding protein 2, transcript variant X4
gene-CPEB4	CPEB4	cytoplasmic polyadenylation element binding protein 4, transcript variant X1
gene-CPNE2	CPNE2	copine 2, transcript variant X1
gene-CPSF2	CPSF2	cleavage and polyadenylation specific factor 2, transcript variant X1
gene-CRADD	CRADD	CASP2 and RIPK1 domain containing adaptor with death domain, transcript variant X3
gene-CRAMP1	CRAMP1	cramped chromatin regulator homolog 1, transcript variant X1
gene-CREB3L1	CREB3L1	cAMP responsive element binding protein 3 like 1, transcript variant X1
gene-CREB5	CREB5	cAMP responsive element binding protein 5, transcript variant X8
gene-CREBL2	CREBL2	cAMP responsive element binding protein like 2
gene-CREG1	CREG1	cellular repressor of E1A stimulated genes 1, transcript variant X2
gene-CRELD2	CRELD2	cysteine rich with EGF like domains 2, transcript variant X1
gene-CRK	CRK	CRK proto-oncogene, adaptor protein, transcript variant X1
gene-CRPPA	CRPPA	CDP-L-ribitol pyrophosphorylase A, transcript variant X1
gene-CRY1	CRY1	cryptochrome circadian regulator 1, transcript variant X2
gene-CRYAB	CRYAB	crystallin alpha B
gene-CRYZL1	CRYZL1	crystallin zeta like 1
gene-CSF1	CSF1	colony stimulating factor 1, transcript variant X1
gene-CSGALNACT2	CSGALNACT2	chondroitin sulfate N-acetylgalactosaminyltransferase 2, transcript variant X27
gene-CSNK1E	CSNK1E	casein kinase 1 epsilon, transcript variant X2
gene-CSNK2A1	CSNK2A1	casein kinase 2 alpha 1
gene-CSNK2B	CSNK2B	casein kinase 2 beta
gene-CSPP1	CSPP1	centrosome and spindle pole associated protein 1, transcript variant X2
gene-CSTF2	CSTF2	cleavage stimulation factor subunit 2, transcript variant X3
gene-CTBP1	CTBP1	C-terminal binding protein 1, transcript variant X3
gene-CTCF	CTCF	CCCTC-binding factor, transcript variant X4
gene-CTDSP1	CTDSP1	CTD small phosphatase 1
gene-CTDSPL	CTDSPL	CTD small phosphatase like, transcript variant X3
gene-CTH	CTH	cystathionine gamma-lyase
gene-CTIF	CTIF	cap binding complex dependent translation initiation factor, transcript variant X9
gene-CTNNAL1	CTNNAL1	catenin alpha like 1
gene-CTSA	CTSA	cathepsin A
gene-CTSB	CTSB	cathepsin B, transcript variant X1
gene-CTSC	CTSC	cathepsin C
gene-CTSK	CTSK	cathepsin K
gene-CTSL	CTSL	cathepsin L
gene-CTSZ	CTSZ	cathepsin Z
gene-CTTNBP2	CTTNBP2	cortactin binding protein 2, transcript variant X2
gene-CUEDC2	CUEDC2	CUE domain containing 2, transcript variant X2
gene-CXXC4	CXXC4	CXXC finger protein 4, transcript variant X10
gene-CYB5A	CYB5A	cytochrome b5 type A
gene-CYB5R2	CYB5R2	cytochrome b5 reductase 2
gene-CYGB	CYGB	cytoglobin
gene-CYLD	CYLD	CYLD lysine 63 deubiquitinase, transcript variant X10
gene-CYP1B1	CYP1B1	cytochrome P450 family 1 subfamily B member 1, transcript variant X2
gene-CYP20A1	CYP20A1	cytochrome P450 family 20 subfamily A member 1, transcript variant X2
gene-CYP7B1	CYP7B1	cytochrome P450 family 7 subfamily B member 1
gene-CYS1	CYS1	cystin 1, transcript variant X9
gene-CYTH1	CYTH1	cytohesin 1, transcript variant X4
gene-CZH18orf32	CZH18orf32	chromosome Z C18orf32 homolog, transcript variant X3
gene-CZH9orf85	CZH9orf85	chromosome Z C9orf85 homolog, transcript variant X3
gene-CZIB	CZIB	CXXC motif containing zinc binding protein
gene-DAAM2	DAAM2	dishevelled associated activator of morphogenesis 2, transcript variant X7
gene-DAB1	DAB1	DAB adaptor protein 1, transcript variant X7
gene-DAB2IP	DAB2IP	DAB2 interacting protein, transcript variant X7
gene-DACH2	DACH2	dachshund family transcription factor 2
gene-DACT1	DACT1	dishevelled binding antagonist of beta catenin 1, transcript variant X4
gene-DAG1	DAG1	dystroglycan 1, transcript variant X5
gene-DALRD3	DALRD3	DALR anticodon binding domain containing 3
gene-DAP3	DAP3	death associated protein 3, transcript variant X1
gene-DAPK1	DAPK1	death associated protein kinase 1, transcript variant X3
gene-DAPL1	DAPL1	death associated protein like 1
gene-DAZAP1	DAZAP1	DAZ associated protein 1, transcript variant X5
gene-DBNL	DBNL	drebrin like
gene-DCAF1	DCAF1	DDB1 and CUL4 associated factor 1, transcript variant X1
gene-DCAF17	DCAF17	DDB1 and CUL4 associated factor 17, transcript variant X1
gene-DCC	DCC	DCC netrin 1 receptor, transcript variant X5
gene-DCLK1	DCLK1	doublecortin like kinase 1, transcript variant X6
gene-DCTN1	DCTN1	dynactin subunit 1, transcript variant X13
gene-DDHD1	DDHD1	DDHD domain containing 1, transcript variant X4
gene-DDIT3	DDIT3	DNA damage inducible transcript 3
gene-DDX17	DDX17	DEAD-box helicase 17, transcript variant X3
gene-DDX23	DDX23	DEAD-box helicase 23, transcript variant X2
gene-DDX24	DDX24	DEAD-box helicase 24, transcript variant X6
gene-DDX39B	DDX39B	DExD-box helicase 39B
gene-DDX51	DDX51	DEAD-box helicase 51
gene-DDX59	DDX59	DEAD-box helicase 59, transcript variant X9
gene-DEAF1	DEAF1	DEAF1 transcription factor, transcript variant X4
gene-DEGS1	DEGS1	delta 4-desaturase, sphingolipid 1, transcript variant X2
gene-DELE1	DELE1	DAP3 binding cell death enhancer 1
gene-DENND5A	DENND5A	DENN domain containing 5A, transcript variant X4
gene-DENND6A	DENND6A	DENN domain containing 6A, transcript variant X1
gene-DERA	DERA	deoxyribose-phosphate aldolase, transcript variant X1
gene-DERL3	DERL3	derlin 3, transcript variant X2
gene-DESI1	DESI1	desumoylating isopeptidase 1
gene-DGKQ	DGKQ	diacylglycerol kinase theta, transcript variant X2
gene-DHCR24	DHCR24	24-dehydrocholesterol reductase
gene-DHODH	DHODH	dihydroorotate dehydrogenase (quinone), transcript variant X1
gene-DHRS3	DHRS3	dehydrogenase/reductase 3, transcript variant X4
gene-DHRS7	DHRS7	dehydrogenase/reductase 7, transcript variant X1
gene-DHRSX	DHRSX	dehydrogenase/reductase X-linked, transcript variant X1
gene-DHTKD1	DHTKD1	dehydrogenase E1 and transketolase domain containing 1
gene-DHX15	DHX15	DEAH-box helicase 15
gene-DHX16	DHX16	DEAH-box helicase 16, transcript variant X2
gene-DHX29	DHX29	DExH-box helicase 29
gene-DHX37	DHX37	DEAH-box helicase 37
gene-DHX38	DHX38	DEAH-box helicase 38, transcript variant X1
gene-DHX40	DHX40	DEAH-box helicase 40, transcript variant X1
gene-DHX57	DHX57	DExH-box helicase 57, transcript variant X4
gene-DIAPH3	DIAPH3	diaphanous related formin 3, transcript variant X2
gene-DIO2	DIO2	iodothyronine deiodinase 2, transcript variant X2
gene-DIO3	DIO3	iodothyronine deiodinase 3
gene-DIP2B	DIP2B	disco interacting protein 2 homolog B, transcript variant X3
gene-DIPK2A	DIPK2A	divergent protein kinase domain 2A
gene-DISC1	DISC1	DISC1 scaffold protein, transcript variant X4
gene-DISP1	DISP1	dispatched RND transporter family member 1, transcript variant X4
gene-DKK1	DKK1	dickkopf WNT signaling pathway inhibitor 1
gene-DLC1	DLC1	DLC1 Rho GTPase activating protein, transcript variant X5
gene-DLD	DLD	dihydrolipoamide dehydrogenase
gene-DLG2	DLG2	discs large MAGUK scaffold protein 2, transcript variant X23
gene-DLGAP5	DLGAP5	DLG associated protein 5
gene-DMAP1	DMAP1	DNA methyltransferase 1 associated protein 1, transcript variant X2
gene-DMD	DMD	dystrophin, transcript variant X25
gene-DMXL1	DMXL1	Dmx like 1, transcript variant X2
gene-DNAJA3	DNAJA3	DnaJ heat shock protein family (Hsp40) member A3, transcript variant X2
gene-DNAJB6	DNAJB6	DnaJ heat shock protein family (Hsp40) member B6, transcript variant X2
gene-DNAJC1	DNAJC1	DnaJ heat shock protein family (Hsp40) member C1
gene-DNAJC14	DNAJC14	DnaJ heat shock protein family (Hsp40) member C14, transcript variant X1
gene-DNAJC19	DNAJC19	DnaJ heat shock protein family (Hsp40) member C19
gene-DNAL4	DNAL4	dynein axonemal light chain 4, transcript variant X3
gene-DNM2	DNM2	dynamin 2
gene-DNMT1	DNMT1	DNA methyltransferase 1, transcript variant X5
gene-DNPEP	DNPEP	aspartyl aminopeptidase, transcript variant X2
gene-DOCK1	DOCK1	dedicator of cytokinesis 1, transcript variant X4
gene-DOCK11	DOCK11	dedicator of cytokinesis 11, transcript variant X3
gene-DOCK7	DOCK7	dedicator of cytokinesis 7, transcript variant X13
gene-DOHH	DOHH	deoxyhypusine hydroxylase, transcript variant X2
gene-DOK6	DOK6	docking protein 6, transcript variant X2
gene-DOK7	DOK7	docking protein 7, transcript variant X5
gene-DOP1A	DOP1A	DOP1 leucine zipper like protein A, transcript variant X8
gene-DOT1L	DOT1L	DOT1 like histone lysine methyltransferase, transcript variant X3
gene-DPAGT1	DPAGT1	dolichyl-phosphate N-acetylglucosaminephosphotransferase 1, transcript variant X2
gene-DPY19L3	DPY19L3	dpy-19 like C-mannosyltransferase 3, transcript variant X2
gene-DPYSL2	DPYSL2	dihydropyrimidinase like 2, transcript variant X2
gene-DPYSL3	DPYSL3	dihydropyrimidinase like 3, transcript variant X2
gene-DSCC1	DSCC1	DNA replication and sister chromatid cohesion 1, transcript variant X1
gene-DSE	DSE	dermatan sulfate epimerase, transcript variant X3
gene-DSN1	DSN1	DSN1 component of MIS12 kinetochore complex, transcript variant X1
gene-DTNB	DTNB	dystrobrevin beta, transcript variant X4
gene-DUSP1	DUSP1	dual specificity phosphatase 1, transcript variant X2
gene-DUSP16	DUSP16	dual specificity phosphatase 16, transcript variant X6
gene-DUSP3	DUSP3	dual specificity phosphatase 3
gene-DUSP6	DUSP6	dual specificity phosphatase 6
gene-DUSP7	DUSP7	dual specificity phosphatase 7
gene-DUSP8	DUSP8	dual specificity phosphatase 8, transcript variant X4
gene-DYM	DYM	dymeclin, transcript variant X7
gene-DYNC1I1	DYNC1I1	dynein cytoplasmic 1 intermediate chain 1, transcript variant X3
gene-DYNC1I2	DYNC1I2	dynein cytoplasmic 1 intermediate chain 2, transcript variant X2
gene-DYNC2H1	DYNC2H1	dynein cytoplasmic 2 heavy chain 1, transcript variant X10
gene-DYNC2I1	DYNC2I1	dynein 2 intermediate chain 1
gene-DYNLT2B	DYNLT2B	dynein light chain Tctex-type 2B, transcript variant X2
gene-DYRK2	DYRK2	dual specificity tyrosine phosphorylation regulated kinase 2, transcript variant X6
gene-DYRK3	DYRK3	dual specificity tyrosine phosphorylation regulated kinase 3, transcript variant X4
gene-DYSF	DYSF	dysferlin, transcript variant X6
gene-E2F1	E2F1	E2F transcription factor 1
gene-E2F2	E2F2	E2F transcription factor 2, transcript variant X1
gene-E2F8	E2F8	E2F transcription factor 8
gene-EBAG9	EBAG9	estrogen receptor binding site associated antigen 9, transcript variant X3
gene-ECH1	ECH1	enoyl-CoA hydratase 1
gene-ECHS1	ECHS1	enoyl-CoA hydratase, short chain 1
gene-ECI1	ECI1	enoyl-CoA delta isomerase 1
gene-ECM1	ECM1	extracellular matrix protein 1
gene-ECPAS	ECPAS	Ecm29 proteasome adaptor and scaffold, transcript variant X4
gene-ECRG4	ECRG4	ECRG4 augurin precursor
gene-ECSIT	ECSIT	ECSIT signaling integrator
gene-ECT2	ECT2	epithelial cell transforming 2, transcript variant X2
gene-EDA2R	EDA2R	ectodysplasin A2 receptor, transcript variant X3
gene-EDEM3	EDEM3	ER degradation enhancing alpha-mannosidase like protein 3, transcript variant X2
gene-EDNRA	EDNRA	endothelin receptor type A, transcript variant X1
gene-EDRF1	EDRF1	erythroid differentiation regulatory factor 1, transcript variant X2
gene-EEF1AKMT1	EEF1AKMT1	EEF1A lysine methyltransferase 1, transcript variant X2
gene-EEF1AKMT2	EEF1AKMT2	EEF1A lysine methyltransferase 2
gene-EEF2K	EEF2K	eukaryotic elongation factor 2 kinase, transcript variant X2
gene-EEFSEC	EEFSEC	eukaryotic elongation factor, selenocysteine-tRNA specific, transcript variant X3
gene-EFEMP1	EFEMP1	EGF containing fibulin extracellular matrix protein 1
gene-EFHD2	EFHD2	EF-hand domain family member D2, transcript variant X3
gene-EFNA5	EFNA5	ephrin A5, transcript variant X5
gene-EGLN3	EGLN3	egl-9 family hypoxia inducible factor 3
gene-EGR1	EGR1	early growth response 1
gene-EIF1B	EIF1B	eukaryotic translation initiation factor 1B, transcript variant X2
gene-EIF2AK4	EIF2AK4	eukaryotic translation initiation factor 2 alpha kinase 4
gene-EIF2B1	EIF2B1	eukaryotic translation initiation factor 2B subunit alpha, transcript variant X2
gene-EIF2B4	EIF2B4	eukaryotic translation initiation factor 2B subunit delta
gene-EIF2B5	EIF2B5	eukaryotic translation initiation factor 2B subunit epsilon
gene-EIF3J	EIF3J	eukaryotic translation initiation factor 3 subunit J
gene-EIF3K	EIF3K	eukaryotic translation initiation factor 3 subunit K
gene-EIF4A3	EIF4A3	eukaryotic translation initiation factor 4A3
gene-EIF4B	EIF4B	eukaryotic translation initiation factor 4B, transcript variant X7
gene-EIF4E2	EIF4E2	eukaryotic translation initiation factor 4E family member 2, transcript variant X3
gene-EIF4E3	EIF4E3	eukaryotic translation initiation factor 4E family member 3, transcript variant X1
gene-EIF4EBP1	EIF4EBP1	eukaryotic translation initiation factor 4E binding protein 1
gene-EIF4G1	EIF4G1	eukaryotic translation initiation factor 4 gamma 1, transcript variant X8
gene-EIF5A	EIF5A	eukaryotic translation initiation factor 5A, transcript variant X1
gene-EIF5B	EIF5B	eukaryotic translation initiation factor 5B, transcript variant X2
gene-ELF1	ELF1	E74 like ETS transcription factor 1, transcript variant X2
gene-ELL2	ELL2	elongation factor for RNA polymerase II 2, transcript variant X1
gene-ELOB	ELOB	elongin B
gene-ELOF1	ELOF1	elongation factor 1
gene-ELP4	ELP4	elongator acetyltransferase complex subunit 4, transcript variant X2
gene-EMB	EMB	embigin, transcript variant X3
gene-EME1	EME1	essential meiotic structure-specific endonuclease 1, transcript variant X1
gene-EML4	EML4	EMAP like 4, transcript variant X1
gene-EMP1	EMP1	epithelial membrane protein 1
gene-EMP2	EMP2	epithelial membrane protein 2
gene-EN2	EN2	engrailed homeobox 2
gene-ENC1	ENC1	ectodermal-neural cortex 1, transcript variant X5
gene-ENDOG	ENDOG	endonuclease G
gene-ENOPH1	ENOPH1	enolase-phosphatase 1, transcript variant X2
gene-ENOX2	ENOX2	ecto-NOX disulfide-thiol exchanger 2, transcript variant X5
gene-ENPP1	ENPP1	ectonucleotide pyrophosphatase/phosphodiesterase 1
gene-ENPP2	ENPP2	ectonucleotide pyrophosphatase/phosphodiesterase 2
gene-ENTR1	ENTR1	endosome associated trafficking regulator 1
gene-EPB41	EPB41	erythrocyte membrane protein band 4.1, transcript variant X33
gene-EPB41L2	EPB41L2	erythrocyte membrane protein band 4.1 like 2, transcript variant X6
gene-EPB41L3	EPB41L3	erythrocyte membrane protein band 4.1 like 3, transcript variant X23
gene-EPHA2	EPHA2	EPH receptor A2, transcript variant X2
gene-EPHA4	EPHA4	EPH receptor A4, transcript variant X2
gene-EPHA6	EPHA6	EPH receptor A6, transcript variant X8
gene-EPHB1	EPHB1	EPH receptor B1, transcript variant X1
gene-EPHB3	EPHB3	EPH receptor B3, transcript variant X2
gene-EPHX2	EPHX2	epoxide hydrolase 2, transcript variant X3
gene-EPRS1	EPRS1	glutamyl-prolyl-tRNA synthetase 1, transcript variant X6
gene-ERCC1	ERCC1	ERCC excision repair 1, endonuclease non-catalytic subunit, transcript variant X2
gene-ERCC5	ERCC5	ERCC excision repair 5, endonuclease, transcript variant X4
gene-ERCC6	ERCC6	ERCC excision repair 6, chromatin remodeling factor, transcript variant X3
gene-ERCC6L2	ERCC6L2	ERCC excision repair 6 like 2, transcript variant X8
gene-ERGIC2	ERGIC2	ERGIC and golgi 2, transcript variant X3
gene-ERLIN1	ERLIN1	ER lipid raft associated 1, transcript variant X2
gene-ERLIN2	ERLIN2	ER lipid raft associated 2
gene-ERRFI1	ERRFI1	ERBB receptor feedback inhibitor 1, transcript variant X1
gene-ESCO2	ESCO2	establishment of sister chromatid cohesion N-acetyltransferase 2, transcript variant X4
gene-ESD	ESD	esterase D, transcript variant X1
gene-ESF1	ESF1	ESF1 nucleolar pre-rRNA processing protein homolog, transcript variant X2
gene-ESRRG	ESRRG	estrogen related receptor gamma, transcript variant X10
gene-ESS2	ESS2	ess-2 splicing factor homolog, transcript variant X2
gene-ESYT2	ESYT2	extended synaptotagmin 2, transcript variant X1
gene-ETAA1	ETAA1	ETAA1 activator of ATR kinase
gene-ETFA	ETFA	electron transfer flavoprotein subunit alpha, transcript variant X2
gene-ETFDH	ETFDH	electron transfer flavoprotein dehydrogenase
gene-ETFRF1	ETFRF1	electron transfer flavoprotein regulatory factor 1, transcript variant X1
gene-ETS1	ETS1	ETS proto-oncogene 1, transcription factor, transcript variant X3
gene-ETV3	ETV3	ETS variant transcription factor 3, transcript variant X3
gene-ETV5	ETV5	ETS variant transcription factor 5, transcript variant X3
gene-ETV6	ETV6	ETS variant transcription factor 6, transcript variant X4
gene-EVL	EVL	Enah/Vasp-like, transcript variant X4
gene-EXO1	EXO1	exonuclease 1
gene-EXOC1	EXOC1	exocyst complex component 1, transcript variant X4
gene-EXOC3	EXOC3	exocyst complex component 3, transcript variant X4
gene-EXOC4	EXOC4	exocyst complex component 4, transcript variant X5
gene-EXOC5	EXOC5	exocyst complex component 5, transcript variant X1
gene-EXOC7	EXOC7	exocyst complex component 7, transcript variant X13
gene-EXOSC3	EXOSC3	exosome component 3
gene-EXOSC8	EXOSC8	exosome component 8, transcript variant X1
gene-EXTL3	EXTL3	exostosin like glycosyltransferase 3, transcript variant X5
gene-EYA1	EYA1	EYA transcriptional coactivator and phosphatase 1, transcript variant X11
gene-EYA2	EYA2	EYA transcriptional coactivator and phosphatase 2, transcript variant X5
gene-F2R	F2R	coagulation factor II thrombin receptor, transcript variant X1
gene-F3	F3	coagulation factor III, tissue factor
gene-FAM107B	FAM107B	family with sequence similarity 107 member B, transcript variant X3
gene-FAM110B	FAM110B	family with sequence similarity 110 member B, transcript variant X1
gene-FAM136A	FAM136A	family with sequence similarity 136 member A
gene-FAM13A	FAM13A	family with sequence similarity 13 member A, transcript variant X6
gene-FAM13B	FAM13B	family with sequence similarity 13 member B, transcript variant X7
gene-FAM161A	FAM161A	FAM161 centrosomal protein A, transcript variant X3
gene-FAM168A	FAM168A	family with sequence similarity 168 member A, transcript variant X4
gene-FAM193A	FAM193A	family with sequence similarity 193 member A, transcript variant X1
gene-FAM204A	FAM204A	family with sequence similarity 204 member A, transcript variant X3
gene-FAM20B	FAM20B	FAM20B glycosaminoglycan xylosylkinase, transcript variant X1
gene-FAM20C	FAM20C	FAM20C golgi associated secretory pathway kinase
gene-FAM210A	FAM210A	family with sequence similarity 210 member A, transcript variant X2
gene-FAM219B	FAM219B	family with sequence similarity 219 member B
gene-FAM3C	FAM3C	FAM3 metabolism regulating signaling molecule C, transcript variant X2
gene-FAM53A	FAM53A	family with sequence similarity 53 member A, transcript variant X3
gene-FAM72A	FAM72A	family with sequence similarity 72 member A
gene-FAM76A	FAM76A	family with sequence similarity 76 member A, transcript variant X2
gene-FAM98B	FAM98B	family with sequence similarity 98 member B, transcript variant X1
gene-FAN1	FAN1	FANCD2 and FANCI associated nuclease 1, transcript variant X3
gene-FANCF	FANCF	FA complementation group F
gene-FANCL	FANCL	FA complementation group L, transcript variant X3
gene-FANCM	FANCM	FA complementation group M
gene-FAP	FAP	fibroblast activation protein alpha
gene-FAR1	FAR1	fatty acyl-CoA reductase 1, transcript variant X1
gene-FARS2	FARS2	phenylalanyl-tRNA synthetase 2, mitochondrial, transcript variant X3
gene-FARSB	FARSB	phenylalanyl-tRNA synthetase subunit beta
gene-FAS	FAS	Fas cell surface death receptor
gene-FASTK	FASTK	Fas activated serine/threonine kinase
gene-FAT1	FAT1	FAT atypical cadherin 1, transcript variant X8
gene-FAT3	FAT3	FAT atypical cadherin 3, transcript variant X11
gene-FBLIM1	FBLIM1	filamin binding LIM protein 1
gene-FBLN1	FBLN1	fibulin 1, transcript variant X4
gene-FBN3	FBN3	fibrillin 3, transcript variant X1
gene-FBXL14	FBXL14	F-box and leucine rich repeat protein 14
gene-FBXO28	FBXO28	F-box protein 28, transcript variant X2
gene-FBXO30	FBXO30	F-box protein 30, transcript variant X1
gene-FBXO31	FBXO31	F-box protein 31, transcript variant X2
gene-FBXO32	FBXO32	F-box protein 32
gene-FBXO34	FBXO34	F-box protein 34, transcript variant X23
gene-FBXO45	FBXO45	F-box protein 45
gene-FCHSD2	FCHSD2	FCH and double SH3 domains 2, transcript variant X2
gene-FEN1	FEN1	flap structure-specific endonuclease 1
gene-FERRY3	FERRY3	FERRY endosomal RAB5 effector complex subunit 3, transcript variant X7
gene-FGD3	FGD3	FYVE, RhoGEF and PH domain containing 3, transcript variant X6
gene-FGD4	FGD4	FYVE, RhoGEF and PH domain containing 4, transcript variant X10
gene-FGD6	FGD6	FYVE, RhoGEF and PH domain containing 6, transcript variant X1
gene-FGF13	FGF13	fibroblast growth factor 13, transcript variant X3
gene-FGF2	FGF2	fibroblast growth factor 2, transcript variant X1
gene-FGFRL1	FGFRL1	fibroblast growth factor receptor like 1, transcript variant X2
gene-FGGY	FGGY	FGGY carbohydrate kinase domain containing, transcript variant X20
gene-FGL1	FGL1	fibrinogen like 1, transcript variant X6
gene-FHIP1A	FHIP1A	FHF complex subunit HOOK interacting protein 1A, transcript variant X12
gene-FHL2	FHL2	four and a half LIM domains 2, transcript variant X4
gene-FIG4	FIG4	FIG4 phosphoinositide 5-phosphatase, transcript variant X2
gene-FILIP1L	FILIP1L	filamin A interacting protein 1 like, transcript variant X2
gene-FIP1L1	FIP1L1	factor interacting with PAPOLA and CPSF1, transcript variant X9
gene-FIRRM	FIRRM	FIGNL1 interacting regulator of recombination and mitosis, transcript variant X3
gene-FKBP8	FKBP8	FKBP prolyl isomerase 8, transcript variant X3
gene-FLNB	FLNB	filamin B, transcript variant X4
gene-FLNC	FLNC	filamin C
gene-FLOT1	FLOT1	flotillin 1
gene-FLRT3	FLRT3	fibronectin leucine rich transmembrane protein 3, transcript variant X1
gene-FMC1	FMC1	formation of mitochondrial complex V assembly factor 1 homolog
gene-FMN1	FMN1	formin 1
gene-FNBP1	FNBP1	formin binding protein 1, transcript variant X20
gene-FNDC5	FNDC5	fibronectin type III domain containing 5, transcript variant X2
gene-FNIP1	FNIP1	folliculin interacting protein 1, transcript variant X4
gene-FNIP2	FNIP2	folliculin interacting protein 2, transcript variant X3
gene-FOCAD	FOCAD	focadhesin, transcript variant X2
gene-FOS	FOS	Fos proto-oncogene, AP-1 transcription factor subunit
gene-FOSB	FOSB	FosB proto-oncogene, AP-1 transcription factor subunit, transcript variant X1
gene-FOXD2	FOXD2	forkhead box D2, transcript variant X2
gene-FOXO1	FOXO1	forkhead box O1
gene-FOXO3	FOXO3	forkhead box O3
gene-FOXO6	FOXO6	forkhead box O6
gene-FOXP1	FOXP1	forkhead box P1, transcript variant X15
gene-FOXP2	FOXP2	forkhead box P2, transcript variant X14
gene-FOXP4	FOXP4	forkhead box P4, transcript variant X3
gene-FOXRED1	FOXRED1	FAD dependent oxidoreductase domain containing 1
gene-FRAS1	FRAS1	Fraser extracellular matrix complex subunit 1
gene-FREM1	FREM1	FRAS1 related extracellular matrix 1, transcript variant X15
gene-FREM2	FREM2	FRAS1 related extracellular matrix 2
gene-FRMD4A	FRMD4A	FERM domain containing 4A, transcript variant X7
gene-FRZB	FRZB	frizzled related protein
gene-FSCN1	FSCN1	fascin actin-bundling protein 1
gene-FSTL1	FSTL1	follistatin like 1
gene-FTH1	FTH1	ferritin heavy chain 1
gene-FTSJ1	FTSJ1	FtsJ RNA 2'-O-methyltransferase 1, transcript variant X1
gene-FTSJ3	FTSJ3	FtsJ RNA 2'-O-methyltransferase 3
gene-FUNDC2	FUNDC2	FUN14 domain containing 2
gene-FUT11	FUT11	fucosyltransferase 11, transcript variant X10
gene-FXYD6	FXYD6	FXYD domain containing ion transport regulator 6, transcript variant X9
gene-FYCO1	FYCO1	FYVE and coiled-coil domain autophagy adaptor 1, transcript variant X5
gene-FYTTD1	FYTTD1	forty-two-three domain containing 1
gene-FZD1	FZD1	frizzled class receptor 1
gene-FZD7	FZD7	frizzled class receptor 7
gene-FZD8	FZD8	frizzled class receptor 8
gene-G2E3	G2E3	G2/M-phase specific E3 ubiquitin protein ligase, transcript variant X6
gene-GABARAP	GABARAP	GABA type A receptor-associated protein
gene-GABARAPL2	GABARAPL2	GABA type A receptor associated protein like 2
gene-GADD45G	GADD45G	growth arrest and DNA damage inducible gamma
gene-GAK	GAK	cyclin G associated kinase, transcript variant X2
gene-GALK2	GALK2	galactokinase 2, transcript variant X2
gene-GALNT11	GALNT11	polypeptide N-acetylgalactosaminyltransferase 11, transcript variant X2
gene-GALNT2	GALNT2	polypeptide N-acetylgalactosaminyltransferase 2
gene-GALNT7	GALNT7	polypeptide N-acetylgalactosaminyltransferase 7, transcript variant X3
gene-GALNTL6	GALNTL6	polypeptide N-acetylgalactosaminyltransferase like 6, transcript variant X9
gene-GAPDH	GAPDH	glyceraldehyde-3-phosphate dehydrogenase
gene-GAPVD1	GAPVD1	GTPase activating protein and VPS9 domains 1, transcript variant X9
gene-GAREM1	GAREM1	GRB2 associated regulator of MAPK1 subtype 1, transcript variant X1
gene-GARRE1	GARRE1	granule associated Rac and RHOG effector 1, transcript variant X3
gene-GAS2	GAS2	growth arrest specific 2, transcript variant X7
gene-GAS8	GAS8	growth arrest specific 8, transcript variant X3
gene-GASK1B	GASK1B	golgi associated kinase 1B
gene-GATB	GATB	glutamyl-tRNA amidotransferase subunit B, transcript variant X5
gene-GBE1	GBE1	1,4-alpha-glucan branching enzyme 1, transcript variant X4
gene-GBF1	GBF1	golgi brefeldin A resistant guanine nucleotide exchange factor 1, transcript variant X1
gene-GCAT	GCAT	glycine C-acetyltransferase
gene-GCG	GCG	glucagon
gene-GCLC	GCLC	glutamate-cysteine ligase catalytic subunit, transcript variant X2
gene-GCSH	GCSH	glycine cleavage system protein H
gene-GDF15	GDF15	growth differentiation factor 15
gene-GDPD5	GDPD5	glycerophosphodiester phosphodiesterase domain containing 5, transcript variant X1
gene-GEMIN6	GEMIN6	gem nuclear organelle associated protein 6
gene-GEMIN7	GEMIN7	gem nuclear organelle associated protein 7
gene-GEN1	GEN1	GEN1 Holliday junction 5' flap endonuclease, transcript variant X3
gene-GFER	GFER	growth factor, augmenter of liver regeneration
gene-GFOD1	GFOD1	Gfo/Idh/MocA-like oxidoreductase domain containing 1, transcript variant X1
gene-GFPT2	GFPT2	glutamine-fructose-6-phosphate transaminase 2, transcript variant X1
gene-GFUS	GFUS	GDP-L-fucose synthase, transcript variant X2
gene-GGCT	GGCT	gamma-glutamylcyclotransferase
gene-GINM1	GINM1	glycosylated integral membrane protein 1, transcript variant X4
gene-GINS1	GINS1	GINS complex subunit 1
gene-GK	GK	glycerol kinase, transcript variant X3
gene-GKAP1	GKAP1	G kinase anchoring protein 1, transcript variant X2
gene-GLCE	GLCE	glucuronic acid epimerase, transcript variant X4
gene-GLI2	GLI2	GLI family zinc finger 2, transcript variant X4
gene-GLIS1	GLIS1	GLIS family zinc finger 1, transcript variant X3
gene-GLIS3	GLIS3	GLIS family zinc finger 3, transcript variant X12
gene-GLOD4	GLOD4	glyoxalase domain containing 4
gene-GLS	GLS	glutaminase, transcript variant X3
gene-GM2A	GM2A	ganglioside GM2 activator
gene-GMNN	GMNN	geminin DNA replication inhibitor, transcript variant X4
gene-GNA11	GNA11	G protein subunit alpha 11
gene-GNAL	GNAL	G protein subunit alpha L, transcript variant X3
gene-GNG7	GNG7	G protein subunit gamma 7, transcript variant X2
gene-GNL1	GNL1	G protein nucleolar 1 (putative)
gene-GNL3L	GNL3L	G protein nucleolar 3 like
gene-GNPNAT1	GNPNAT1	glucosamine-phosphate N-acetyltransferase 1, transcript variant X2
gene-GNPTG	GNPTG	N-acetylglucosamine-1-phosphate transferase subunit gamma
gene-GNS	GNS	glucosamine (N-acetyl)-6-sulfatase
gene-GOLGB1	GOLGB1	golgin B1, transcript variant X11
gene-GOLM2	GOLM2	golgi membrane protein 2, transcript variant X3
gene-GOT1	GOT1	glutamic-oxaloacetic transaminase 1
gene-GPATCH11	GPATCH11	G-patch domain containing 11, transcript variant X2
gene-GPBP1	GPBP1	GC-rich promoter binding protein 1, transcript variant X5
gene-GPC4	GPC4	glypican 4, transcript variant X1
gene-GPC6	GPC6	glypican 6, transcript variant X1
gene-GPR137B	GPR137B	G protein-coupled receptor 137B
gene-GPR155	GPR155	G protein-coupled receptor 155, transcript variant X2
gene-GPR162	GPR162	G protein-coupled receptor 162, transcript variant X2
gene-GPRC5B	GPRC5B	G protein-coupled receptor class C group 5 member B, transcript variant X2
gene-GPSM2	GPSM2	G protein signaling modulator 2, transcript variant X2
gene-GRAMD4	GRAMD4	GRAM domain containing 4, transcript variant X2
gene-GRB10	GRB10	growth factor receptor bound protein 10, transcript variant X6
gene-GREM1	GREM1	gremlin 1, DAN family BMP antagonist
gene-GRIP1	GRIP1	glutamate receptor interacting protein 1, transcript variant X18
gene-GRIP2	GRIP2	glutamate receptor interacting protein 2, transcript variant X8
gene-GRK3	GRK3	G protein-coupled receptor kinase 3
gene-GRN	GRN	granulin precursor, transcript variant X2
gene-GRSF1	GRSF1	G-rich RNA sequence binding factor 1, transcript variant X5
gene-GSE1	GSE1	Gse1 coiled-coil protein, transcript variant X2
gene-GSK3B	GSK3B	glycogen synthase kinase 3 beta, transcript variant X4
gene-GSKIP	GSKIP	GSK3B interacting protein, transcript variant X1
gene-GTF2A1	GTF2A1	general transcription factor IIA subunit 1, transcript variant X2
gene-GTF2E1	GTF2E1	general transcription factor IIE subunit 1
gene-GTF2F1	GTF2F1	general transcription factor IIF subunit 1
gene-GTF3A	GTF3A	general transcription factor IIIA
gene-GTF3C2	GTF3C2	general transcription factor IIIC subunit 2, transcript variant X2
gene-GTF3C3	GTF3C3	general transcription factor IIIC subunit 3, transcript variant X1
gene-GTSE1	GTSE1	G2 and S-phase expressed 1, transcript variant X1
gene-GUCD1	GUCD1	guanylyl cyclase domain containing 1
gene-GULP1	GULP1	GULP PTB domain containing engulfment adaptor 1, transcript variant X8
gene-H1-10	H1-10	H1.10 linker histone
gene-H2AZ1	H2AZ1	H2A.Z variant histone 1
gene-HACD3	HACD3	3-hydroxyacyl-CoA dehydratase 3, transcript variant X2
gene-HACL1	HACL1	2-hydroxyacyl-CoA lyase 1
gene-HAGH	HAGH	hydroxyacylglutathione hydrolase, transcript variant X7
gene-HAUS5	HAUS5	HAUS augmin like complex subunit 5, transcript variant X5
gene-HCCS	HCCS	holocytochrome c synthase, transcript variant X4
gene-HDAC4	HDAC4	histone deacetylase 4, transcript variant X16
gene-HDGF	HDGF	heparin binding growth factor, transcript variant X2
gene-HDGFL2	HDGFL2	HDGF like 2, transcript variant X2
gene-HEATR1	HEATR1	HEAT repeat containing 1
gene-HECTD2	HECTD2	HECT domain E3 ubiquitin protein ligase 2
gene-HECW1	HECW1	HECT, C2 and WW domain containing E3 ubiquitin protein ligase 1, transcript variant X5
gene-HERPUD1	HERPUD1	homocysteine inducible ER protein with ubiquitin like domain 1, transcript variant X3
gene-HGH1	HGH1	HGH1 homolog
gene-HIBCH	HIBCH	3-hydroxyisobutyryl-CoA hydrolase, transcript variant X3
gene-HIC2	HIC2	HIC ZBTB transcriptional repressor 2
gene-HIPK1	HIPK1	homeodomain interacting protein kinase 1, transcript variant X1
gene-HIVEP1	HIVEP1	HIVEP zinc finger 1, transcript variant X3
gene-HIVEP2	HIVEP2	HIVEP zinc finger 2, transcript variant X6
gene-HIVEP3	HIVEP3	HIVEP zinc finger 3, transcript variant X22
gene-HLF	HLF	HLF transcription factor, PAR bZIP family member, transcript variant X2
gene-HMCES	HMCES	5-hydroxymethylcytosine binding, ES cell specific
gene-HMGA1	HMGA1	high mobility group AT-hook 1, transcript variant X4
gene-HMGA2	HMGA2	high mobility group AT-hook 2, transcript variant X1
gene-HMGB3	HMGB3	high mobility group box 3
gene-HMGN3	HMGN3	high mobility group nucleosomal binding domain 3, transcript variant X5
gene-HMMR	HMMR	hyaluronan mediated motility receptor, transcript variant X5
gene-HMOX1	HMOX1	heme oxygenase 1
gene-HMOX2	HMOX2	heme oxygenase 2, transcript variant X5
gene-HNRNPL	HNRNPL	heterogeneous nuclear ribonucleoprotein L
gene-HOMER1	HOMER1	homer scaffold protein 1, transcript variant X1
gene-HOXA11	HOXA11	homeobox A11
gene-HOXA3	HOXA3	homeobox A3, transcript variant X2
gene-HOXA7	HOXA7	homeobox A7
gene-HOXC10	HOXC10	homeobox C10
gene-HOXC6	HOXC6	homeobox C6, transcript variant X1
gene-HPRT1	HPRT1	hypoxanthine phosphoribosyltransferase 1
gene-HS1BP3	HS1BP3	HCLS1 binding protein 3, transcript variant X2
gene-HS3ST1	HS3ST1	heparan sulfate-glucosamine 3-sulfotransferase 1, transcript variant X1
gene-HS6ST1	HS6ST1	heparan sulfate 6-O-sulfotransferase 1
gene-HSD17B10	HSD17B10	hydroxysteroid 17-beta dehydrogenase 10
gene-HSD17B8	HSD17B8	hydroxysteroid 17-beta dehydrogenase 8
gene-HSDL1	HSDL1	hydroxysteroid dehydrogenase like 1, transcript variant X4
gene-HSDL2	HSDL2	hydroxysteroid dehydrogenase like 2, transcript variant X2
gene-HSF2	HSF2	heat shock transcription factor 2, transcript variant X4
gene-HSP90AB1	HSP90AB1	heat shock protein 90 alpha family class B member 1, transcript variant X3
gene-HSPA14	HSPA14	heat shock protein family A (Hsp70) member 14, transcript variant X1
gene-HSPA2	HSPA2	heat shock protein family A (Hsp70) member 2
gene-HSPA8	HSPA8	heat shock protein family A (Hsp70) member 8
gene-HSPB7	HSPB7	heat shock protein family B (small) member 7
gene-HSPH1	HSPH1	heat shock protein family H (Hsp110) member 1, transcript variant X1
gene-HTATIP2	HTATIP2	HIV-1 Tat interactive protein 2, transcript variant X2
gene-HTR1B	HTR1B	5-hydroxytryptamine receptor 1B
gene-HTR1F	HTR1F	5-hydroxytryptamine receptor 1F, transcript variant X2
gene-HTRA1	HTRA1	HtrA serine peptidase 1
gene-HTRA2	HTRA2	HtrA serine peptidase 2, transcript variant X2
gene-HUNK	HUNK	hormonally up-regulated Neu-associated kinase, transcript variant X2
gene-HUS1	HUS1	HUS1 checkpoint clamp component, transcript variant X2
gene-HYOU1	HYOU1	hypoxia up-regulated 1
gene-IARS2	IARS2	isoleucyl-tRNA synthetase 2, mitochondrial
gene-ICA1	ICA1	islet cell autoantigen 1, transcript variant X2
gene-ID3	ID3	inhibitor of DNA binding 3
gene-ID4	ID4	inhibitor of DNA binding 4, transcript variant X2
gene-IDH1	IDH1	isocitrate dehydrogenase (NADP(+)) 1, transcript variant X3
gene-IDH3G	IDH3G	isocitrate dehydrogenase (NAD(+)) 3 non-catalytic subunit gamma
gene-IDS	IDS	iduronate 2-sulfatase
gene-IER2	IER2	immediate early response 2
gene-IER5L	IER5L	immediate early response 5 like
gene-IFFO1	IFFO1	intermediate filament family orphan 1, transcript variant X4
gene-IFFO2	IFFO2	intermediate filament family orphan 2, transcript variant X2
gene-IFNAR2	IFNAR2	interferon alpha and beta receptor subunit 2, transcript variant X2
gene-IFT122	IFT122	intraflagellar transport 122, transcript variant X4
gene-IFT70B	IFT70B	intraflagellar transport 70B
gene-IFT80	IFT80	intraflagellar transport 80, transcript variant X4
gene-IFT88	IFT88	intraflagellar transport 88, transcript variant X2
gene-IGDCC4	IGDCC4	immunoglobulin superfamily DCC subclass member 4, transcript variant X5
gene-IGF1R	IGF1R	insulin like growth factor 1 receptor, transcript variant X4
gene-IGF2BP2	IGF2BP2	insulin like growth factor 2 mRNA binding protein 2, transcript variant X3
gene-IGFBP3	IGFBP3	insulin like growth factor binding protein 3
gene-IGFBP5	IGFBP5	insulin like growth factor binding protein 5
gene-IGSF10	IGSF10	immunoglobulin superfamily member 10, transcript variant X5
gene-IGSF3	IGSF3	immunoglobulin superfamily member 3, transcript variant X2
gene-IGSF9B	IGSF9B	immunoglobulin superfamily member 9B, transcript variant X4
gene-IK	IK	IK cytokine
gene-IKZF2	IKZF2	IKAROS family zinc finger 2, transcript variant X20
gene-IKZF4	IKZF4	IKAROS family zinc finger 4, transcript variant X4
gene-IKZF5	IKZF5	IKAROS family zinc finger 5, transcript variant X4
gene-IL10RB	IL10RB	interleukin 10 receptor subunit beta
gene-IL13RA2	IL13RA2	interleukin 13 receptor subunit alpha 2, transcript variant X5
gene-ILF3	ILF3	interleukin enhancer binding factor 3, transcript variant X8
gene-IMPACT	IMPACT	impact RWD domain protein, transcript variant X1
gene-IMPDH2	IMPDH2	inosine monophosphate dehydrogenase 2, transcript variant X2
gene-INAFM2	INAFM2	InaF motif containing 2
gene-INCENP	INCENP	inner centromere protein, transcript variant X2
gene-ING1	ING1	inhibitor of growth family member 1, transcript variant X2
gene-ING2	ING2	inhibitor of growth family member 2
gene-INIP	INIP	INTS3 and NABP interacting protein, transcript variant X1
gene-INKA1	INKA1	inka box actin regulator 1
gene-INO80B	INO80B	INO80 complex subunit B
gene-INPPL1	INPPL1	inositol polyphosphate phosphatase like 1, transcript variant X1
gene-INSIG1	INSIG1	insulin induced gene 1
gene-INSYN2A	INSYN2A	inhibitory synaptic factor 2A, transcript variant X8
gene-INTS10	INTS10	integrator complex subunit 10, transcript variant X1
gene-INTS12	INTS12	integrator complex subunit 12
gene-INTS13	INTS13	integrator complex subunit 13, transcript variant X3
gene-INTS6	INTS6	integrator complex subunit 6, transcript variant X2
gene-INTS8	INTS8	integrator complex subunit 8
gene-INTU	INTU	inturned planar cell polarity protein, transcript variant X4
gene-INVS	INVS	inversin, transcript variant X1
gene-IPO11	IPO11	importin 11, transcript variant X2
gene-IPO5	IPO5	importin 5
gene-IPO7	IPO7	importin 7
gene-IQCB1	IQCB1	IQ motif containing B1
gene-IQCE	IQCE	IQ motif containing E, transcript variant X7
gene-IQGAP1	IQGAP1	IQ motif containing GTPase activating protein 1
gene-IRF8	IRF8	interferon regulatory factor 8
gene-IRS1	IRS1	insulin receptor substrate 1, transcript variant X2
gene-IRS4	IRS4	insulin receptor substrate 4
gene-ISCA1	ISCA1	iron-sulfur cluster assembly 1
gene-ISOC1	ISOC1	isochorismatase domain containing 1
gene-ITGA11	ITGA11	integrin subunit alpha 11, transcript variant X3
gene-ITGA3	ITGA3	integrin subunit alpha 3, transcript variant X2
gene-ITGA6	ITGA6	integrin subunit alpha 6, transcript variant X2
gene-ITGA9	ITGA9	integrin subunit alpha 9, transcript variant X1
gene-ITGB1BP1	ITGB1BP1	integrin subunit beta 1 binding protein 1, transcript variant X1
gene-ITGB3BP	ITGB3BP	integrin subunit beta 3 binding protein, transcript variant X2
gene-ITM2B	ITM2B	integral membrane protein 2B
gene-ITPK1	ITPK1	inositol-tetrakisphosphate 1-kinase, transcript variant X1
gene-ITPR1	ITPR1	inositol 1,4,5-trisphosphate receptor type 1, transcript variant X6
gene-ITPRIPL2	ITPRIPL2	ITPRIP like 2
gene-ITSN1	ITSN1	intersectin 1, transcript variant X3
gene-ITSN2	ITSN2	intersectin 2, transcript variant X10
gene-JADE3	JADE3	jade family PHD finger 3, transcript variant X7
gene-JAG1	JAG1	jagged canonical Notch ligand 1, transcript variant X2
gene-JAGN1	JAGN1	jagunal homolog 1
gene-JAM3	JAM3	junctional adhesion molecule 3, transcript variant X3
gene-JARID2	JARID2	jumonji and AT-rich interaction domain containing 2
gene-JCAD	JCAD	junctional cadherin 5 associated, transcript variant X2
gene-JPH1	JPH1	junctophilin 1, transcript variant X5
gene-JPT2	JPT2	Jupiter microtubule associated homolog 2, transcript variant X2
gene-KALRN	KALRN	kalirin RhoGEF kinase, transcript variant X19
gene-KANK4	KANK4	KN motif and ankyrin repeat domains 4, transcript variant X6
gene-KAT14	KAT14	lysine acetyltransferase 14, transcript variant X2
gene-KATNB1	KATNB1	katanin regulatory subunit B1, transcript variant X1
gene-KAZN	KAZN	kazrin, periplakin interacting protein, transcript variant X1
gene-KCND2	KCND2	potassium voltage-gated channel subfamily D member 2, transcript variant X2
gene-KCNE4	KCNE4	potassium voltage-gated channel subfamily E regulatory subunit 4
gene-KCNMA1	KCNMA1	potassium calcium-activated channel subfamily M alpha 1, transcript variant X21
gene-KCTD5	KCTD5	potassium channel tetramerization domain containing 5, transcript variant X12
gene-KCTD8	KCTD8	potassium channel tetramerization domain containing 8, transcript variant X3
gene-KDELR3	KDELR3	KDEL endoplasmic reticulum protein retention receptor 3
gene-KDM3A	KDM3A	lysine demethylase 3A
gene-KDM4B	KDM4B	lysine demethylase 4B, transcript variant X3
gene-KHSRP	KHSRP	KH-type splicing regulatory protein
gene-KIAA0586	KIAA0586	KIAA0586 ortholog, transcript variant X5
gene-KIAA0753	KIAA0753	KIAA0753 ortholog, transcript variant X3
gene-KIAA1217	KIAA1217	KIAA1217 ortholog, transcript variant X16
gene-KIAA1549	KIAA1549	KIAA1549 ortholog, transcript variant X6
gene-KIF11	KIF11	kinesin family member 11, transcript variant X1
gene-KIF13A	KIF13A	kinesin family member 13A, transcript variant X8
gene-KIF15	KIF15	kinesin family member 15
gene-KIF18A	KIF18A	kinesin family member 18A
gene-KIF20A	KIF20A	kinesin family member 20A
gene-KIF20B	KIF20B	kinesin family member 20B, transcript variant X3
gene-KIF21A	KIF21A	kinesin family member 21A, transcript variant X8
gene-KIF23	KIF23	kinesin family member 23, transcript variant X9
gene-KIF26B	KIF26B	kinesin family member 26B, transcript variant X1
gene-KIF2C	KIF2C	kinesin family member 2C, transcript variant X3
gene-KIF4A	KIF4A	kinesin family member 4A
gene-KIFAP3	KIFAP3	kinesin associated protein 3
gene-KIFBP	KIFBP	kinesin family binding protein
gene-KIFC1	KIFC1	kinesin family member C1
gene-KIRREL1	KIRREL1	kirre like nephrin family adhesion molecule 1, transcript variant X2
gene-KLF12	KLF12	KLF transcription factor 12, transcript variant X3
gene-KLF2	KLF2	KLF transcription factor 2
gene-KLF5	KLF5	KLF transcription factor 5
gene-KLF7	KLF7	KLF transcription factor 7, transcript variant X2
gene-KLF9	KLF9	KLF transcription factor 9
gene-KLHL13	KLHL13	kelch like family member 13, transcript variant X5
gene-KLHL42	KLHL42	kelch like family member 42
gene-KMT2C	KMT2C	lysine methyltransferase 2C, transcript variant X1
gene-KNDC1	KNDC1	kinase non-catalytic C-lobe domain containing 1, transcript variant X1
gene-KNL1	KNL1	kinetochore scaffold 1, transcript variant X1
gene-KNOP1	KNOP1	lysine rich nucleolar protein 1, transcript variant X4
gene-KPNA2	KPNA2	karyopherin subunit alpha 2, transcript variant X2
gene-KRAS	KRAS	KRAS proto-oncogene, GTPase, transcript variant X2
gene-KRIT1	KRIT1	KRIT1 ankyrin repeat containing, transcript variant X1
gene-KSR1	KSR1	kinase suppressor of ras 1, transcript variant X2
gene-KYAT3	KYAT3	kynurenine aminotransferase 3, transcript variant X8
gene-L3MBTL3	L3MBTL3	L3MBTL histone methyl-lysine binding protein 3, transcript variant X11
gene-LAMA2	LAMA2	laminin subunit alpha 2
gene-LAMA5	LAMA5	laminin subunit alpha 5
gene-LAMB1	LAMB1	laminin subunit beta 1
gene-LAMTOR1	LAMTOR1	late endosomal/lysosomal adaptor, MAPK and MTOR activator 1
gene-LAP3	LAP3	leucine aminopeptidase 3, transcript variant X2
gene-LARP4	LARP4	La ribonucleoprotein 4
gene-LARP4B	LARP4B	La ribonucleoprotein 4B, transcript variant X4
gene-LBR	LBR	lamin B receptor
gene-LBX1	LBX1	ladybird homeobox 1
gene-LBX2	LBX2	ladybird homeobox 2
gene-LDAF1	LDAF1	lipid droplet assembly factor 1, transcript variant X1
gene-LDB2	LDB2	LIM domain binding 2, transcript variant X12
gene-LDHB	LDHB	lactate dehydrogenase B
gene-LEF1	LEF1	lymphoid enhancer binding factor 1, transcript variant X3
gene-LGALS1	LGALS1	galectin 1
gene-LGALS3	LGALS3	galectin 3, transcript variant X2
gene-LGMN	LGMN	legumain, transcript variant X1
gene-LHFPL6	LHFPL6	LHFPL tetraspan subfamily member 6
gene-LHPP	LHPP	phospholysine phosphohistidine inorganic pyrophosphate phosphatase, transcript variant X7
gene-LIMA1	LIMA1	LIM domain and actin binding 1, transcript variant X3
gene-LIMCH1	LIMCH1	LIM and calponin homology domains 1, transcript variant X13
gene-LIN52	LIN52	lin-52 DREAM MuvB core complex component, transcript variant X2
gene-LINGO1	LINGO1	leucine rich repeat and Ig domain containing 1, transcript variant X5
gene-LINGO2	LINGO2	leucine rich repeat and Ig domain containing 2, transcript variant X1
gene-LIPT2	LIPT2	lipoyl(octanoyl) transferase 2
gene-LITAF	LITAF	lipopolysaccharide induced TNF factor, transcript variant X4
gene-LIX1L	LIX1L	limb and CNS expressed 1 like
gene-LLPH	LLPH	LLP homolog, long-term synaptic facilitation factor
gene-LMAN1	LMAN1	lectin, mannose binding 1
gene-LMAN2	LMAN2	lectin, mannose binding 2
gene-LMCD1	LMCD1	LIM and cysteine rich domains 1, transcript variant X1
gene-LMF2	LMF2	lipase maturation factor 2
gene-LMNA	LMNA	lamin A/C
gene-LMNB2	LMNB2	lamin B2
gene-LMO4	LMO4	LIM domain only 4
gene-LMO7	LMO7	LIM domain 7, transcript variant X10
gene-LMOD1	LMOD1	leiomodin 1, transcript variant X1
gene-LNPEP	LNPEP	leucyl and cystinyl aminopeptidase, transcript variant X6
gene-LNPK	LNPK	lunapark, ER junction formation factor, transcript variant X2
gene-LOC106029345	LOC106029345	C-type lectin domain family 2 member B-like
gene-LOC106030058	LOC106030058	shugoshin 2-like, transcript variant X2
gene-LOC106030372	LOC106030372	uncharacterized protein, transcript variant X4
gene-LOC106030438	LOC106030438	glutathione S-transferase-like
gene-LOC106030828	LOC106030828	prosaposin, transcript variant X2
gene-LOC106030903	LOC106030903	hexokinase-1, transcript variant X1
gene-LOC106030914	LOC106030914	aldo-keto reductase family 1 member B10-like
gene-LOC106031351	LOC106031351	dynein light chain 1, cytoplasmic
gene-LOC106031962	LOC106031962	nucleolar RNA helicase 2-like
gene-LOC106032017	LOC106032017	adipogenesis regulatory factor-like, transcript variant X1
gene-LOC106032155	LOC106032155	multiple epidermal growth factor-like domains protein 6, transcript variant X7
gene-LOC106032270	LOC106032270	uncharacterized protein
gene-LOC106033005	LOC106033005	protein zyg-11 homolog B
gene-LOC106033024	LOC106033024	AGBL carboxypeptidase 4, transcript variant X6
gene-LOC106033246	LOC106033246	uncharacterized protein
gene-LOC106033368	LOC106033368	DNA repair endonuclease XPF
gene-LOC106033447	LOC106033447	ATP binding cassette subfamily C member 1 (ABCC1 blood group), transcript variant X6
gene-LOC106033807	LOC106033807	C2 calcium-dependent domain-containing protein 4C-like, transcript variant X1
gene-LOC106033849	LOC106033849	secretion-regulating guanine nucleotide exchange factor
gene-LOC106034255	LOC106034255	uncharacterized lncRNA
gene-LOC106034806	LOC106034806	uncharacterized lncRNA
gene-LOC106035064	LOC106035064	uncharacterized lncRNA, transcript variant X38
gene-LOC106035386	LOC106035386	uncharacterized protein
gene-LOC106035704	LOC106035704	cohesin subunit SA-2-like, transcript variant X3
gene-LOC106035728	LOC106035728	CD99 molecule (Xg blood group), transcript variant X4
gene-LOC106035824	LOC106035824	histone acetyltransferase p300-like
gene-LOC106036138	LOC106036138	carbonyl reductase [NADPH] 1-like, transcript variant X3
gene-LOC106036543	LOC106036543	serine/threonine-protein kinase SBK2-like, transcript variant X2
gene-LOC106036626	LOC106036626	uncharacterized lncRNA, transcript variant X5
gene-LOC106037098	LOC106037098	discoidin domain-containing receptor 2-like, transcript variant X2
gene-LOC106037337	LOC106037337	tetraspanin-36-like, transcript variant X2
gene-LOC106037374	LOC106037374	transmembrane 9 superfamily member 2-like
gene-LOC106037400	LOC106037400	nuclear cap-binding protein subunit 2, transcript variant X1
gene-LOC106037426	LOC106037426	P2R1A-PPP2R2A-interacting phosphatase regulator 1, transcript variant X2
gene-LOC106037721	LOC106037721	gamma-aminobutyric acid type A receptor subunit alpha3, transcript variant X1
gene-LOC106037927	LOC106037927	protein argonaute-1, transcript variant X1
gene-LOC106038117	LOC106038117	cysteine-rich venom protein-like, transcript variant X1
gene-LOC106038303	LOC106038303	uncharacterized protein, transcript variant X3
gene-LOC106038377	LOC106038377	C-C chemokine receptor type 8-like, transcript variant X2
gene-LOC106038574	LOC106038574	pre-mRNA 3'-end-processing factor FIP1-like
gene-LOC106038610	LOC106038610	protein transport protein Sec24D, transcript variant X1
gene-LOC106039264	LOC106039264	uncharacterized protein
gene-LOC106039304	LOC106039304	protein mono-ADP-ribosyltransferase PARP14-like
gene-LOC106039641	LOC106039641	guanine nucleotide-binding protein G(I)/G(S)/G(O) subunit gamma-11
gene-LOC106039669	LOC106039669	probable acyl-CoA dehydrogenase 6, transcript variant X5
gene-LOC106039878	LOC106039878	transmembrane protein 126A, transcript variant X3
gene-LOC106040595	LOC106040595	somatomedin-B and thrombospondin type-1 domain-containing protein-like, transcript variant X2
gene-LOC106040808	LOC106040808	peroxidasin homolog, transcript variant X1
gene-LOC106041042	LOC106041042	C-C motif chemokine 4-like
gene-LOC106041191	LOC106041191	oxidative stress-responsive serine-rich protein 1-like
gene-LOC106041232	LOC106041232	uncharacterized lncRNA, transcript variant X2
gene-LOC106041306	LOC106041306	uncharacterized lncRNA
gene-LOC106042017	LOC106042017	uncharacterized lncRNA, transcript variant X10
gene-LOC106042429	LOC106042429	uncharacterized protein, transcript variant X1
gene-LOC106042540	LOC106042540	uncharacterized lncRNA, transcript variant X2
gene-LOC106042579	LOC106042579	tumor necrosis factor receptor superfamily member 10A-like
gene-LOC106042855	LOC106042855	putative protein-lysine deacylase ABHD14B
gene-LOC106043026	LOC106043026	thioredoxin
gene-LOC106043183	LOC106043183	RING finger protein 145-like, transcript variant X3
gene-LOC106043321	LOC106043321	transmembrane protein 263-like, transcript variant X1
gene-LOC106043502	LOC106043502	protein FAM83D-B-like
gene-LOC106043570	LOC106043570	uncharacterized lncRNA, transcript variant X3
gene-LOC106043950	LOC106043950	16 kDa beta-galactoside-binding lectin
gene-LOC106044414	LOC106044414	disintegrin and metalloproteinase domain-containing protein 9, transcript variant X3
gene-LOC106044527	LOC106044527	V-type proton ATPase subunit S1
gene-LOC106044772	LOC106044772	cystatin-like
gene-LOC106045009	LOC106045009	ectoderm-neural cortex protein 1-like
gene-LOC106045096	LOC106045096	histone H2B 7-like
gene-LOC106045109	LOC106045109	histone H2A
gene-LOC106045206	LOC106045206	suppressor of cytokine signaling 1-like, transcript variant X3
gene-LOC106045315	LOC106045315	sodium/hydrogen exchanger 9B2, transcript variant X8
gene-LOC106045450	LOC106045450	guanine nucleotide-binding protein G(q) subunit alpha
gene-LOC106045553	LOC106045553	heat shock factor protein 3, transcript variant X1
gene-LOC106045561	LOC106045561	rho GTPase-activating protein 20-like, transcript variant X2
gene-LOC106045701	LOC106045701	AN1-type zinc finger protein 5-like, transcript variant X3
gene-LOC106045810	LOC106045810	histone H1
gene-LOC106045814	LOC106045814	histone H2B 7-like
gene-LOC106045817	LOC106045817	aldehyde dehydrogenase family 3 member A2-like, transcript variant X2
gene-LOC106045840	LOC106045840	histone H2A.J
gene-LOC106045860	LOC106045860	histone H2B 7
gene-LOC106045886	LOC106045886	histone H1.01
gene-LOC106045907	LOC106045907	histone H2A-IV
gene-LOC106046094	LOC106046094	phosphatidylinositol N-acetylglucosaminyltransferase subunit Y, transcript variant X1
gene-LOC106046469	LOC106046469	tRNA selenocysteine 1-associated protein 1, transcript variant X2
gene-LOC106047260	LOC106047260	torsin-1B
gene-LOC106047512	LOC106047512	centrin-2
gene-LOC106047735	LOC106047735	tubulin alpha-1A chain
gene-LOC106047797	LOC106047797	zinc finger protein 92, transcript variant X2
gene-LOC106048003	LOC106048003	heat shock protein 30C-like
gene-LOC106048039	LOC106048039	uncharacterized lncRNA, transcript variant X4
gene-LOC106048089	LOC106048089	solute carrier family 2, facilitated glucose transporter member 3, transcript variant X1
gene-LOC106048216	LOC106048216	spectrin beta chain, non-erythrocytic 2-like, transcript variant X2
gene-LOC106048322	LOC106048322	uncharacterized lncRNA
gene-LOC106048424	LOC106048424	acidic leucine-rich nuclear phosphoprotein 32 family member B, transcript variant X2
gene-LOC106048525	LOC106048525	dual specificity protein kinase CLK2, transcript variant X2
gene-LOC106048536	LOC106048536	transitional endoplasmic reticulum ATPase
gene-LOC106048763	LOC106048763	semaphorin-3D, transcript variant X4
gene-LOC106048772	LOC106048772	acylamino-acid-releasing enzyme-like
gene-LOC106048874	LOC106048874	cyclic AMP-dependent transcription factor ATF-7, transcript variant X1
gene-LOC106048949	LOC106048949	alcohol dehydrogenase class-3
gene-LOC106048984	LOC106048984	uncharacterized protein
gene-LOC106049097	LOC106049097	transducin-like enhancer protein 1, transcript variant X2
gene-LOC106049102	LOC106049102	hippocampus abundant transcript 1 protein-like
gene-LOC106049115	LOC106049115	protein S100-A14
gene-LOC106049386	LOC106049386	general transcription factor IIH subunit 2, transcript variant X2
gene-LOC106049708	LOC106049708	tumor necrosis factor receptor superfamily member 10A, transcript variant X2
gene-LOC106049750	LOC106049750	zinc finger protein 271-like, transcript variant X6
gene-LOC106049932	LOC106049932	E3 ubiquitin-protein ligase TRIM7
gene-LOC125179921	LOC125179921	uncharacterized lncRNA
gene-LOC125180187	LOC125180187	uncharacterized protein, transcript variant X2
gene-LOC125180221	LOC125180221	ras-related protein Rab-13
gene-LOC125180550	LOC125180550	uncharacterized lncRNA
gene-LOC125180650	LOC125180650	uncharacterized lncRNA
gene-LOC125180658	LOC125180658	drebrin-like, transcript variant X1
gene-LOC125180748	LOC125180748	casein kinase II subunit alpha-like
gene-LOC125180880	LOC125180880	uncharacterized lncRNA
gene-LOC125180955	LOC125180955	tumor necrosis factor receptor superfamily member 16-like, transcript variant X2
gene-LOC125181688	LOC125181688	acyl-coenzyme A thioesterase THEM4-like
gene-LOC125181717	LOC125181717	uncharacterized protein
gene-LOC125181802	LOC125181802	FXYD domain-containing ion transport regulator 5-like, transcript variant X2
gene-LOC125181805	LOC125181805	eukaryotic translation initiation factor 3 subunit C-like
gene-LOC125181876	LOC125181876	C-type lectin domain family 2 member B-like, transcript variant X6
gene-LOC125181916	LOC125181916	uncharacterized lncRNA
gene-LOC125182477	LOC125182477	histone H1.10
gene-LOC125182488	LOC125182488	uncharacterized lncRNA
gene-LOC125182495	LOC125182495	cilia- and flagella- associated protein 210-like, transcript variant X1
gene-LOC125182686	LOC125182686	transcription cofactor HES-6-like, transcript variant X2
gene-LOC125182788	LOC125182788	myb-related transcription factor, partner of profilin-like, transcript variant X1
gene-LOC125182916	LOC125182916	uncharacterized protein
gene-LOC125183168	LOC125183168	uncharacterized lncRNA
gene-LOC125183312	LOC125183312	protein ALEX-like, transcript variant X1
gene-LOC125183373	LOC125183373	chemokine-like factor
gene-LOC125183887	LOC125183887	discoidin, CUB and LCCL domain-containing protein 1-like, transcript variant X2
gene-LOC125184023	LOC125184023	uncharacterized lncRNA
gene-LOC125184386	LOC125184386	40-kDa huntingtin-associated protein-like
gene-LOC125184403	LOC125184403	uncharacterized protein, transcript variant X1
gene-LOC125184406	LOC125184406	mucin-7-like, transcript variant X2
gene-LOC125184940	LOC125184940	uncharacterized lncRNA
gene-LOC136786287	LOC136786287	keratin, type I cytoskeletal 14
gene-LOC136786309	LOC136786309	la-related protein 7-like, transcript variant X1
gene-LOC136786444	LOC136786444	noggin-2-like
gene-LOC136786516	LOC136786516	uncharacterized lncRNA
gene-LOC136786572	LOC136786572	uncharacterized lncRNA
gene-LOC136786633	LOC136786633	heparan sulfate glucosamine 3-O-sulfotransferase 3B1-like
gene-LOC136786731	LOC136786731	heat shock protein beta-11-like
gene-LOC136786747	LOC136786747	uncharacterized lncRNA
gene-LOC136786926	LOC136786926	glutathione S-transferase 2
gene-LOC136786979	LOC136786979	uncharacterized lncRNA, transcript variant X4
gene-LOC136787092	LOC136787092	bolA-like protein 2
gene-LOC136787236	LOC136787236	kinesin-like protein KIFC2, transcript variant X5
gene-LOC136787342	LOC136787342	uncharacterized lncRNA
gene-LOC136787447	LOC136787447	selenide, water dikinase 2-like
gene-LOC136787515	LOC136787515	mitochondrial import inner membrane translocase subunit Tim17-B-like
gene-LOC136787783	LOC136787783	bromodomain-containing protein DDB_G0280777-like
gene-LOC136787810	LOC136787810	uncharacterized protein
gene-LOC136787827	LOC136787827	aurora kinase B-like
gene-LOC136787871	LOC136787871	serine/threonine-protein kinase PAK 1-like
gene-LOC136787882	LOC136787882	arf-GAP domain and FG repeat-containing protein 2-like
gene-LOC136787905	LOC136787905	cellular tumor antigen p53-like, transcript variant X4
gene-LOC136788014	LOC136788014	uncharacterized lncRNA
gene-LOC136788044	LOC136788044	uncharacterized lncRNA, transcript variant X5
gene-LOC136788242	LOC136788242	very-long-chain enoyl-CoA reductase-like
gene-LOC136788381	LOC136788381	class II histocompatibility antigen, M alpha chain, transcript variant X2
gene-LOC136788400	LOC136788400	uncharacterized lncRNA
gene-LOC136788473	LOC136788473	endogenous retrovirus group 3 member 1 Env polyprotein-like, transcript variant X2
gene-LOC136788949	LOC136788949	serine/threonine-protein kinase RIO2-like, transcript variant X2
gene-LOC136789211	LOC136789211	splicing factor 3B subunit 2-like
gene-LOC136789584	LOC136789584	18S ribosomal RNA
gene-LOC136789585	LOC136789585	28S ribosomal RNA
gene-LOC136789586	LOC136789586	28S ribosomal RNA
gene-LOC136789587	LOC136789587	28S ribosomal RNA
gene-LOC136789588	LOC136789588	28S ribosomal RNA
gene-LOC136789798	LOC136789798	uncharacterized lncRNA, transcript variant X12
gene-LOC136789808	LOC136789808	uncharacterized lncRNA, transcript variant X2
gene-LOC136790195	LOC136790195	adenylate cyclase CyaB-like
gene-LOC136790287	LOC136790287	delta-1-pyrroline-5-carboxylate synthase-like, transcript variant X43
gene-LOC136790389	LOC136790389	histone H1.11L
gene-LOC136790414	LOC136790414	histone H3
gene-LOC136790419	LOC136790419	histone H1.03
gene-LOC136790502	LOC136790502	uncharacterized protein
gene-LOC136790611	LOC136790611	U1 spliceosomal RNA
gene-LOC136790664	LOC136790664	phospholipid-transporting ATPase IA, transcript variant X5
gene-LOC136791045	LOC136791045	uncharacterized lncRNA, transcript variant X2
gene-LOC136791282	LOC136791282	------
gene-LOC136791704	LOC136791704	A-kinase anchor protein 13-like
gene-LOC136791726	LOC136791726	uncharacterized lncRNA, transcript variant X1
gene-LOC136791888	LOC136791888	uncharacterized lncRNA
gene-LOXL2	LOXL2	lysyl oxidase like 2
gene-LOXL3	LOXL3	lysyl oxidase like 3, transcript variant X5
gene-LPCAT1	LPCAT1	lysophosphatidylcholine acyltransferase 1, transcript variant X1
gene-LPGAT1	LPGAT1	lysophosphatidylglycerol acyltransferase 1, transcript variant X2
gene-LPIN2	LPIN2	lipin 2, transcript variant X1
gene-LPP	LPP	LIM domain containing preferred translocation partner in lipoma, transcript variant X14
gene-LRCH1	LRCH1	leucine rich repeats and calponin homology domain containing 1, transcript variant X7
gene-LRFN5	LRFN5	leucine rich repeat and fibronectin type III domain containing 5, transcript variant X2
gene-LRP12	LRP12	LDL receptor related protein 12, transcript variant X2
gene-LRP1B	LRP1B	LDL receptor related protein 1B, transcript variant X10
gene-LRP5	LRP5	LDL receptor related protein 5, transcript variant X4
gene-LRP6	LRP6	LDL receptor related protein 6, transcript variant X2
gene-LRP8	LRP8	LDL receptor related protein 8, transcript variant X2
gene-LRPAP1	LRPAP1	LDL receptor related protein associated protein 1
gene-LRRC1	LRRC1	leucine rich repeat containing 1
gene-LRRC14	LRRC14	leucine rich repeat containing 14
gene-LRRC17	LRRC17	leucine rich repeat containing 17
gene-LRRC28	LRRC28	leucine rich repeat containing 28, transcript variant X2
gene-LRRC3B	LRRC3B	leucine rich repeat containing 3B, transcript variant X1
gene-LRRC8A	LRRC8A	leucine rich repeat containing 8 VRAC subunit A, transcript variant X2
gene-LRRC8D	LRRC8D	leucine rich repeat containing 8 VRAC subunit D, transcript variant X2
gene-LRRFIP1	LRRFIP1	LRR binding FLII interacting protein 1, transcript variant X6
gene-LRSAM1	LRSAM1	leucine rich repeat and sterile alpha motif containing 1, transcript variant X6
gene-LRWD1	LRWD1	leucine rich repeats and WD repeat domain containing 1, transcript variant X1
gene-LSM10	LSM10	LSM10, U7 small nuclear RNA associated, transcript variant X1
gene-LSM11	LSM11	LSM11, U7 small nuclear RNA associated
gene-LSM14B	LSM14B	LSM family member 14B, transcript variant X6
gene-LSM7	LSM7	LSM7 homolog, U6 small nuclear RNA and mRNA degradation associated
gene-LSS	LSS	lanosterol synthase
gene-LTBP2	LTBP2	latent transforming growth factor beta binding protein 2, transcript variant X2
gene-LUC7L3	LUC7L3	LUC7 like 3 pre-mRNA splicing factor, transcript variant X6
gene-LY75	LY75	lymphocyte antigen 75
gene-LYN	LYN	LYN proto-oncogene, Src family tyrosine kinase, transcript variant X3
gene-LYSET	LYSET	lysosomal enzyme trafficking factor
gene-LYSMD1	LYSMD1	LysM domain containing 1, transcript variant X2
gene-LZTR1	LZTR1	leucine zipper like post translational regulator 1, transcript variant X2
gene-M6PR	M6PR	mannose-6-phosphate receptor, cation dependent
gene-MACF1	MACF1	microtubule actin crosslinking factor 1, transcript variant X12
gene-MACROD2	MACROD2	mono-ADP ribosylhydrolase 2, transcript variant X6
gene-MAD1L1	MAD1L1	mitotic arrest deficient 1 like 1, transcript variant X24
gene-MAF	MAF	MAF bZIP transcription factor, transcript variant X3
gene-MAF1	MAF1	MAF1 homolog, negative regulator of RNA polymerase III, transcript variant X2
gene-MAFB	MAFB	MAF bZIP transcription factor B
gene-MAFF	MAFF	MAF bZIP transcription factor F, transcript variant X1
gene-MAFG	MAFG	MAF bZIP transcription factor G, transcript variant X1
gene-MAGI2	MAGI2	membrane associated guanylate kinase, WW and PDZ domain containing 2, transcript variant X10
gene-MAIP1	MAIP1	matrix AAA peptidase interacting protein 1
gene-MAK16	MAK16	MAK16 homolog, transcript variant X1
gene-MAMLD1	MAMLD1	mastermind like domain containing 1, transcript variant X3
gene-MAN2A1	MAN2A1	mannosidase alpha class 2A member 1
gene-MAP1B	MAP1B	microtubule associated protein 1B
gene-MAP1LC3A	MAP1LC3A	microtubule associated protein 1 light chain 3 alpha
gene-MAP1LC3C	MAP1LC3C	microtubule associated protein 1 light chain 3 gamma
gene-MAP2	MAP2	microtubule associated protein 2, transcript variant X7
gene-MAP2K1	MAP2K1	mitogen-activated protein kinase kinase 1, transcript variant X1
gene-MAP2K2	MAP2K2	mitogen-activated protein kinase kinase 2
gene-MAP2K3	MAP2K3	mitogen-activated protein kinase kinase 3, transcript variant X7
gene-MAP3K14	MAP3K14	mitogen-activated protein kinase kinase kinase 14, transcript variant X2
gene-MAPK6	MAPK6	mitogen-activated protein kinase 6
gene-MAPKAP1	MAPKAP1	MAPK associated protein 1, transcript variant X3
gene-MAPKBP1	MAPKBP1	mitogen-activated protein kinase binding protein 1, transcript variant X7
gene-MAPRE2	MAPRE2	microtubule associated protein RP/EB family member 2, transcript variant X3
gene-MAPT	MAPT	microtubule associated protein tau, transcript variant X21
gene-MARCKSL1	MARCKSL1	MARCKS like 1
gene-MASTL	MASTL	microtubule associated serine/threonine kinase like, transcript variant X3
gene-MATN2	MATN2	matrilin 2, transcript variant X2
gene-MBNL1	MBNL1	muscleblind like splicing regulator 1, transcript variant X16
gene-MCAM	MCAM	melanoma cell adhesion molecule, transcript variant X2
gene-MCC	MCC	MCC regulator of WNT signaling pathway, transcript variant X9
gene-MCCC1	MCCC1	methylcrotonyl-CoA carboxylase subunit 1
gene-MCCC2	MCCC2	methylcrotonyl-CoA carboxylase subunit 2, transcript variant X2
gene-MCL1	MCL1	MCL1 apoptosis regulator, BCL2 family member
gene-MCM3AP	MCM3AP	minichromosome maintenance complex component 3 associated protein, transcript variant X1
gene-MCM5	MCM5	minichromosome maintenance complex component 5
gene-MCM6	MCM6	minichromosome maintenance complex component 6
gene-MCM7	MCM7	minichromosome maintenance complex component 7
gene-MCPH1	MCPH1	microcephalin 1, transcript variant X2
gene-MCRIP2	MCRIP2	MAPK regulated corepressor interacting protein 2, transcript variant X2
gene-MCTS1	MCTS1	MCTS1 re-initiation and release factor
gene-MCUR1	MCUR1	mitochondrial calcium uniporter regulator 1
gene-MDFIC	MDFIC	MyoD family inhibitor domain containing, transcript variant X2
gene-MDGA2	MDGA2	MAM domain containing glycosylphosphatidylinositol anchor 2, transcript variant X4
gene-MDK	MDK	midkine, transcript variant X2
gene-MDM1	MDM1	Mdm1 nuclear protein, transcript variant X3
gene-MDM2	MDM2	MDM2 proto-oncogene, transcript variant X2
gene-MDM4	MDM4	MDM4 regulator of p53, transcript variant X3
gene-MED13L	MED13L	mediator complex subunit 13L, transcript variant X1
gene-MED20	MED20	mediator complex subunit 20
gene-MED24	MED24	mediator complex subunit 24, transcript variant X2
gene-MED27	MED27	mediator complex subunit 27, transcript variant X1
gene-MEGF10	MEGF10	multiple EGF like domains 10, transcript variant X2
gene-MEIS1	MEIS1	Meis homeobox 1, transcript variant X1
gene-MELK	MELK	maternal embryonic leucine zipper kinase, transcript variant X2
gene-MEMO1	MEMO1	mediator of cell motility 1
gene-MET	MET	MET proto-oncogene, receptor tyrosine kinase, transcript variant X3
gene-METRN	METRN	meteorin, glial cell differentiation regulator
gene-METRNL	METRNL	meteorin like, glial cell differentiation regulator
gene-METTL21A	METTL21A	methyltransferase 21A, HSPA lysine, transcript variant X2
gene-METTL22	METTL22	methyltransferase 22, Kin17 lysine, transcript variant X5
gene-METTL25	METTL25	methyltransferase like 25, transcript variant X1
gene-METTL26	METTL26	methyltransferase like 26, transcript variant X2
gene-METTL8	METTL8	methyltransferase 8, tRNA N3-cytidine, transcript variant X6
gene-MEX3B	MEX3B	mex-3 RNA binding family member B
gene-MFAP1	MFAP1	microfibril associated protein 1
gene-MFAP5	MFAP5	microfibril associated protein 5
gene-MFSD10	MFSD10	major facilitator superfamily domain containing 10, transcript variant X1
gene-MFSD14B	MFSD14B	major facilitator superfamily domain containing 14B
gene-MFSD5	MFSD5	major facilitator superfamily domain containing 5, transcript variant X1
gene-MGAT2	MGAT2	alpha-1,6-mannosyl-glycoprotein 2-beta-N-acetylglucosaminyltransferase
gene-MGAT4A	MGAT4A	alpha-1,3-mannosyl-glycoprotein 4-beta-N-acetylglucosaminyltransferase A, transcript variant X1
gene-MGAT4B	MGAT4B	alpha-1,3-mannosyl-glycoprotein 4-beta-N-acetylglucosaminyltransferase B, transcript variant X2
gene-MGLL	MGLL	monoglyceride lipase, transcript variant X2
gene-MGRN1	MGRN1	mahogunin ring finger 1, transcript variant X2
gene-MIA2	MIA2	MIA SH3 domain ER export factor 2, transcript variant X6
gene-MICU1	MICU1	mitochondrial calcium uptake 1, transcript variant X7
gene-MIDN	MIDN	midnolin, transcript variant X2
gene-MIER1	MIER1	MIER1 transcriptional regulator, transcript variant X2
gene-MIGA2	MIGA2	mitoguardin 2, transcript variant X2
gene-MIIP	MIIP	migration and invasion inhibitory protein, transcript variant X3
gene-MINDY2	MINDY2	MINDY lysine 48 deubiquitinase 2
gene-MINPP1	MINPP1	multiple inositol-polyphosphate phosphatase 1, transcript variant X3
gene-MIPEP	MIPEP	mitochondrial intermediate peptidase, transcript variant X1
gene-MIPOL1	MIPOL1	mirror-image polydactyly 1, transcript variant X1
gene-MIS12	MIS12	MIS12 kinetochore complex component
gene-MIS18A	MIS18A	MIS18 kinetochore protein A
gene-MITF	MITF	melanocyte inducing transcription factor, transcript variant X1
gene-MKI67	MKI67	marker of proliferation Ki-67, transcript variant X1
gene-MKLN1	MKLN1	muskelin 1, transcript variant X2
gene-MKX	MKX	mohawk homeobox, transcript variant X4
gene-MLEC	MLEC	malectin
gene-MLLT3	MLLT3	MLLT3 super elongation complex subunit, transcript variant X4
gene-MLXIP	MLXIP	MLX interacting protein, transcript variant X3
gene-MMP15	MMP15	matrix metallopeptidase 15
gene-MMP16	MMP16	matrix metallopeptidase 16, transcript variant X2
gene-MMS19	MMS19	MMS19 homolog, cytosolic iron-sulfur assembly component, transcript variant X2
gene-MNAT1	MNAT1	MNAT1 component of CDK activating kinase, transcript variant X1
gene-MOB3A	MOB3A	MOB kinase activator 3A, transcript variant X1
gene-MOCOS	MOCOS	molybdenum cofactor sulfurase, transcript variant X3
gene-MON1B	MON1B	MON1 homolog B, secretory trafficking associated, transcript variant X2
gene-MPC1	MPC1	mitochondrial pyruvate carrier 1, transcript variant X1
gene-MPC2	MPC2	mitochondrial pyruvate carrier 2
gene-MPHOSPH10	MPHOSPH10	M-phase phosphoprotein 10, transcript variant X2
gene-MPI	MPI	mannose phosphate isomerase
gene-MPPE1	MPPE1	metallophosphoesterase 1, transcript variant X12
gene-MPRIP	MPRIP	myosin phosphatase Rho interacting protein, transcript variant X7
gene-MRAS	MRAS	muscle RAS oncogene homolog, transcript variant X5
gene-MRC2	MRC2	mannose receptor C-type 2
gene-MRPL10	MRPL10	mitochondrial ribosomal protein L10
gene-MRPL12	MRPL12	mitochondrial ribosomal protein L12
gene-MRPL13	MRPL13	mitochondrial ribosomal protein L13
gene-MRPL17	MRPL17	mitochondrial ribosomal protein L17
gene-MRPL20	MRPL20	mitochondrial ribosomal protein L20
gene-MRPL23	MRPL23	mitochondrial ribosomal protein L23, transcript variant X1
gene-MRPL35	MRPL35	mitochondrial ribosomal protein L35
gene-MRPL4	MRPL4	mitochondrial ribosomal protein L4
gene-MRPL41	MRPL41	mitochondrial ribosomal protein L41
gene-MRPL43	MRPL43	mitochondrial ribosomal protein L43
gene-MRPL9	MRPL9	mitochondrial ribosomal protein L9, transcript variant X2
gene-MRPS10	MRPS10	mitochondrial ribosomal protein S10
gene-MRPS16	MRPS16	mitochondrial ribosomal protein S16
gene-MRPS18B	MRPS18B	mitochondrial ribosomal protein S18B, transcript variant X2
gene-MRPS34	MRPS34	mitochondrial ribosomal protein S34
gene-MRPS6	MRPS6	mitochondrial ribosomal protein S6, transcript variant X6
gene-MRPS7	MRPS7	mitochondrial ribosomal protein S7
gene-MRPS9	MRPS9	mitochondrial ribosomal protein S9
gene-MRRF	MRRF	mitochondrial ribosome recycling factor, transcript variant X2
gene-MRTFA	MRTFA	myocardin related transcription factor A, transcript variant X3
gene-MRTFB	MRTFB	myocardin related transcription factor B, transcript variant X6
gene-MRTO4	MRTO4	MRT4 homolog, ribosome maturation factor
gene-MSC	MSC	musculin
gene-MSH3	MSH3	mutS homolog 3, transcript variant X3
gene-MSI2	MSI2	musashi RNA binding protein 2, transcript variant X24
gene-MSN	MSN	moesin
gene-MSRB1	MSRB1	methionine sulfoxide reductase B1
gene-MTA1	MTA1	metastasis associated 1, transcript variant X4
gene-MTERF2	MTERF2	mitochondrial transcription termination factor 2, transcript variant X5
gene-MTERF4	MTERF4	mitochondrial transcription termination factor 4
gene-MTFR2	MTFR2	mitochondrial fission regulator 2, transcript variant X3
gene-MTHFD2	MTHFD2	methylenetetrahydrofolate dehydrogenase (NADP+ dependent) 2, methenyltetrahydrofolate cyclohydrolase
gene-MTHFR	MTHFR	methylenetetrahydrofolate reductase, transcript variant X2
gene-MTHFSD	MTHFSD	methenyltetrahydrofolate synthetase domain containing, transcript variant X2
gene-MTIF2	MTIF2	mitochondrial translational initiation factor 2, transcript variant X3
gene-MTLN	MTLN	mitoregulin
gene-MTMR1	MTMR1	myotubularin related protein 1, transcript variant X3
gene-MTMR12	MTMR12	myotubularin related protein 12
gene-MTMR14	MTMR14	myotubularin related protein 14, transcript variant X3
gene-MTMR2	MTMR2	myotubularin related protein 2, transcript variant X6
gene-MTNR1A	MTNR1A	melatonin receptor 1A, transcript variant X2
gene-MTO1	MTO1	mitochondrial tRNA translation optimization 1
gene-MTPAP	MTPAP	mitochondrial poly(A) polymerase
gene-MTPN	MTPN	myotrophin, transcript variant X1
gene-MTRR	MTRR	5-methyltetrahydrofolate-homocysteine methyltransferase reductase, transcript variant X1
gene-MTURN	MTURN	maturin, neural progenitor differentiation regulator homolog
gene-MUTYH	MUTYH	mutY DNA glycosylase, transcript variant X6
gene-MXD4	MXD4	MAX dimerization protein 4, transcript variant X2
gene-MXRA5	MXRA5	matrix remodeling associated 5, transcript variant X1
gene-MYBL1	MYBL1	MYB proto-oncogene like 1, transcript variant X2
gene-MYC	MYC	MYC proto-oncogene, bHLH transcription factor, transcript variant X2
gene-MYCBP	MYCBP	MYC binding protein
gene-MYCBP2	MYCBP2	MYC binding protein 2, transcript variant X6
gene-MYEF2	MYEF2	myelin expression factor 2, transcript variant X2
gene-MYLK4	MYLK4	myosin light chain kinase family member 4, transcript variant X2
gene-MYO1B	MYO1B	myosin IB, transcript variant X3
gene-MYO1C	MYO1C	myosin IC, transcript variant X5
gene-MYO1D	MYO1D	myosin ID, transcript variant X3
gene-MYO1E	MYO1E	myosin IE, transcript variant X4
gene-MYO5A	MYO5A	myosin VA, transcript variant X7
gene-MYO9A	MYO9A	myosin IXA, transcript variant X14
gene-MYO9B	MYO9B	myosin IXB, transcript variant X12
gene-MYOD1	MYOD1	myogenic differentiation 1
gene-MYOF	MYOF	myoferlin, transcript variant X6
gene-MYOG	MYOG	myogenin
gene-MYZAP	MYZAP	myocardial zonula adherens protein, transcript variant X1
gene-NAA25	NAA25	N-alpha-acetyltransferase 25, NatB auxiliary subunit
gene-NAB1	NAB1	NGFI-A binding protein 1, transcript variant X3
gene-NACAD	NACAD	NAC alpha domain containing
gene-NAE1	NAE1	NEDD8 activating enzyme E1 subunit 1
gene-NAGA	NAGA	alpha-N-acetylgalactosaminidase
gene-NAPG	NAPG	NSF attachment protein gamma
gene-NARS2	NARS2	asparaginyl-tRNA synthetase 2, mitochondrial, transcript variant X1
gene-NBEA	NBEA	neurobeachin, transcript variant X9
gene-NCALD	NCALD	neurocalcin delta, transcript variant X2
gene-NCAM1	NCAM1	neural cell adhesion molecule 1, transcript variant X4
gene-NCAPD2	NCAPD2	non-SMC condensin I complex subunit D2
gene-NCAPD3	NCAPD3	non-SMC condensin II complex subunit D3, transcript variant X2
gene-NCAPG	NCAPG	non-SMC condensin I complex subunit G
gene-NCAPG2	NCAPG2	non-SMC condensin II complex subunit G2, transcript variant X3
gene-NCAPH	NCAPH	non-SMC condensin I complex subunit H, transcript variant X3
gene-NCAPH2	NCAPH2	non-SMC condensin II complex subunit H2
gene-NCBP1	NCBP1	nuclear cap binding protein subunit 1
gene-NCKAP1	NCKAP1	NCK associated protein 1, transcript variant X9
gene-NCLN	NCLN	nicalin, transcript variant X2
gene-NCOA1	NCOA1	nuclear receptor coactivator 1, transcript variant X2
gene-NCOA2	NCOA2	nuclear receptor coactivator 2, transcript variant X2
gene-NCOA4	NCOA4	nuclear receptor coactivator 4, transcript variant X3
gene-NCOR1	NCOR1	nuclear receptor corepressor 1, transcript variant X2
gene-NCS1	NCS1	neuronal calcium sensor 1
gene-NDC1	NDC1	NDC1 transmembrane nucleoporin
gene-NDC80	NDC80	NDC80 kinetochore complex component, transcript variant X2
gene-NDOR1	NDOR1	NADPH dependent diflavin oxidoreductase 1, transcript variant X2
gene-NDST1	NDST1	N-deacetylase and N-sulfotransferase 1, transcript variant X1
gene-NDUFA1	NDUFA1	NADH:ubiquinone oxidoreductase subunit A1, transcript variant X2
gene-NDUFA13	NDUFA13	NADH:ubiquinone oxidoreductase subunit A13
gene-NDUFA2	NDUFA2	NADH:ubiquinone oxidoreductase subunit A2
gene-NDUFA8	NDUFA8	NADH:ubiquinone oxidoreductase subunit A8
gene-NDUFB7	NDUFB7	NADH:ubiquinone oxidoreductase subunit B7
gene-NDUFS1	NDUFS1	NADH:ubiquinone oxidoreductase core subunit S1, transcript variant X2
gene-NDUFS8	NDUFS8	NADH:ubiquinone oxidoreductase core subunit S8, transcript variant X2
gene-NDUFV1	NDUFV1	NADH:ubiquinone oxidoreductase core subunit V1
gene-NDUFV2	NDUFV2	NADH:ubiquinone oxidoreductase core subunit V2, transcript variant X2
gene-NECTIN1	NECTIN1	nectin cell adhesion molecule 1, transcript variant X2
gene-NEGR1	NEGR1	neuronal growth regulator 1, transcript variant X3
gene-NEK2	NEK2	NIMA related kinase 2
gene-NEK7	NEK7	NIMA related kinase 7, transcript variant X2
gene-NELFB	NELFB	negative elongation factor complex member B
gene-NELFCD	NELFCD	negative elongation factor complex member C/D, transcript variant X1
gene-NEMF	NEMF	nuclear export mediator factor, transcript variant X1
gene-NEU1	NEU1	neuraminidase 1
gene-NEU3	NEU3	neuraminidase 3, transcript variant X1
gene-NEURL1B	NEURL1B	neuralized E3 ubiquitin protein ligase 1B, transcript variant X1
gene-NEXN	NEXN	nexilin F-actin binding protein, transcript variant X4
gene-NFATC1	NFATC1	nuclear factor of activated T cells 1, transcript variant X7
gene-NFIC	NFIC	nuclear factor I C, transcript variant X8
gene-NFKBIB	NFKBIB	NFKB inhibitor beta
gene-NFKBIE	NFKBIE	NFKB inhibitor epsilon
gene-NFKBIZ	NFKBIZ	NFKB inhibitor zeta, transcript variant X6
gene-NFRKB	NFRKB	nuclear factor related to kappaB binding protein, transcript variant X2
gene-NFYA	NFYA	nuclear transcription factor Y subunit alpha, transcript variant X20
gene-NHS	NHS	NHS actin remodeling regulator, transcript variant X3
gene-NHSL1	NHSL1	NHS like 1, transcript variant X8
gene-NICOL1	NICOL1	NELL2 interacting cell ontogeny regulator 1, transcript variant X2
gene-NID2	NID2	nidogen 2, transcript variant X2
gene-NIN	NIN	ninein, transcript variant X3
gene-NIPAL3	NIPAL3	NIPA like domain containing 3, transcript variant X2
gene-NKAPD1	NKAPD1	NKAP domain containing 1, transcript variant X1
gene-NLGN4X	NLGN4X	neuroligin 4 X-linked, transcript variant X8
gene-NME7	NME7	NME/NM23 family member 7, transcript variant X2
gene-NMNAT1	NMNAT1	nicotinamide nucleotide adenylyltransferase 1, transcript variant X3
gene-NMRK2	NMRK2	nicotinamide riboside kinase 2
gene-NOB1	NOB1	NIN1 (RPN12) binding protein 1 homolog
gene-NOL9	NOL9	nucleolar protein 9
gene-NOLC1	NOLC1	nucleolar and coiled-body phosphoprotein 1
gene-NOP58	NOP58	NOP58 ribonucleoprotein, transcript variant X1
gene-NOPCHAP1	NOPCHAP1	NOP protein chaperone 1, transcript variant X1
gene-NOS1AP	NOS1AP	nitric oxide synthase 1 adaptor protein, transcript variant X7
gene-NOS3	NOS3	nitric oxide synthase 3
gene-NOTCH1	NOTCH1	notch receptor 1, transcript variant X1
gene-NOTUM	NOTUM	notum, palmitoleoyl-protein carboxylesterase
gene-NOX4	NOX4	NADPH oxidase 4, transcript variant X3
gene-NPAS3	NPAS3	neuronal PAS domain protein 3, transcript variant X3
gene-NPC1	NPC1	NPC intracellular cholesterol transporter 1
gene-NPC2	NPC2	NPC intracellular cholesterol transporter 2
gene-NPEPL1	NPEPL1	aminopeptidase like 1
gene-NPNT	NPNT	nephronectin, transcript variant X4
gene-NR1H3	NR1H3	nuclear receptor subfamily 1 group H member 3, transcript variant X2
gene-NR2C2AP	NR2C2AP	nuclear receptor 2C2 associated protein, transcript variant X2
gene-NR2F2	NR2F2	nuclear receptor subfamily 2 group F member 2, transcript variant X4
gene-NR4A3	NR4A3	nuclear receptor subfamily 4 group A member 3, transcript variant X1
gene-NRARP	NRARP	NOTCH regulated ankyrin repeat protein
gene-NRBF2	NRBF2	nuclear receptor binding factor 2
gene-NRDC	NRDC	nardilysin convertase
gene-NREP	NREP	neuronal regeneration related protein, transcript variant X3
gene-NRG3	NRG3	neuregulin 3, transcript variant X3
gene-NRK	NRK	Nik related kinase, transcript variant X1
gene-NRP1	NRP1	neuropilin 1, transcript variant X2
gene-NRXN1	NRXN1	neurexin 1, transcript variant X40
gene-NSD2	NSD2	nuclear receptor binding SET domain protein 2, transcript variant X3
gene-NSDHL	NSDHL	NAD(P) dependent steroid dehydrogenase-like, transcript variant X6
gene-NSMCE4A	NSMCE4A	NSE4 homolog A, SMC5-SMC6 complex component, transcript variant X1
gene-NSUN5	NSUN5	NOP2/Sun RNA methyltransferase 5
gene-NT5C2	NT5C2	5'-nucleotidase, cytosolic II, transcript variant X10
gene-NT5C3A	NT5C3A	5'-nucleotidase, cytosolic IIIA, transcript variant X6
gene-NT5C3B	NT5C3B	5'-nucleotidase, cytosolic IIIB
gene-NT5DC1	NT5DC1	5'-nucleotidase domain containing 1
gene-NTMT1	NTMT1	N-terminal Xaa-Pro-Lys N-methyltransferase 1, transcript variant X1
gene-NTN4	NTN4	netrin 4, transcript variant X2
gene-NTNG1	NTNG1	netrin G1, transcript variant X2
gene-NUB1	NUB1	negative regulator of ubiquitin like proteins 1
gene-NUCKS1	NUCKS1	nuclear casein kinase and cyclin dependent kinase substrate 1, transcript variant X2
gene-NUDC	NUDC	nuclear distribution C, dynein complex regulator
gene-NUDCD2	NUDCD2	NudC domain containing 2
gene-NUDT19	NUDT19	nudix hydrolase 19
gene-NUDT2	NUDT2	nudix hydrolase 2, transcript variant X1
gene-NUDT4	NUDT4	nudix hydrolase 4, transcript variant X3
gene-NUDT7	NUDT7	nudix hydrolase 7, transcript variant X1
gene-NUDT8	NUDT8	nudix hydrolase 8
gene-NUF2	NUF2	NUF2 component of NDC80 kinetochore complex
gene-NUFIP1	NUFIP1	nuclear FMR1 interacting protein 1
gene-NUFIP2	NUFIP2	nuclear FMR1 interacting protein 2, transcript variant X2
gene-NUP153	NUP153	nucleoporin 153, transcript variant X5
gene-NUP155	NUP155	nucleoporin 155
gene-NUP85	NUP85	nucleoporin 85
gene-NUSAP1	NUSAP1	nucleolar and spindle associated protein 1, transcript variant X2
gene-OAF	OAF	out at first homolog
gene-OAZ1	OAZ1	ornithine decarboxylase antizyme 1
gene-OAZ2	OAZ2	ornithine decarboxylase antizyme 2
gene-OFD1	OFD1	OFD1 centriole and centriolar satellite protein, transcript variant X8
gene-OGFOD1	OGFOD1	2-oxoglutarate and iron dependent oxygenase domain containing 1
gene-OGFOD2	OGFOD2	2-oxoglutarate and iron dependent oxygenase domain containing 2, transcript variant X5
gene-OGG1	OGG1	8-oxoguanine DNA glycosylase
gene-OIP5	OIP5	Opa interacting protein 5
gene-OLFM2	OLFM2	olfactomedin 2, transcript variant X2
gene-OMA1	OMA1	OMA1 zinc metallopeptidase, transcript variant X1
gene-ORMDL2	ORMDL2	ORMDL sphingolipid biosynthesis regulator 2
gene-OSBPL2	OSBPL2	oxysterol binding protein like 2, transcript variant X2
gene-OSGIN1	OSGIN1	oxidative stress induced growth inhibitor 1, transcript variant X2
gene-OST4	OST4	oligosaccharyltransferase complex subunit 4, non-catalytic
gene-OTUD6B	OTUD6B	OTU deubiquitinase 6B
gene-OTUD7B	OTUD7B	OTU deubiquitinase 7B, transcript variant X1
gene-OVCA2	OVCA2	OVCA2 serine hydrolase domain containing
gene-P2RY11	P2RY11	purinergic receptor P2Y11
gene-P3H2	P3H2	prolyl 3-hydroxylase 2
gene-PA2G4	PA2G4	proliferation-associated 2G4
gene-PALLD	PALLD	palladin, cytoskeletal associated protein, transcript variant X10
gene-PALM2AKAP2	PALM2AKAP2	PALM2 and AKAP2 fusion, transcript variant X10
gene-PAOX	PAOX	polyamine oxidase, transcript variant X2
gene-PAPOLG	PAPOLG	poly(A) polymerase gamma, transcript variant X11
gene-PAPPA	PAPPA	pappalysin 1, transcript variant X2
gene-PAPSS2	PAPSS2	3'-phosphoadenosine 5'-phosphosulfate synthase 2, transcript variant X1
gene-PAQR4	PAQR4	progestin and adipoQ receptor family member 4
gene-PARL	PARL	presenilin associated rhomboid like, transcript variant X2
gene-PARP8	PARP8	poly(ADP-ribose) polymerase family member 8, transcript variant X4
gene-PARPBP	PARPBP	PARP1 binding protein, transcript variant X8
gene-PARS2	PARS2	prolyl-tRNA synthetase 2, mitochondrial
gene-PASK	PASK	PAS domain containing serine/threonine kinase, transcript variant X4
gene-PATJ	PATJ	PATJ crumbs cell polarity complex component, transcript variant X3
gene-PAX7	PAX7	paired box 7, transcript variant X9
gene-PBX1	PBX1	PBX homeobox 1, transcript variant X2
gene-PBX3	PBX3	PBX homeobox 3, transcript variant X5
gene-PCBP4	PCBP4	poly(rC) binding protein 4, transcript variant X1
gene-PCCA	PCCA	propionyl-CoA carboxylase subunit alpha, transcript variant X1
gene-PCCB	PCCB	propionyl-CoA carboxylase subunit beta, transcript variant X1
gene-PCDH18	PCDH18	protocadherin 18, transcript variant X1
gene-PCDH7	PCDH7	protocadherin 7, transcript variant X6
gene-PCDH9	PCDH9	protocadherin 9, transcript variant X1
gene-PCF11	PCF11	PCF11 cleavage and polyadenylation factor subunit, transcript variant X2
gene-PCGF2	PCGF2	polycomb group ring finger 2, transcript variant X1
gene-PCNA	PCNA	proliferating cell nuclear antigen
gene-PCNT	PCNT	pericentrin, transcript variant X11
gene-PCYOX1	PCYOX1	prenylcysteine oxidase 1
gene-PCYT1A	PCYT1A	phosphate cytidylyltransferase 1A, choline, transcript variant X3
gene-PCYT1B	PCYT1B	phosphate cytidylyltransferase 1B, choline, transcript variant X7
gene-PCYT2	PCYT2	phosphate cytidylyltransferase 2, ethanolamine, transcript variant X3
gene-PDCD11	PDCD11	programmed cell death 11
gene-PDCD2	PDCD2	programmed cell death 2
gene-PDCD4	PDCD4	programmed cell death 4, transcript variant X1
gene-PDE12	PDE12	phosphodiesterase 12
gene-PDE1A	PDE1A	phosphodiesterase 1A, transcript variant X7
gene-PDE3A	PDE3A	phosphodiesterase 3A, transcript variant X6
gene-PDE4B	PDE4B	phosphodiesterase 4B, transcript variant X8
gene-PDE7B	PDE7B	phosphodiesterase 7B, transcript variant X2
gene-PDGFB	PDGFB	platelet derived growth factor subunit B
gene-PDGFRB	PDGFRB	platelet derived growth factor receptor beta, transcript variant X3
gene-PDHB	PDHB	pyruvate dehydrogenase E1 subunit beta, transcript variant X2
gene-PDHX	PDHX	pyruvate dehydrogenase complex component X
gene-PDIA5	PDIA5	protein disulfide isomerase family A member 5
gene-PDLIM1	PDLIM1	PDZ and LIM domain 1, transcript variant X3
gene-PDLIM4	PDLIM4	PDZ and LIM domain 4
gene-PDP1	PDP1	pyruvate dehydrogenase phosphatase catalytic subunit 1, transcript variant X1
gene-PDP2	PDP2	pyruvate dehydrogenase phosphatase catalytic subunit 2, transcript variant X3
gene-PDPN	PDPN	podoplanin, transcript variant X8
gene-PDRG1	PDRG1	p53 and DNA damage regulated 1
gene-PDXDC1	PDXDC1	pyridoxal dependent decarboxylase domain containing 1, transcript variant X4
gene-PDXK	PDXK	pyridoxal kinase, transcript variant X3
gene-PDZD8	PDZD8	PDZ domain containing 8
gene-PDZRN3	PDZRN3	PDZ domain containing ring finger 3, transcript variant X2
gene-PEAK1	PEAK1	pseudopodium enriched atypical kinase 1, transcript variant X6
gene-PEBP1	PEBP1	phosphatidylethanolamine binding protein 1
gene-PEF1	PEF1	penta-EF-hand domain containing 1
gene-PENK	PENK	proenkephalin, transcript variant X1
gene-PER2	PER2	period circadian regulator 2, transcript variant X9
gene-PEX10	PEX10	peroxisomal biogenesis factor 10, transcript variant X2
gene-PEX11B	PEX11B	peroxisomal biogenesis factor 11 beta
gene-PEX14	PEX14	peroxisomal biogenesis factor 14, transcript variant X1
gene-PFDN4	PFDN4	prefoldin subunit 4
gene-PGAP2	PGAP2	post-GPI attachment to proteins 2, transcript variant X5
gene-PGD	PGD	phosphogluconate dehydrogenase
gene-PGK1	PGK1	phosphoglycerate kinase 1
gene-PGM2L1	PGM2L1	phosphoglucomutase 2 like 1, transcript variant X2
gene-PHACTR2	PHACTR2	phosphatase and actin regulator 2, transcript variant X1
gene-PHETA2	PHETA2	PH domain containing endocytic trafficking adaptor 2, transcript variant X3
gene-PHF11	PHF11	PHD finger protein 11
gene-PHF12	PHF12	PHD finger protein 12, transcript variant X1
gene-PHF2	PHF2	PHD finger protein 2, transcript variant X3
gene-PHF6	PHF6	PHD finger protein 6, transcript variant X3
gene-PHGDH	PHGDH	phosphoglycerate dehydrogenase
gene-PHIP	PHIP	pleckstrin homology domain interacting protein, transcript variant X5
gene-PHLDA2	PHLDA2	pleckstrin homology like domain family A member 2
gene-PI4KB	PI4KB	phosphatidylinositol 4-kinase beta, transcript variant X4
gene-PIGC	PIGC	phosphatidylinositol glycan anchor biosynthesis class C
gene-PIGH	PIGH	phosphatidylinositol glycan anchor biosynthesis class H
gene-PIGM	PIGM	phosphatidylinositol glycan anchor biosynthesis class M
gene-PIGS	PIGS	phosphatidylinositol glycan anchor biosynthesis class S
gene-PIK3R1	PIK3R1	phosphoinositide-3-kinase regulatory subunit 1, transcript variant X3
gene-PIKFYVE	PIKFYVE	phosphoinositide kinase, FYVE-type zinc finger containing, transcript variant X5
gene-PIMREG	PIMREG	PICALM interacting mitotic regulator, transcript variant X5
gene-PINK1	PINK1	PTEN induced kinase 1
gene-PISD	PISD	phosphatidylserine decarboxylase, transcript variant X2
gene-PITX2	PITX2	paired like homeodomain 2, transcript variant X4
gene-PITX3	PITX3	paired like homeodomain 3
gene-PJA2	PJA2	praja ring finger ubiquitin ligase 2, transcript variant X1
gene-PKD2	PKD2	polycystin 2, transient receptor potential cation channel, transcript variant X19
gene-PKDCC	PKDCC	protein kinase domain containing, cytoplasmic
gene-PKIG	PKIG	cAMP-dependent protein kinase inhibitor gamma, transcript variant X1
gene-PKM	PKM	pyruvate kinase M1/2, transcript variant X3
gene-PKNOX2	PKNOX2	PBX/knotted 1 homeobox 2, transcript variant X2
gene-PKP4	PKP4	plakophilin 4, transcript variant X8
gene-PLA2G12A	PLA2G12A	phospholipase A2 group XIIA
gene-PLBD2	PLBD2	phospholipase B domain containing 2, transcript variant X2
gene-PLCE1	PLCE1	phospholipase C epsilon 1, transcript variant X3
gene-PLCG1	PLCG1	phospholipase C gamma 1, transcript variant X4
gene-PLD1	PLD1	phospholipase D1
gene-PLEKHG1	PLEKHG1	pleckstrin homology and RhoGEF domain containing G1, transcript variant X7
gene-PLEKHG4	PLEKHG4	pleckstrin homology and RhoGEF domain containing G4, transcript variant X9
gene-PLEKHO1	PLEKHO1	pleckstrin homology domain containing O1, transcript variant X2
gene-PLK1	PLK1	polo like kinase 1
gene-PLK2	PLK2	polo like kinase 2
gene-PLK3	PLK3	polo like kinase 3
gene-PLOD1	PLOD1	procollagen-lysine,2-oxoglutarate 5-dioxygenase 1, transcript variant X2
gene-PLPBP	PLPBP	pyridoxal phosphate binding protein
gene-PLPP3	PLPP3	phospholipid phosphatase 3
gene-PLPP5	PLPP5	phospholipid phosphatase 5
gene-PLPP6	PLPP6	phospholipid phosphatase 6, transcript variant X2
gene-PLXNB2	PLXNB2	plexin B2, transcript variant X6
gene-PMEPA1	PMEPA1	prostate transmembrane protein, androgen induced 1, transcript variant X3
gene-PMF1	PMF1	polyamine modulated factor 1
gene-PMP22	PMP22	peripheral myelin protein 22
gene-PMPCB	PMPCB	peptidase, mitochondrial processing subunit beta, transcript variant X2
gene-PMS2	PMS2	PMS1 homolog 2, mismatch repair system component, transcript variant X2
gene-PNPLA7	PNPLA7	patatin like phospholipase domain containing 7, transcript variant X2
gene-PNPLA8	PNPLA8	patatin like phospholipase domain containing 8, transcript variant X4
gene-PNRC2	PNRC2	proline rich nuclear receptor coactivator 2
gene-POC1B	POC1B	POC1 centriolar protein B, transcript variant X2
gene-POC5	POC5	POC5 centriolar protein, transcript variant X3
gene-POFUT2	POFUT2	protein O-fucosyltransferase 2
gene-POGLUT2	POGLUT2	protein O-glucosyltransferase 2, transcript variant X2
gene-POGZ	POGZ	pogo transposable element derived with ZNF domain, transcript variant X5
gene-POLA1	POLA1	DNA polymerase alpha 1, catalytic subunit, transcript variant X15
gene-POLD2	POLD2	DNA polymerase delta 2, accessory subunit
gene-POLD3	POLD3	DNA polymerase delta 3, accessory subunit
gene-POLE	POLE	DNA polymerase epsilon, catalytic subunit, transcript variant X2
gene-POLG2	POLG2	DNA polymerase gamma 2, accessory subunit, transcript variant X1
gene-POLR1A	POLR1A	RNA polymerase I subunit A
gene-POLR1E	POLR1E	RNA polymerase I subunit E
gene-POLR1F	POLR1F	RNA polymerase I subunit F
gene-POLR2A	POLR2A	RNA polymerase II subunit A
gene-POLR2H	POLR2H	RNA polymerase II, I and III subunit H
gene-POLR2K	POLR2K	RNA polymerase II, I and III subunit K, transcript variant X3
gene-POLR2L	POLR2L	RNA polymerase II, I and III subunit L, transcript variant X3
gene-POLR3B	POLR3B	RNA polymerase III subunit B
gene-POLR3D	POLR3D	RNA polymerase III subunit D, transcript variant X1
gene-POM121	POM121	POM121 transmembrane nucleoporin, transcript variant X2
gene-POMP	POMP	proteasome maturation protein, transcript variant X2
gene-POP5	POP5	POP5 homolog, ribonuclease P/MRP subunit
gene-PORCN	PORCN	porcupine O-acyltransferase
gene-POT1	POT1	protection of telomeres 1, transcript variant X1
gene-PPARA	PPARA	peroxisome proliferator activated receptor alpha, transcript variant X2
gene-PPARGC1A	PPARGC1A	PPARG coactivator 1 alpha, transcript variant X1
gene-PPIA	PPIA	peptidylprolyl isomerase A
gene-PPIB	PPIB	peptidylprolyl isomerase B
gene-PPIH	PPIH	peptidylprolyl isomerase H, transcript variant X2
gene-PPIL3	PPIL3	peptidylprolyl isomerase like 3, transcript variant X8
gene-PPIP5K1	PPIP5K1	diphosphoinositol pentakisphosphate kinase 1, transcript variant X14
gene-PPM1L	PPM1L	protein phosphatase, Mg2+/Mn2+ dependent 1L, transcript variant X3
gene-PPM1M	PPM1M	protein phosphatase, Mg2+/Mn2+ dependent 1M
gene-PPOX	PPOX	protoporphyrinogen oxidase
gene-PPP1CB	PPP1CB	protein phosphatase 1 catalytic subunit beta
gene-PPP1R10	PPP1R10	protein phosphatase 1 regulatory subunit 10, transcript variant X1
gene-PPP1R12B	PPP1R12B	protein phosphatase 1 regulatory subunit 12B, transcript variant X7
gene-PPP1R18	PPP1R18	protein phosphatase 1 regulatory subunit 18
gene-PPP1R7	PPP1R7	protein phosphatase 1 regulatory subunit 7, transcript variant X1
gene-PPP1R9A	PPP1R9A	protein phosphatase 1 regulatory subunit 9A, transcript variant X3
gene-PPP2CA	PPP2CA	protein phosphatase 2 catalytic subunit alpha
gene-PPP2R5A	PPP2R5A	protein phosphatase 2 regulatory subunit B'alpha, transcript variant X3
gene-PPP2R5C	PPP2R5C	protein phosphatase 2 regulatory subunit B'gamma, transcript variant X3
gene-PPP3CB	PPP3CB	protein phosphatase 3 catalytic subunit beta, transcript variant X7
gene-PPP6R3	PPP6R3	protein phosphatase 6 regulatory subunit 3, transcript variant X11
gene-PPT1	PPT1	palmitoyl-protein thioesterase 1
gene-PPTC7	PPTC7	protein phosphatase targeting COQ7
gene-PRC1	PRC1	protein regulator of cytokinesis 1, transcript variant X2
gene-PRCC	PRCC	proline rich mitotic checkpoint control factor
gene-PRCP	PRCP	prolylcarboxypeptidase
gene-PRDM15	PRDM15	PR/SET domain 15, transcript variant X12
gene-PRDM16	PRDM16	PR/SET domain 16, transcript variant X8
gene-PRDX1	PRDX1	peroxiredoxin 1
gene-PRDX6	PRDX6	peroxiredoxin 6
gene-PREB	PREB	prolactin regulatory element binding, transcript variant X1
gene-PRELID3A	PRELID3A	PRELI domain containing 3A, transcript variant X3
gene-PRELID3B	PRELID3B	PRELI domain containing 3B, transcript variant X2
gene-PRELP	PRELP	proline and arginine rich end leucine rich repeat protein, transcript variant X1
gene-PREX1	PREX1	phosphatidylinositol-3,4,5-trisphosphate dependent Rac exchange factor 1, transcript variant X1
gene-PRICKLE1	PRICKLE1	prickle planar cell polarity protein 1, transcript variant X1
gene-PRKAR2A	PRKAR2A	protein kinase cAMP-dependent type II regulatory subunit alpha
gene-PRKCD	PRKCD	protein kinase C delta, transcript variant X9
gene-PRKCE	PRKCE	protein kinase C epsilon, transcript variant X3
gene-PRKD3	PRKD3	protein kinase D3, transcript variant X1
gene-PRKX	PRKX	protein kinase cAMP-dependent X-linked catalytic subunit, transcript variant X2
gene-PRMT7	PRMT7	protein arginine methyltransferase 7, transcript variant X2
gene-PRPF38B	PRPF38B	pre-mRNA processing factor 38B
gene-PRPF39	PRPF39	pre-mRNA processing factor 39, transcript variant X1
gene-PRPSAP1	PRPSAP1	phosphoribosyl pyrophosphate synthetase associated protein 1, transcript variant X4
gene-PRRC1	PRRC1	proline rich coiled-coil 1, transcript variant X4
gene-PRRX1	PRRX1	paired related homeobox 1, transcript variant X3
gene-PRSS23	PRSS23	serine protease 23, transcript variant X4
gene-PRXL2A	PRXL2A	peroxiredoxin like 2A
gene-PRXL2C	PRXL2C	peroxiredoxin like 2C
gene-PSMB2	PSMB2	proteasome 20S subunit beta 2
gene-PSMB6	PSMB6	proteasome 20S subunit beta 6
gene-PSMC1	PSMC1	proteasome 26S subunit, ATPase 1
gene-PSMC6	PSMC6	proteasome 26S subunit, ATPase 6
gene-PSMD5	PSMD5	proteasome 26S subunit, non-ATPase 5
gene-PSMD8	PSMD8	proteasome 26S subunit, non-ATPase 8
gene-PSMD9	PSMD9	proteasome 26S subunit, non-ATPase 9
gene-PSMG2	PSMG2	proteasome assembly chaperone 2, transcript variant X1
gene-PSPH	PSPH	phosphoserine phosphatase
gene-PSRC1	PSRC1	proline and serine rich coiled-coil 1, transcript variant X2
gene-PTBP1	PTBP1	polypyrimidine tract binding protein 1, transcript variant X3
gene-PTBP3	PTBP3	polypyrimidine tract binding protein 3, transcript variant X2
gene-PTCH1	PTCH1	patched 1, transcript variant X1
gene-PTEN	PTEN	phosphatase and tensin homolog
gene-PTGES2	PTGES2	prostaglandin E synthase 2
gene-PTMS	PTMS	parathymosin
gene-PTP4A1	PTP4A1	protein tyrosine phosphatase 4A1, transcript variant X2
gene-PTP4A3	PTP4A3	protein tyrosine phosphatase 4A3, transcript variant X1
gene-PTPA	PTPA	protein phosphatase 2 phosphatase activator, transcript variant X3
gene-PTPN11	PTPN11	protein tyrosine phosphatase non-receptor type 11
gene-PTPN3	PTPN3	protein tyrosine phosphatase non-receptor type 3, transcript variant X2
gene-PTPN4	PTPN4	protein tyrosine phosphatase non-receptor type 4, transcript variant X8
gene-PTPN5	PTPN5	protein tyrosine phosphatase non-receptor type 5, transcript variant X24
gene-PTPRD	PTPRD	protein tyrosine phosphatase receptor type D, transcript variant X33
gene-PTPRF	PTPRF	protein tyrosine phosphatase receptor type F, transcript variant X3
gene-PTPRK	PTPRK	protein tyrosine phosphatase receptor type K, transcript variant X4
gene-PTPRQ	PTPRQ	protein tyrosine phosphatase receptor type Q, transcript variant X3
gene-PTPRS	PTPRS	protein tyrosine phosphatase receptor type S
gene-PTPRT	PTPRT	protein tyrosine phosphatase receptor type T, transcript variant X16
gene-PTS	PTS	6-pyruvoyltetrahydropterin synthase
gene-PTTG1	PTTG1	PTTG1 regulator of sister chromatid separation, securin, transcript variant X1
gene-PUS1	PUS1	pseudouridine synthase 1, transcript variant X1
gene-PUS7	PUS7	pseudouridine synthase 7, transcript variant X6
gene-PWWP3A	PWWP3A	PWWP domain containing 3A, DNA repair factor, transcript variant X2
gene-PXDN	PXDN	peroxidasin, transcript variant X3
gene-PXMP4	PXMP4	peroxisomal membrane protein 4
gene-PXYLP1	PXYLP1	2-phosphoxylose phosphatase 1, transcript variant X3
gene-PYROXD1	PYROXD1	pyridine nucleotide-disulphide oxidoreductase domain 1
gene-QARS1	QARS1	glutaminyl-tRNA synthetase 1
gene-QDPR	QDPR	quinoid dihydropteridine reductase
gene-QRFPR	QRFPR	pyroglutamylated RFamide peptide receptor, transcript variant X3
gene-QSOX2	QSOX2	quiescin sulfhydryl oxidase 2
gene-RAB11FIP2	RAB11FIP2	RAB11 family interacting protein 2
gene-RAB11FIP4	RAB11FIP4	RAB11 family interacting protein 4, transcript variant X7
gene-RAB24	RAB24	RAB24, member RAS oncogene family
gene-RAB28	RAB28	RAB28, member RAS oncogene family, transcript variant X5
gene-RAB30	RAB30	RAB30, member RAS oncogene family, transcript variant X2
gene-RAB31	RAB31	RAB31, member RAS oncogene family, transcript variant X1
gene-RAB33B	RAB33B	RAB33B, member RAS oncogene family, transcript variant X2
gene-RAB3GAP1	RAB3GAP1	RAB3 GTPase activating protein catalytic subunit 1, transcript variant X2
gene-RAB3GAP2	RAB3GAP2	RAB3 GTPase activating non-catalytic protein subunit 2, transcript variant X2
gene-RAB43	RAB43	RAB43, member RAS oncogene family, transcript variant X2
gene-RAB5IF	RAB5IF	RAB5 interacting factor
gene-RAB9A	RAB9A	RAB9A, member RAS oncogene family
gene-RABEP1	RABEP1	rabaptin, RAB GTPase binding effector protein 1, transcript variant X1
gene-RABEPK	RABEPK	Rab9 effector protein with kelch motifs, transcript variant X3
gene-RABL3	RABL3	RAB, member of RAS oncogene family like 3, transcript variant X1
gene-RABL6	RABL6	RAB, member RAS oncogene family like 6, transcript variant X1
gene-RAC3	RAC3	Rac family small GTPase 3, transcript variant X2
gene-RACGAP1	RACGAP1	Rac GTPase activating protein 1, transcript variant X1
gene-RAD18	RAD18	RAD18 E3 ubiquitin protein ligase, transcript variant X3
gene-RAD51	RAD51	RAD51 recombinase
gene-RAD51B	RAD51B	RAD51 paralog B, transcript variant X4
gene-RAD54B	RAD54B	RAD54 homolog B, transcript variant X5
gene-RAI1	RAI1	retinoic acid induced 1, transcript variant X4
gene-RAI2	RAI2	retinoic acid induced 2, transcript variant X1
gene-RANBP10	RANBP10	RAN binding protein 10, transcript variant X5
gene-RANBP17	RANBP17	RAN binding protein 17, transcript variant X4
gene-RANGAP1	RANGAP1	Ran GTPase activating protein 1, transcript variant X2
gene-RAP1A	RAP1A	RAP1A, member of RAS oncogene family, transcript variant X2
gene-RAP2C	RAP2C	RAP2C, member of RAS oncogene family
gene-RAPGEF1	RAPGEF1	Rap guanine nucleotide exchange factor 1, transcript variant X3
gene-RAPH1	RAPH1	Ras association (RalGDS/AF-6) and pleckstrin homology domains 1, transcript variant X2
gene-RARB	RARB	retinoic acid receptor beta, transcript variant X4
gene-RARS1	RARS1	arginyl-tRNA synthetase 1, transcript variant X2
gene-RARS2	RARS2	arginyl-tRNA synthetase 2, mitochondrial, transcript variant X8
gene-RASA2	RASA2	RAS p21 protein activator 2, transcript variant X1
gene-RASGEF1B	RASGEF1B	RasGEF domain family member 1B, transcript variant X7
gene-RASL11A	RASL11A	RAS like family 11 member A
gene-RASSF8	RASSF8	Ras association domain family member 8, transcript variant X3
gene-RB1CC1	RB1CC1	RB1 inducible coiled-coil 1, transcript variant X2
gene-RBBP4	RBBP4	RB binding protein 4, chromatin remodeling factor
gene-RBBP6	RBBP6	RB binding protein 6, ubiquitin ligase, transcript variant X7
gene-RBFOX3	RBFOX3	RNA binding fox-1 homolog 3, transcript variant X17
gene-RBL2	RBL2	RB transcriptional corepressor like 2, transcript variant X1
gene-RBM12	RBM12	RNA binding motif protein 12
gene-RBM15B	RBM15B	RNA binding motif protein 15B
gene-RBM20	RBM20	RNA binding motif protein 20, transcript variant X4
gene-RBM28	RBM28	RNA binding motif protein 28
gene-RBM45	RBM45	RNA binding motif protein 45, transcript variant X2
gene-RBM6	RBM6	RNA binding motif protein 6, transcript variant X2
gene-RBM8A	RBM8A	RNA binding motif protein 8A
gene-RC3H1	RC3H1	ring finger and CCCH-type domains 1, transcript variant X1
gene-RCAN1	RCAN1	regulator of calcineurin 1, transcript variant X1
gene-RCBTB1	RCBTB1	RCC1 and BTB domain containing protein 1, transcript variant X1
gene-RCC2	RCC2	regulator of chromosome condensation 2, transcript variant X1
gene-RCL1	RCL1	RNA terminal phosphate cyclase like 1, transcript variant X5
gene-RCOR3	RCOR3	REST corepressor 3, transcript variant X4
gene-RDM1	RDM1	RAD52 motif containing 1, transcript variant X2
gene-RDX	RDX	radixin
gene-REEP3	REEP3	receptor accessory protein 3
gene-REEP5	REEP5	receptor accessory protein 5, transcript variant X1
gene-RELCH	RELCH	RAB11 binding and LisH domain, coiled-coil and HEAT repeat containing
gene-RELT	RELT	RELT TNF receptor, transcript variant X2
gene-REPS2	REPS2	RALBP1 associated Eps domain containing 2, transcript variant X3
gene-RERE	RERE	arginine-glutamic acid dipeptide repeats, transcript variant X11
gene-RETREG2	RETREG2	reticulophagy regulator family member 2
gene-REX1BD	REX1BD	required for excision 1-B domain containing
gene-REXO4	REXO4	REX4 homolog, 3'-5' exonuclease
gene-RFC2	RFC2	replication factor C subunit 2
gene-RFC3	RFC3	replication factor C subunit 3
gene-RFTN1	RFTN1	raftlin, lipid raft linker 1, transcript variant X2
gene-RGL1	RGL1	ral guanine nucleotide dissociation stimulator like 1, transcript variant X1
gene-RGMA	RGMA	repulsive guidance molecule BMP co-receptor a
gene-RGS2	RGS2	regulator of G protein signaling 2
gene-RGS20	RGS20	regulator of G protein signaling 20, transcript variant X1
gene-RGS3	RGS3	regulator of G protein signaling 3, transcript variant X5
gene-RHBDF1	RHBDF1	rhomboid 5 homolog 1, transcript variant X3
gene-RHOJ	RHOJ	ras homolog family member J
gene-RHOT2	RHOT2	ras homolog family member T2
gene-RILPL1	RILPL1	Rab interacting lysosomal protein like 1, transcript variant X3
gene-RIMS1	RIMS1	regulating synaptic membrane exocytosis 1, transcript variant X39
gene-RING1	RING1	ring finger protein 1
gene-RIOK1	RIOK1	RIO kinase 1
gene-RIPK1	RIPK1	receptor interacting serine/threonine kinase 1, transcript variant X1
gene-RIT1	RIT1	Ras like without CAAX 1
gene-RMND1	RMND1	required for meiotic nuclear division 1 homolog, transcript variant X4
gene-RNASEK	RNASEK	ribonuclease K
gene-RNF115	RNF115	ring finger protein 115
gene-RNF122	RNF122	ring finger protein 122, transcript variant X2
gene-RNF13	RNF13	ring finger protein 13, transcript variant X4
gene-RNF14	RNF14	ring finger protein 14
gene-RNF150	RNF150	ring finger protein 150, transcript variant X2
gene-RNF168	RNF168	ring finger protein 168, transcript variant X3
gene-RNF19A	RNF19A	ring finger protein 19A, RBR E3 ubiquitin protein ligase, transcript variant X3
gene-RNF19B	RNF19B	ring finger protein 19B
gene-RNF20	RNF20	ring finger protein 20, transcript variant X3
gene-RNF215	RNF215	ring finger protein 215
gene-RNF217	RNF217	ring finger protein 217, transcript variant X4
gene-RNF228	RNF228	ring finger protein 228
gene-RNF24	RNF24	ring finger protein 24, transcript variant X4
gene-RNF26	RNF26	ring finger protein 26
gene-RNF41	RNF41	ring finger protein 41
gene-RNF7	RNF7	ring finger protein 7, transcript variant X1
gene-RNF8	RNF8	ring finger protein 8, transcript variant X2
gene-RNGTT	RNGTT	RNA guanylyltransferase and 5'-phosphatase, transcript variant X2
gene-ROBO2	ROBO2	roundabout guidance receptor 2, transcript variant X22
gene-ROMO1	ROMO1	reactive oxygen species modulator 1
gene-RP9	RP9	RP9 pre-mRNA splicing factor, transcript variant X3
gene-RPAP1	RPAP1	RNA polymerase II associated protein 1, transcript variant X2
gene-RPF2	RPF2	ribosome production factor 2 homolog, transcript variant X1
gene-RPL14	RPL14	ribosomal protein L14
gene-RPL29	RPL29	ribosomal protein L29
gene-RPL35	RPL35	ribosomal protein L35
gene-RPL36A	RPL36A	ribosomal protein L36a
gene-RPL37	RPL37	ribosomal protein L37
gene-RPL38	RPL38	ribosomal protein L38, transcript variant X4
gene-RPL4	RPL4	ribosomal protein L4
[truncated: 604 more rows]
