# Supplementary material for: Single-Cell RNA Sequencing Reveals Cellular Heterogeneity and Developmental Dynamics of Goose Satellite Cells During Embryogenesis
Source: Cells. 2026 May 27;15(11):983. doi: 10.3390/cells15110983 (PMC13256991; doi:10.3390/cells15110983)
Supplement: Supplementary file 1 [file cells-15-00983-s001.zip › Table S2.csv]

Number	GO id	Term type	Term description	Ratio_in_study	Ratio_in_pop	Rich factor	Pvalue	Padjust	Gene_ids	Gene_names
407	GO:0043226	CC	organelle	407/ 1369	2165/ 10183	0.18799076212471	1.8288923891157E-15	1.7776834022204E-12	gene-ABCD3;gene-ABI1;gene-ADNP2;gene-AFF3;gene-AGFG1;gene-AGO3;gene-AHCTF1;gene-AIFM2;gene-AKIRIN2;gene-ANAPC5;gene-ANP32A;gene-ANP32E;gene-ANXA1;gene-APC;gene-ARF4;gene-ARGLU1;gene-ARID4A;gene-ARL2BP;gene-ASH1L;gene-ATF3;gene-ATP6V1A;gene-ATXN1;gene-BACH1;gene-BARX2;gene-BEND6;gene-BID;gene-BIN1;gene-BOD1;gene-BORA;gene-BRD4;gene-BRI3BP;gene-BTAF1;gene-BUB1;gene-BUB1B;gene-CAMK2G;gene-CBX6;gene-…	ABCD3;ABI1;ADNP2;AFF3;AGFG1;AGO3;AHCTF1;AIFM2;AKIRIN2;ANAPC5;ANP32A;ANP32E;ANXA1;APC;ARF4;ARGLU1;ARID4A;ARL2BP;ASH1L;ATF3;ATP6V1A;ATXN1;BACH1;BARX2;BEND6;BID;BIN1;BOD1;BORA;BRD4;BRI3BP;BTAF1;BUB1;BUB1B;CAMK2G;CBX6;CBY1;CCDC90B;CCN2;CCNF;CDC14B;CDC42SE1;CDC45;CDIN1;CDK2AP1;CDK2AP2;CEBPZ;CENPI;CENPK;CENPM;CENPU;CENPX;CEP76;CEP89;CFAP36;CHD1;CHD1L;CISD3;CLOCK;CLU;CMC2;CNOT1;CNOT9;COPS4;COQ8B;CREB5;C…
398	GO:0043229	CC	intracellular organelle	398/ 1369	2125/ 10183	0.18729411764706	8.8418675995957E-15	8.594295306807E-12	gene-ABCD3;gene-ABI1;gene-ADNP2;gene-AFF3;gene-AGFG1;gene-AGO3;gene-AHCTF1;gene-AIFM2;gene-AKIRIN2;gene-ANAPC5;gene-ANP32A;gene-ANP32E;gene-ANXA1;gene-APC;gene-ARF4;gene-ARGLU1;gene-ARID4A;gene-ARL2BP;gene-ASH1L;gene-ATF3;gene-ATP6V1A;gene-ATXN1;gene-BACH1;gene-BARX2;gene-BEND6;gene-BID;gene-BIN1;gene-BOD1;gene-BORA;gene-BRD4;gene-BRI3BP;gene-BTAF1;gene-BUB1;gene-BUB1B;gene-CBX6;gene-CBY1;gene-CC…	ABCD3;ABI1;ADNP2;AFF3;AGFG1;AGO3;AHCTF1;AIFM2;AKIRIN2;ANAPC5;ANP32A;ANP32E;ANXA1;APC;ARF4;ARGLU1;ARID4A;ARL2BP;ASH1L;ATF3;ATP6V1A;ATXN1;BACH1;BARX2;BEND6;BID;BIN1;BOD1;BORA;BRD4;BRI3BP;BTAF1;BUB1;BUB1B;CBX6;CBY1;CCDC90B;CCN2;CCNF;CDC14B;CDC42SE1;CDC45;CDIN1;CDK2AP1;CDK2AP2;CEBPZ;CENPI;CENPK;CENPM;CENPU;CENPX;CEP76;CEP89;CHD1;CHD1L;CISD3;CLOCK;CLU;CMC2;CNOT1;CNOT9;COPS4;COQ8B;CREB5;CREBL2;CSNK1E;C…
660	GO:0009987	BP	cellular process	660/ 1369	4053/ 10183	0.16284233900814	1.2184060640253E-11	6.7962690251333E-8	gene-AARS1;gene-AASS;gene-ABCD3;gene-ABHD17A;gene-ABL1;gene-ACER3;gene-ACSS1;gene-ACTC1;gene-ACVR1;gene-ADAMTS2;gene-ADARB1;gene-ADGRL3;gene-ADSL;gene-AFTPH;gene-AGFG1;gene-AGK;gene-AHCYL1;gene-AIFM2;gene-AK3;gene-AKAP1;gene-AKT2;gene-ALAS1;gene-ALDH1A2;gene-ALKBH2;gene-AMPD3;gene-ANAPC4;gene-ANAPC5;gene-ANP32E;gene-AP1S2;gene-AP2A2;gene-AP5S1;gene-APC;gene-ARF4;gene-ARG2;gene-ARHGAP11A;gene-ARHG…	AARS1;AASS;ABCD3;ABHD17A;ABL1;ACER3;ACSS1;ACTC1;ACVR1;ADAMTS2;ADARB1;ADGRL3;ADSL;AFTPH;AGFG1;AGK;AHCYL1;AIFM2;AK3;AKAP1;AKT2;ALAS1;ALDH1A2;ALKBH2;AMPD3;ANAPC4;ANAPC5;ANP32E;AP1S2;AP2A2;AP5S1;APC;ARF4;ARG2;ARHGAP11A;ARHGAP15;ARHGAP17;ARHGAP28;ARL5A;ARRB1;ASB6;ASNS;ATF4;ATIC;ATP5ME;ATP6V1A;AURKA;AZIN1;BEND3;BID;BLOC1S2;BMF;BMPR1A;BMPR1B;BMT2;BOD1;BORA;BRD4;BUB1;BUB1B;C1H21orf91;CALR;CAMK2G;CARS1;CA…
319	GO:0043227	CC	membrane-bounded organelle	319/ 1369	1735/ 10183	0.18386167146974	1.5870316879832E-10	1.5425948007197E-7	gene-ABCD3;gene-ADNP2;gene-AFF3;gene-AGFG1;gene-AHCTF1;gene-AIFM2;gene-AKIRIN2;gene-ANP32A;gene-ANP32E;gene-ANXA1;gene-APC;gene-ARF4;gene-ARGLU1;gene-ARID4A;gene-ARL2BP;gene-ASH1L;gene-ATF3;gene-ATP6V1A;gene-ATXN1;gene-BACH1;gene-BARX2;gene-BEND6;gene-BID;gene-BIN1;gene-BORA;gene-BRI3BP;gene-BTAF1;gene-CBX6;gene-CBY1;gene-CCDC90B;gene-CCN2;gene-CCNF;gene-CDC14B;gene-CDC45;gene-CDIN1;gene-CDK2AP1;…	ABCD3;ADNP2;AFF3;AGFG1;AHCTF1;AIFM2;AKIRIN2;ANP32A;ANP32E;ANXA1;APC;ARF4;ARGLU1;ARID4A;ARL2BP;ASH1L;ATF3;ATP6V1A;ATXN1;BACH1;BARX2;BEND6;BID;BIN1;BORA;BRI3BP;BTAF1;CBX6;CBY1;CCDC90B;CCN2;CCNF;CDC14B;CDC45;CDIN1;CDK2AP1;CDK2AP2;CEBPZ;CENPI;CENPK;CENPM;CENPU;CHD1;CHD1L;CISD3;CLOCK;CLU;CMC2;CNOT1;COPS4;COQ8B;CREB5;CREBL2;CSNK1E;CSTF2;CTCF;CTDSPL;CYB5R2;DAZAP1;DCAF1;DHX57;DLD;DMAP1;DUSP1;DYM;E2F8;EGR…
297	GO:0043231	CC	intracellular membrane-bounded organelle	297/ 1369	1621/ 10183	0.1832202344232	1.3997678855151E-9	1.3605743847207E-6	gene-ABCD3;gene-ADNP2;gene-AFF3;gene-AHCTF1;gene-AIFM2;gene-AKIRIN2;gene-ANP32A;gene-ANP32E;gene-ANXA1;gene-APC;gene-ARF4;gene-ARGLU1;gene-ARID4A;gene-ARL2BP;gene-ASH1L;gene-ATF3;gene-ATXN1;gene-BACH1;gene-BARX2;gene-BEND6;gene-BID;gene-BIN1;gene-BORA;gene-BRI3BP;gene-BTAF1;gene-CBX6;gene-CBY1;gene-CCDC90B;gene-CCN2;gene-CCNF;gene-CDC45;gene-CDIN1;gene-CDK2AP1;gene-CDK2AP2;gene-CEBPZ;gene-CENPI;g…	ABCD3;ADNP2;AFF3;AHCTF1;AIFM2;AKIRIN2;ANP32A;ANP32E;ANXA1;APC;ARF4;ARGLU1;ARID4A;ARL2BP;ASH1L;ATF3;ATXN1;BACH1;BARX2;BEND6;BID;BIN1;BORA;BRI3BP;BTAF1;CBX6;CBY1;CCDC90B;CCN2;CCNF;CDC45;CDIN1;CDK2AP1;CDK2AP2;CEBPZ;CENPI;CENPK;CENPM;CENPU;CHD1;CHD1L;CISD3;CLOCK;CLU;CMC2;CNOT1;COQ8B;CREB5;CREBL2;CSNK1E;CSTF2;CTCF;CTDSPL;CYB5R2;DAZAP1;DCAF1;DHX57;DLD;DMAP1;DUSP1;DYM;E2F8;EGR1;EIF3K;EIF4A3;ELOF1;EME1;E…
837	GO:0008150	BP	biological_process	837/ 1369	5497/ 10183	0.15226487174823	1.0658860027775E-8	5.9455121234932E-5	gene-AARS1;gene-AASDH;gene-AASS;gene-ABCD3;gene-ABHD17A;gene-ABHD17B;gene-ABL1;gene-ACER3;gene-ACSF2;gene-ACSS1;gene-ACSS3;gene-ACTC1;gene-ACVR1;gene-ADAMTS2;gene-ADARB1;gene-ADGRL3;gene-ADSL;gene-AFF3;gene-AFTPH;gene-AGFG1;gene-AGK;gene-AGO3;gene-AHCYL1;gene-AIFM2;gene-AK3;gene-AKAP1;gene-AKT2;gene-ALAS1;gene-ALDH1A2;gene-ALKBH2;gene-AMPD3;gene-ANAPC4;gene-ANAPC5;gene-ANP32E;gene-AP1S2;gene-AP2A…	AARS1;AASDH;AASS;ABCD3;ABHD17A;ABHD17B;ABL1;ACER3;ACSF2;ACSS1;ACSS3;ACTC1;ACVR1;ADAMTS2;ADARB1;ADGRL3;ADSL;AFF3;AFTPH;AGFG1;AGK;AGO3;AHCYL1;AIFM2;AK3;AKAP1;AKT2;ALAS1;ALDH1A2;ALKBH2;AMPD3;ANAPC4;ANAPC5;ANP32E;AP1S2;AP2A2;AP5S1;APC;ARF4;ARG2;ARHGAP11A;ARHGAP15;ARHGAP17;ARHGAP28;ARID2;ARID4A;ARL5A;ARRB1;ASB6;ASH1L;ASNS;ATF3;ATF4;ATIC;ATP11A;ATP1B1;ATP5ME;ATP6V1A;ATXN1;AURKA;AZIN1;B4GALT1;B4GALT4;BE…
231	GO:0005634	CC	nucleus	231/ 1369	1262/ 10183	0.18304278922345	1.824591744093E-7	0.00017735031752584	gene-ADNP2;gene-AFF3;gene-AHCTF1;gene-AIFM2;gene-AKIRIN2;gene-ANP32A;gene-ANP32E;gene-ANXA1;gene-ARID4A;gene-ARL2BP;gene-ASH1L;gene-ATF3;gene-ATXN1;gene-BACH1;gene-BARX2;gene-BEND6;gene-BORA;gene-BTAF1;gene-CBX6;gene-CBY1;gene-CCNF;gene-CDC45;gene-CDIN1;gene-CDK2AP1;gene-CDK2AP2;gene-CENPI;gene-CENPK;gene-CENPM;gene-CENPU;gene-CHD1;gene-CHD1L;gene-CLOCK;gene-CLU;gene-CNOT1;gene-CREB5;gene-CREBL2;…	ADNP2;AFF3;AHCTF1;AIFM2;AKIRIN2;ANP32A;ANP32E;ANXA1;ARID4A;ARL2BP;ASH1L;ATF3;ATXN1;BACH1;BARX2;BEND6;BORA;BTAF1;CBX6;CBY1;CCNF;CDC45;CDIN1;CDK2AP1;CDK2AP2;CENPI;CENPK;CENPM;CENPU;CHD1;CHD1L;CLOCK;CLU;CNOT1;CREB5;CREBL2;CSNK1E;CSTF2;CTCF;CTDSPL;DAZAP1;DCAF1;DHX57;DLD;DMAP1;DUSP1;E2F8;EGR1;EIF3K;EIF4A3;ELOF1;EME1;EMP2;EN2;ERCC5;ERRFI1;ESRRG;ETS1;ETV3;ETV6;EXO1;FAN1;FBXO32;FIP1L1;FOS;FOSB;FOXD2;FOXO…
108	GO:0043232	CC	intracellular non-membrane-bounded organelle	108/ 1369	497/ 10183	0.21730382293763	2.3600504608233E-7	0.00022939690479202	gene-ABI1;gene-AGO3;gene-AIFM2;gene-ANAPC5;gene-BOD1;gene-BORA;gene-BUB1;gene-BUB1B;gene-CBY1;gene-CCNF;gene-CDC14B;gene-CDC42SE1;gene-CENPI;gene-CENPX;gene-CEP76;gene-CEP89;gene-CNOT9;gene-CTNNAL1;gene-DAG1;gene-DAP3;gene-ESF1;gene-FEN1;gene-FGD6;gene-FRMD4A;gene-FTSJ3;gene-GAPDH;gene-GAS2;gene-GPRC5B;gene-HEATR1;gene-HMGB3;gene-HPRT1;gene-HSPB7;gene-HUS1;gene-INCENP;gene-INPPL1;gene-ITGB3BP;gen…	ABI1;AGO3;AIFM2;ANAPC5;BOD1;BORA;BUB1;BUB1B;CBY1;CCNF;CDC14B;CDC42SE1;CENPI;CENPX;CEP76;CEP89;CNOT9;CTNNAL1;DAG1;DAP3;ESF1;FEN1;FGD6;FRMD4A;FTSJ3;GAPDH;GAS2;GPRC5B;HEATR1;HMGB3;HPRT1;HSPB7;HUS1;INCENP;INPPL1;ITGB3BP;KIF15;KIFBP;KRIT1;LDAF1;LLPH;LMOD1;LOC106037927;LOC106047735;LOC136790611;LSS;MAK16;MAPK6;MCM7;MCRIP2;MIS12;MRPL10;MRPL20;MRPS16;MRPS34;MRPS6;MRPS9;MSN;MYC;NCAPD2;NOLC1;NOP58;NUB1;NUD…
108	GO:0043228	CC	non-membrane-bounded organelle	108/ 1369	497/ 10183	0.21730382293763	2.3600504608233E-7	0.00022939690479202	gene-ABI1;gene-AGO3;gene-AIFM2;gene-ANAPC5;gene-BOD1;gene-BORA;gene-BUB1;gene-BUB1B;gene-CBY1;gene-CCNF;gene-CDC14B;gene-CDC42SE1;gene-CENPI;gene-CENPX;gene-CEP76;gene-CEP89;gene-CNOT9;gene-CTNNAL1;gene-DAG1;gene-DAP3;gene-ESF1;gene-FEN1;gene-FGD6;gene-FRMD4A;gene-FTSJ3;gene-GAPDH;gene-GAS2;gene-GPRC5B;gene-HEATR1;gene-HMGB3;gene-HPRT1;gene-HSPB7;gene-HUS1;gene-INCENP;gene-INPPL1;gene-ITGB3BP;gen…	ABI1;AGO3;AIFM2;ANAPC5;BOD1;BORA;BUB1;BUB1B;CBY1;CCNF;CDC14B;CDC42SE1;CENPI;CENPX;CEP76;CEP89;CNOT9;CTNNAL1;DAG1;DAP3;ESF1;FEN1;FGD6;FRMD4A;FTSJ3;GAPDH;GAS2;GPRC5B;HEATR1;HMGB3;HPRT1;HSPB7;HUS1;INCENP;INPPL1;ITGB3BP;KIF15;KIFBP;KRIT1;LDAF1;LLPH;LMOD1;LOC106037927;LOC106047735;LOC136790611;LSS;MAK16;MAPK6;MCM7;MCRIP2;MIS12;MRPL10;MRPL20;MRPS16;MRPS34;MRPS6;MRPS9;MSN;MYC;NCAPD2;NOLC1;NOP58;NUB1;NUD…
93	GO:0010556	BP	regulation of macromolecule biosynthetic process	93/ 1369	429/ 10183	0.21678321678322	1.5540664979811E-6	0.0086685829257385	gene-AGO3;gene-ARF4;gene-ARID2;gene-ARID4A;gene-ATF3;gene-ATF4;gene-ATXN1;gene-BMAL1;gene-BRMS1L;gene-CBY1;gene-CKS2;gene-CNOT1;gene-CTBP1;gene-CTCF;gene-DHX29;gene-DMAP1;gene-E2F8;gene-EIF3K;gene-EIF4A3;gene-EIF4EBP1;gene-EIF5A;gene-EN2;gene-ETS1;gene-ETV3;gene-ETV6;gene-FOS;gene-FOSB;gene-FOXP1;gene-GMNN;gene-GTF2F1;gene-HSPA8;gene-ID3;gene-IRF8;gene-ITGB1BP1;gene-ITGB3BP;gene-KHSRP;gene-LIN52;…	AGO3;ARF4;ARID2;ARID4A;ATF3;ATF4;ATXN1;BMAL1;BRMS1L;CBY1;CKS2;CNOT1;CTBP1;CTCF;DHX29;DMAP1;E2F8;EIF3K;EIF4A3;EIF4EBP1;EIF5A;EN2;ETS1;ETV3;ETV6;FOS;FOSB;FOXP1;GMNN;GTF2F1;HSPA8;ID3;IRF8;ITGB1BP1;ITGB3BP;KHSRP;LIN52;LOC106037927;LOC106045553;LOC136787905;MAF1;MAFB;MED20;MLLT3;MTERF4;MYBL1;MYC;MYOD1;MYOG;NAB1;NCBP1;NELFB;NFIC;NR1H3;NRARP;OGFOD1;ORMDL2;PASK;PCNA;PDCD4;PHF12;PPP1CB;RABL3;RB1CC1;RBBP4;…
72	GO:0048523	BP	negative regulation of cellular process	72/ 1369	309/ 10183	0.23300970873786	1.6572526121422E-6	0.0092441550705294	gene-AGO3;gene-AIFM2;gene-ALDH1A2;gene-APC;gene-ARF4;gene-ATF4;gene-BEND6;gene-BMPR1B;gene-BMT2;gene-BRMS1L;gene-BUB1;gene-BUB1B;gene-CBY1;gene-CISH;gene-CNOT1;gene-CTBP1;gene-DCLK1;gene-DKK1;gene-DMAP1;gene-EIF2AK4;gene-EIF4A3;gene-EIF4EBP1;gene-EN2;gene-FOXP1;gene-FRZB;gene-HSPA8;gene-HUS1;gene-ID3;gene-ITGB1BP1;gene-KANK4;gene-LMOD1;gene-LOC136786444;gene-LOC136790419;gene-MAD1L1;gene-MAF1;gen…	AGO3;AIFM2;ALDH1A2;APC;ARF4;ATF4;BEND6;BMPR1B;BMT2;BRMS1L;BUB1;BUB1B;CBY1;CISH;CNOT1;CTBP1;DCLK1;DKK1;DMAP1;EIF2AK4;EIF4A3;EIF4EBP1;EN2;FOXP1;FRZB;HSPA8;HUS1;ID3;ITGB1BP1;KANK4;LMOD1;LOC136786444;LOC136790419;MAD1L1;MAF1;MDM4;MYC;NAB1;NELFB;NFIC;NRARP;OAZ2;PARL;PDCD4;PHF12;PMEPA1;PTEN;RAP2C;RASA2;RB1CC1;RDX;RHBDF1;RNF41;SESN2;SOCS1;SOCS3;SOCS5;SPDL1;STRAP;SUB1;TAF15;TGFBR3;TMEM127;UXT;YME1L1;YWHA…
124	GO:0060255	BP	regulation of macromolecule metabolic process	124/ 1369	616/ 10183	0.2012987012987	1.810689185896E-6	0.010100024278928	gene-ACTC1;gene-AFF3;gene-AGO3;gene-ALDH1A2;gene-ARF4;gene-ARID2;gene-ARID4A;gene-ATF3;gene-ATF4;gene-ATXN1;gene-BMAL1;gene-BRMS1L;gene-CBY1;gene-CCN2;gene-CKS2;gene-CLOCK;gene-CNOT1;gene-CNOT9;gene-CNTN1;gene-CSNK1E;gene-CTBP1;gene-CTCF;gene-CUEDC2;gene-DAZAP1;gene-DHX29;gene-DMAP1;gene-E2F8;gene-EDA2R;gene-EIF3K;gene-EIF4A3;gene-EIF4EBP1;gene-EIF5A;gene-EN2;gene-ETS1;gene-ETV3;gene-ETV6;gene-FO…	ACTC1;AFF3;AGO3;ALDH1A2;ARF4;ARID2;ARID4A;ATF3;ATF4;ATXN1;BMAL1;BRMS1L;CBY1;CCN2;CKS2;CLOCK;CNOT1;CNOT9;CNTN1;CSNK1E;CTBP1;CTCF;CUEDC2;DAZAP1;DHX29;DMAP1;E2F8;EDA2R;EIF3K;EIF4A3;EIF4EBP1;EIF5A;EN2;ETS1;ETV3;ETV6;FOCAD;FOS;FOSB;FOXP1;GMNN;GTF2F1;HSPA8;ID3;IRF8;ITGB1BP1;ITGB3BP;KHSRP;LAMTOR1;LIN52;LOC106037374;LOC106037927;LOC106045553;LOC136787905;LOC136790419;LSM7;MAF1;MAFB;MED20;MLLT3;MTERF4;MYB…
92	GO:2000112	BP	regulation of cellular macromolecule biosynthetic process	92/ 1369	425/ 10183	0.21647058823529	1.9759461002215E-6	0.011021827347036	gene-AGO3;gene-ARF4;gene-ARID2;gene-ARID4A;gene-ATF3;gene-ATF4;gene-ATXN1;gene-BMAL1;gene-BRMS1L;gene-CBY1;gene-CKS2;gene-CNOT1;gene-CTBP1;gene-CTCF;gene-DHX29;gene-DMAP1;gene-E2F8;gene-EIF3K;gene-EIF4A3;gene-EIF4EBP1;gene-EIF5A;gene-EN2;gene-ETS1;gene-ETV3;gene-ETV6;gene-FOS;gene-FOSB;gene-FOXP1;gene-GMNN;gene-GTF2F1;gene-HSPA8;gene-ID3;gene-IRF8;gene-ITGB1BP1;gene-ITGB3BP;gene-KHSRP;gene-LIN52;…	AGO3;ARF4;ARID2;ARID4A;ATF3;ATF4;ATXN1;BMAL1;BRMS1L;CBY1;CKS2;CNOT1;CTBP1;CTCF;DHX29;DMAP1;E2F8;EIF3K;EIF4A3;EIF4EBP1;EIF5A;EN2;ETS1;ETV3;ETV6;FOS;FOSB;FOXP1;GMNN;GTF2F1;HSPA8;ID3;IRF8;ITGB1BP1;ITGB3BP;KHSRP;LIN52;LOC106037927;LOC106045553;LOC136787905;MAF1;MAFB;MED20;MLLT3;MTERF4;MYBL1;MYC;MYOD1;MYOG;NAB1;NCBP1;NELFB;NFIC;NR1H3;NRARP;OGFOD1;PASK;PCNA;PDCD4;PHF12;PPP1CB;RABL3;RB1CC1;RBBP4;RGS2;RM…
130	GO:0016043	BP	cellular component organization	130/ 1369	655/ 10183	0.19847328244275	2.5669189870686E-6	0.014318274109868	gene-ABCD3;gene-ACTC1;gene-ADAMTS2;gene-AGFG1;gene-AIFM2;gene-ALDH1A2;gene-ANP32E;gene-APC;gene-AURKA;gene-BEND3;gene-BID;gene-BRD4;gene-CAV1;gene-CAV2;gene-CBY1;gene-CECR2;gene-CENPI;gene-CENPK;gene-CENPN;gene-CENPP;gene-CENPX;gene-CEP89;gene-CHTF8;gene-CKS2;gene-CNN3;gene-CNTN1;gene-COL2A1;gene-COL3A1;gene-COL4A1;gene-COPS7A;gene-COPS7B;gene-DAAM2;gene-DCLK1;gene-DIAPH3;gene-DMAP1;gene-DPYSL3;g…	ABCD3;ACTC1;ADAMTS2;AGFG1;AIFM2;ALDH1A2;ANP32E;APC;AURKA;BEND3;BID;BRD4;CAV1;CAV2;CBY1;CECR2;CENPI;CENPK;CENPN;CENPP;CENPX;CEP89;CHTF8;CKS2;CNN3;CNTN1;COL2A1;COL3A1;COL4A1;COPS7A;COPS7B;DAAM2;DCLK1;DIAPH3;DMAP1;DPYSL3;DSCC1;DSN1;EIF3J;EIF3K;FBLN1;FMN1;H1-10;HSPA8;ING1;ING2;IQCB1;ISCA1;ITGB1BP1;ITGB3BP;JAGN1;KANK4;KATNB1;KCND2;KCTD8;KIFAP3;LAMTOR1;LMOD1;LOC106045553;LOC106045810;LOC106047260;LOC10…
415	GO:0097159	MF	organic cyclic compound binding	415/ 1369	2581/ 10183	0.16079039132119	8.7188216636747E-6	0.019521441704968	gene-AARS1;gene-ABCC4;gene-ABCD3;gene-ABCF3;gene-ABL1;gene-ACAD9;gene-ACADS;gene-ACSS1;gene-ACTC1;gene-ACVR1;gene-ADARB1;gene-ADNP2;gene-AGO3;gene-AIFM2;gene-AK3;gene-AKAP1;gene-AKT2;gene-ALAS1;gene-ARF4;gene-ARID2;gene-ARID4A;gene-ARID5A;gene-ARL16;gene-ARL4A;gene-ARL5A;gene-ASH1L;gene-ASNS;gene-ATF3;gene-ATF4;gene-ATP11A;gene-ATP2B1;gene-ATP6V1A;gene-ATXN1;gene-AURKA;gene-BACH1;gene-BARX2;gene-…	AARS1;ABCC4;ABCD3;ABCF3;ABL1;ACAD9;ACADS;ACSS1;ACTC1;ACVR1;ADARB1;ADNP2;AGO3;AIFM2;AK3;AKAP1;AKT2;ALAS1;ARF4;ARID2;ARID4A;ARID5A;ARL16;ARL4A;ARL5A;ASH1L;ASNS;ATF3;ATF4;ATP11A;ATP2B1;ATP6V1A;ATXN1;AURKA;BACH1;BARX2;BEND3;BEND6;BICC1;BMAL1;BMPR1A;BMPR1B;BTAF1;BUB1;BUB1B;CAMK2G;CARS1;CCT7;CDK19;CDK2;CENPE;CENPX;CHD1;CHD1L;CLK3;CLOCK;CPSF2;CREB5;CREBL2;CSNK1E;CSNK2A1;CSTF2;CTBP1;CTCF;CTH;CYB5R2;CYGB;…
715	GO:0005488	MF	binding	715/ 1369	4750/ 10183	0.15052631578947	9.4659024903405E-6	0.021194155675872	gene-AARS1;gene-ABCC4;gene-ABCD3;gene-ABCF3;gene-ABL1;gene-ACAD9;gene-ACADS;gene-ACSS1;gene-ACTC1;gene-ACVR1;gene-ADAMTS2;gene-ADARB1;gene-ADGRL3;gene-ADNP2;gene-ADSL;gene-AFTPH;gene-AGO3;gene-AIF1L;gene-AIFM2;gene-AK3;gene-AKAP1;gene-AKT2;gene-ALAS1;gene-ANP32E;gene-ANTXR2;gene-ANXA1;gene-AP1S2;gene-AP2A2;gene-APC;gene-ARF4;gene-ARG2;gene-ARHGEF10;gene-ARID2;gene-ARID4A;gene-ARID5A;gene-ARL16;ge…	AARS1;ABCC4;ABCD3;ABCF3;ABL1;ACAD9;ACADS;ACSS1;ACTC1;ACVR1;ADAMTS2;ADARB1;ADGRL3;ADNP2;ADSL;AFTPH;AGO3;AIF1L;AIFM2;AK3;AKAP1;AKT2;ALAS1;ANP32E;ANTXR2;ANXA1;AP1S2;AP2A2;APC;ARF4;ARG2;ARHGEF10;ARID2;ARID4A;ARID5A;ARL16;ARL4A;ARL5A;ASCC1;ASH1L;ASNS;ATF3;ATF4;ATP11A;ATP2B1;ATP6V1A;ATXN1;AURKA;B4GALT1;B4GALT4;BACH1;BARX2;BAZ1B;BDNF;BEND3;BEND6;BICC1;BLOC1S2;BMAL1;BMP4;BMPR1A;BMPR1B;BMT2;BORA;BRMS1L;BT…
412	GO:1901363	MF	heterocyclic compound binding	412/ 1369	2564/ 10183	0.1606864274571	9.7566383555691E-6	0.021845113278119	gene-AARS1;gene-ABCC4;gene-ABCD3;gene-ABCF3;gene-ABL1;gene-ACAD9;gene-ACADS;gene-ACSS1;gene-ACTC1;gene-ACVR1;gene-ADARB1;gene-ADNP2;gene-AGO3;gene-AIFM2;gene-AK3;gene-AKAP1;gene-AKT2;gene-ALAS1;gene-ARF4;gene-ARID2;gene-ARID4A;gene-ARID5A;gene-ARL16;gene-ARL4A;gene-ARL5A;gene-ASH1L;gene-ASNS;gene-ATF3;gene-ATF4;gene-ATP11A;gene-ATP2B1;gene-ATP6V1A;gene-ATXN1;gene-AURKA;gene-BACH1;gene-BARX2;gene-…	AARS1;ABCC4;ABCD3;ABCF3;ABL1;ACAD9;ACADS;ACSS1;ACTC1;ACVR1;ADARB1;ADNP2;AGO3;AIFM2;AK3;AKAP1;AKT2;ALAS1;ARF4;ARID2;ARID4A;ARID5A;ARL16;ARL4A;ARL5A;ASH1L;ASNS;ATF3;ATF4;ATP11A;ATP2B1;ATP6V1A;ATXN1;AURKA;BACH1;BARX2;BEND3;BEND6;BICC1;BMAL1;BMPR1A;BMPR1B;BTAF1;BUB1;BUB1B;CAMK2G;CARS1;CCT7;CDK19;CDK2;CENPE;CENPX;CHD1;CHD1L;CLK3;CLOCK;CPSF2;CREB5;CREBL2;CSNK1E;CSNK2A1;CSTF2;CTBP1;CTCF;CTH;CYB5R2;CYGB;…
80	GO:0048519	BP	negative regulation of biological process	80/ 1369	361/ 10183	0.22160664819945	4.2294490323303E-6	0.023591866702338	gene-AGO3;gene-AIFM2;gene-ALDH1A2;gene-APC;gene-ARF4;gene-ATF4;gene-BEND6;gene-BMPR1B;gene-BMT2;gene-BRMS1L;gene-BUB1;gene-BUB1B;gene-CBY1;gene-CCN2;gene-CISH;gene-CNOT1;gene-CNOT9;gene-CTBP1;gene-CUEDC2;gene-DCLK1;gene-DKK1;gene-DMAP1;gene-EIF2AK4;gene-EIF4A3;gene-EIF4EBP1;gene-EN2;gene-FOXP1;gene-FRZB;gene-HSPA8;gene-HUS1;gene-ID3;gene-ITGB1BP1;gene-KANK4;gene-LMOD1;gene-LOC106037927;gene-LOC13…	AGO3;AIFM2;ALDH1A2;APC;ARF4;ATF4;BEND6;BMPR1B;BMT2;BRMS1L;BUB1;BUB1B;CBY1;CCN2;CISH;CNOT1;CNOT9;CTBP1;CUEDC2;DCLK1;DKK1;DMAP1;EIF2AK4;EIF4A3;EIF4EBP1;EN2;FOXP1;FRZB;HSPA8;HUS1;ID3;ITGB1BP1;KANK4;LMOD1;LOC106037927;LOC136786444;LOC136790419;LSM7;MAD1L1;MAF1;MDM4;MYC;NAB1;NCBP1;NELFB;NFIC;NRARP;OAZ2;PARL;PDCD4;PHF12;PMEPA1;PTEN;RAP2C;RASA2;RB1CC1;RBM8A;RDX;RHBDF1;RNF41;SESN2;SOCS1;SOCS3;SOCS5;SPDL1…
202	GO:1901265	MF	nucleoside phosphate binding	202/ 1369	1136/ 10183	0.17781690140845	1.1144725935452E-5	0.024953041369477	gene-AARS1;gene-ABCC4;gene-ABCD3;gene-ABCF3;gene-ABL1;gene-ACAD9;gene-ACADS;gene-ACSS1;gene-ACTC1;gene-ACVR1;gene-AIFM2;gene-AK3;gene-AKT2;gene-ARF4;gene-ARL16;gene-ARL4A;gene-ARL5A;gene-ASNS;gene-ATP11A;gene-ATP2B1;gene-ATP6V1A;gene-AURKA;gene-BMPR1A;gene-BMPR1B;gene-BTAF1;gene-BUB1;gene-BUB1B;gene-CAMK2G;gene-CARS1;gene-CCT7;gene-CDK19;gene-CDK2;gene-CENPE;gene-CHD1;gene-CHD1L;gene-CLK3;gene-CS…	AARS1;ABCC4;ABCD3;ABCF3;ABL1;ACAD9;ACADS;ACSS1;ACTC1;ACVR1;AIFM2;AK3;AKT2;ARF4;ARL16;ARL4A;ARL5A;ASNS;ATP11A;ATP2B1;ATP6V1A;AURKA;BMPR1A;BMPR1B;BTAF1;BUB1;BUB1B;CAMK2G;CARS1;CCT7;CDK19;CDK2;CENPE;CHD1;CHD1L;CLK3;CSNK1E;CSNK2A1;CTBP1;CYB5R2;DAPK1;DCLK1;DDX17;DDX24;DDX39B;DDX51;DDX59;DGKQ;DHCR24;DHX15;DHX29;DHX37;DHX38;DHX40;DHX57;DLD;DYNC2H1;EEF2K;EEFSEC;EIF2AK4;EIF4A3;EIF5B;EPHA4;EPHA6;EPHB1;ERCC…
202	GO:0000166	MF	nucleotide binding	202/ 1369	1136/ 10183	0.17781690140845	1.1144725935452E-5	0.024953041369477	gene-AARS1;gene-ABCC4;gene-ABCD3;gene-ABCF3;gene-ABL1;gene-ACAD9;gene-ACADS;gene-ACSS1;gene-ACTC1;gene-ACVR1;gene-AIFM2;gene-AK3;gene-AKT2;gene-ARF4;gene-ARL16;gene-ARL4A;gene-ARL5A;gene-ASNS;gene-ATP11A;gene-ATP2B1;gene-ATP6V1A;gene-AURKA;gene-BMPR1A;gene-BMPR1B;gene-BTAF1;gene-BUB1;gene-BUB1B;gene-CAMK2G;gene-CARS1;gene-CCT7;gene-CDK19;gene-CDK2;gene-CENPE;gene-CHD1;gene-CHD1L;gene-CLK3;gene-CS…	AARS1;ABCC4;ABCD3;ABCF3;ABL1;ACAD9;ACADS;ACSS1;ACTC1;ACVR1;AIFM2;AK3;AKT2;ARF4;ARL16;ARL4A;ARL5A;ASNS;ATP11A;ATP2B1;ATP6V1A;AURKA;BMPR1A;BMPR1B;BTAF1;BUB1;BUB1B;CAMK2G;CARS1;CCT7;CDK19;CDK2;CENPE;CHD1;CHD1L;CLK3;CSNK1E;CSNK2A1;CTBP1;CYB5R2;DAPK1;DCLK1;DDX17;DDX24;DDX39B;DDX51;DDX59;DGKQ;DHCR24;DHX15;DHX29;DHX37;DHX38;DHX40;DHX57;DLD;DYNC2H1;EEF2K;EEFSEC;EIF2AK4;EIF4A3;EIF5B;EPHA4;EPHA6;EPHB1;ERCC…
147	GO:0005524	MF	ATP binding	147/ 1369	783/ 10183	0.18773946360153	1.2211585471939E-5	0.027341739871672	gene-AARS1;gene-ABCC4;gene-ABCD3;gene-ABCF3;gene-ABL1;gene-ACSS1;gene-ACTC1;gene-ACVR1;gene-AK3;gene-AKT2;gene-ASNS;gene-ATP11A;gene-ATP2B1;gene-ATP6V1A;gene-AURKA;gene-BMPR1A;gene-BMPR1B;gene-BTAF1;gene-BUB1;gene-BUB1B;gene-CAMK2G;gene-CARS1;gene-CCT7;gene-CDK19;gene-CDK2;gene-CENPE;gene-CHD1;gene-CHD1L;gene-CLK3;gene-CSNK1E;gene-CSNK2A1;gene-DAPK1;gene-DCLK1;gene-DDX17;gene-DDX24;gene-DDX39B;ge…	AARS1;ABCC4;ABCD3;ABCF3;ABL1;ACSS1;ACTC1;ACVR1;AK3;AKT2;ASNS;ATP11A;ATP2B1;ATP6V1A;AURKA;BMPR1A;BMPR1B;BTAF1;BUB1;BUB1B;CAMK2G;CARS1;CCT7;CDK19;CDK2;CENPE;CHD1;CHD1L;CLK3;CSNK1E;CSNK2A1;DAPK1;DCLK1;DDX17;DDX24;DDX39B;DDX51;DDX59;DGKQ;DHX15;DHX29;DHX37;DHX38;DHX40;DHX57;DYNC2H1;EEF2K;EIF2AK4;EIF4A3;EPHA4;EPHA6;EPHB1;ERCC6;GATB;GK;HSP90AB1;HSPA14;HSPA2;HSPA8;IARS2;IGF1R;ITPK1;KIF11;KIF15;KIF20A;KIF…
133	GO:0071840	BP	cellular component organization or biogenesis	133/ 1369	683/ 10183	0.19472913616398	5.3581421353236E-6	0.029887716830835	gene-ABCD3;gene-ACTC1;gene-ADAMTS2;gene-AGFG1;gene-AIFM2;gene-ALDH1A2;gene-ANP32E;gene-APC;gene-AURKA;gene-BEND3;gene-BID;gene-BRD4;gene-CAV1;gene-CAV2;gene-CBY1;gene-CECR2;gene-CENPI;gene-CENPK;gene-CENPN;gene-CENPP;gene-CENPX;gene-CEP89;gene-CHTF8;gene-CKS2;gene-CNN3;gene-CNTN1;gene-COL2A1;gene-COL3A1;gene-COL4A1;gene-COPS7A;gene-COPS7B;gene-DAAM2;gene-DCLK1;gene-DIAPH3;gene-DMAP1;gene-DPYSL3;g…	ABCD3;ACTC1;ADAMTS2;AGFG1;AIFM2;ALDH1A2;ANP32E;APC;AURKA;BEND3;BID;BRD4;CAV1;CAV2;CBY1;CECR2;CENPI;CENPK;CENPN;CENPP;CENPX;CEP89;CHTF8;CKS2;CNN3;CNTN1;COL2A1;COL3A1;COL4A1;COPS7A;COPS7B;DAAM2;DCLK1;DIAPH3;DMAP1;DPYSL3;DSCC1;DSN1;EIF3J;EIF3K;FBLN1;FMN1;H1-10;HSPA8;ING1;ING2;IQCB1;ISCA1;ITGB1BP1;ITGB3BP;JAGN1;KANK4;KATNB1;KCND2;KCTD8;KIFAP3;LAMTOR1;LMOD1;LOC106045553;LOC106045810;LOC106047260;LOC10…
30	GO:0019866	CC	organelle inner membrane	30/ 1369	104/ 10183	0.28846153846154	3.1976275637454E-5	0.031080939919606	gene-AGK;gene-ALAS1;gene-CLU;gene-COA8;gene-COQ2;gene-DHODH;gene-HCCS;gene-LOC136791282;gene-MPC1;gene-MPC2;gene-NDUFA1;gene-NDUFA2;gene-NDUFA8;gene-NDUFB7;gene-NDUFS1;gene-PARL;gene-PPOX;gene-ROMO1;gene-SCO2;gene-SDHD;gene-SIGMAR1;gene-SLC25A24;gene-SLC25A4;gene-TIMM10;gene-TIMM8A;gene-TMEM11;gene-UNC50;gene-UQCRFS1;gene-VCL;gene-YME1L1	AGK;ALAS1;CLU;COA8;COQ2;DHODH;HCCS;LOC136791282;MPC1;MPC2;NDUFA1;NDUFA2;NDUFA8;NDUFB7;NDUFS1;PARL;PPOX;ROMO1;SCO2;SDHD;SIGMAR1;SLC25A24;SLC25A4;TIMM10;TIMM8A;TMEM11;UNC50;UQCRFS1;VCL;YME1L1
93	GO:0031326	BP	regulation of cellular biosynthetic process	93/ 1369	439/ 10183	0.21184510250569	5.6101764086203E-6	0.031293564007284	gene-AGO3;gene-ARF4;gene-ARID2;gene-ARID4A;gene-ATF3;gene-ATF4;gene-ATXN1;gene-BMAL1;gene-BRMS1L;gene-CBY1;gene-CKS2;gene-CNOT1;gene-CTBP1;gene-CTCF;gene-DHX29;gene-DMAP1;gene-E2F8;gene-EIF3K;gene-EIF4A3;gene-EIF4EBP1;gene-EIF5A;gene-EN2;gene-ETS1;gene-ETV3;gene-ETV6;gene-FOS;gene-FOSB;gene-FOXP1;gene-GMNN;gene-GTF2F1;gene-HSPA8;gene-ID3;gene-IRF8;gene-ITGB1BP1;gene-ITGB3BP;gene-KHSRP;gene-LIN52;…	AGO3;ARF4;ARID2;ARID4A;ATF3;ATF4;ATXN1;BMAL1;BRMS1L;CBY1;CKS2;CNOT1;CTBP1;CTCF;DHX29;DMAP1;E2F8;EIF3K;EIF4A3;EIF4EBP1;EIF5A;EN2;ETS1;ETV3;ETV6;FOS;FOSB;FOXP1;GMNN;GTF2F1;HSPA8;ID3;IRF8;ITGB1BP1;ITGB3BP;KHSRP;LIN52;LOC106037927;LOC106045553;LOC136787905;MAF1;MAFB;MED20;MLLT3;MTERF4;MYBL1;MYC;MYOD1;MYOG;NAB1;NCBP1;NELFB;NFIC;NR1H3;NRARP;OGFOD1;ORMDL2;PASK;PCNA;PDCD4;PHF12;PPP1CB;RABL3;RB1CC1;RBBP4;…
6	GO:2001251	BP	negative regulation of chromosome organization	6/ 1369	6/ 10183	1	5.8484552109372E-6	0.032622683166607	gene-BUB1;gene-BUB1B;gene-MAD1L1;gene-SPDL1;gene-SUB1;gene-ZWILCH	BUB1;BUB1B;MAD1L1;SPDL1;SUB1;ZWILCH
353	GO:0044237	BP	cellular metabolic process	353/ 1369	2147/ 10183	0.16441546343735	7.0508275897607E-6	0.039329516295685	gene-AARS1;gene-AASS;gene-ABCD3;gene-ABL1;gene-ACER3;gene-ACSS1;gene-ADARB1;gene-ADSL;gene-AGK;gene-AHCYL1;gene-AIFM2;gene-AK3;gene-AKAP1;gene-AKT2;gene-ALAS1;gene-ALDH1A2;gene-ALKBH2;gene-AMPD3;gene-ANAPC4;gene-ANAPC5;gene-AP5S1;gene-ARG2;gene-ASB6;gene-ASNS;gene-ATF4;gene-ATIC;gene-ATP5ME;gene-AURKA;gene-AZIN1;gene-BMPR1B;gene-BUB1;gene-BUB1B;gene-CAMK2G;gene-CARS1;gene-CCN2;gene-CDC14B;gene-CD…	AARS1;AASS;ABCD3;ABL1;ACER3;ACSS1;ADARB1;ADSL;AGK;AHCYL1;AIFM2;AK3;AKAP1;AKT2;ALAS1;ALDH1A2;ALKBH2;AMPD3;ANAPC4;ANAPC5;AP5S1;ARG2;ASB6;ASNS;ATF4;ATIC;ATP5ME;AURKA;AZIN1;BMPR1B;BUB1;BUB1B;CAMK2G;CARS1;CCN2;CDC14B;CDC45;CDK2;CDK2AP1;CDK2AP2;CENPX;CHD1L;CISH;CLK3;CNOT9;COMT;COQ2;COQ7;COQ8B;COX7A2L;COX7B;COX7C;CPSF2;CSNK1E;CSNK2A1;CSTF2;CTH;DAPK1;DCAF1;DCAF17;DEGS1;DERA;DGKQ;DHODH;DHX15;DLD;DMAP1;DPA…
16	GO:0004722	MF	protein serine/threonine phosphatase activity	16/ 1369	39/ 10183	0.41025641025641	1.8638176794574E-5	0.041730877843051	gene-CDC14B;gene-CTDSP1;gene-CTDSPL;gene-DUSP1;gene-DUSP16;gene-DUSP3;gene-DUSP8;gene-PDP1;gene-PDP2;gene-PPM1L;gene-PPP1CB;gene-PPP2CA;gene-PPP3CB;gene-PTEN;gene-TAB1;gene-UBLCP1	CDC14B;CTDSP1;CTDSPL;DUSP1;DUSP16;DUSP3;DUSP8;PDP1;PDP2;PPM1L;PPP1CB;PPP2CA;PPP3CB;PTEN;TAB1;UBLCP1
147	GO:0032559	MF	adenyl ribonucleotide binding	147/ 1369	790/ 10183	0.18607594936709	2.1451526719782E-5	0.048029968325591	gene-AARS1;gene-ABCC4;gene-ABCD3;gene-ABCF3;gene-ABL1;gene-ACSS1;gene-ACTC1;gene-ACVR1;gene-AK3;gene-AKT2;gene-ASNS;gene-ATP11A;gene-ATP2B1;gene-ATP6V1A;gene-AURKA;gene-BMPR1A;gene-BMPR1B;gene-BTAF1;gene-BUB1;gene-BUB1B;gene-CAMK2G;gene-CARS1;gene-CCT7;gene-CDK19;gene-CDK2;gene-CENPE;gene-CHD1;gene-CHD1L;gene-CLK3;gene-CSNK1E;gene-CSNK2A1;gene-DAPK1;gene-DCLK1;gene-DDX17;gene-DDX24;gene-DDX39B;ge…	AARS1;ABCC4;ABCD3;ABCF3;ABL1;ACSS1;ACTC1;ACVR1;AK3;AKT2;ASNS;ATP11A;ATP2B1;ATP6V1A;AURKA;BMPR1A;BMPR1B;BTAF1;BUB1;BUB1B;CAMK2G;CARS1;CCT7;CDK19;CDK2;CENPE;CHD1;CHD1L;CLK3;CSNK1E;CSNK2A1;DAPK1;DCLK1;DDX17;DDX24;DDX39B;DDX51;DDX59;DGKQ;DHX15;DHX29;DHX37;DHX38;DHX40;DHX57;DYNC2H1;EEF2K;EIF2AK4;EIF4A3;EPHA4;EPHA6;EPHB1;ERCC6;GATB;GK;HSP90AB1;HSPA14;HSPA2;HSPA8;IARS2;IGF1R;ITPK1;KIF11;KIF15;KIF20A;KIF…
93	GO:0009889	BP	regulation of biosynthetic process	93/ 1369	443/ 10183	0.20993227990971	8.6919666765124E-6	0.048483790121586	gene-AGO3;gene-ARF4;gene-ARID2;gene-ARID4A;gene-ATF3;gene-ATF4;gene-ATXN1;gene-BMAL1;gene-BRMS1L;gene-CBY1;gene-CKS2;gene-CNOT1;gene-CTBP1;gene-CTCF;gene-DHX29;gene-DMAP1;gene-E2F8;gene-EIF3K;gene-EIF4A3;gene-EIF4EBP1;gene-EIF5A;gene-EN2;gene-ETS1;gene-ETV3;gene-ETV6;gene-FOS;gene-FOSB;gene-FOXP1;gene-GMNN;gene-GTF2F1;gene-HSPA8;gene-ID3;gene-IRF8;gene-ITGB1BP1;gene-ITGB3BP;gene-KHSRP;gene-LIN52;…	AGO3;ARF4;ARID2;ARID4A;ATF3;ATF4;ATXN1;BMAL1;BRMS1L;CBY1;CKS2;CNOT1;CTBP1;CTCF;DHX29;DMAP1;E2F8;EIF3K;EIF4A3;EIF4EBP1;EIF5A;EN2;ETS1;ETV3;ETV6;FOS;FOSB;FOXP1;GMNN;GTF2F1;HSPA8;ID3;IRF8;ITGB1BP1;ITGB3BP;KHSRP;LIN52;LOC106037927;LOC106045553;LOC136787905;MAF1;MAFB;MED20;MLLT3;MTERF4;MYBL1;MYC;MYOD1;MYOG;NAB1;NCBP1;NELFB;NFIC;NR1H3;NRARP;OGFOD1;ORMDL2;PASK;PCNA;PDCD4;PHF12;PPP1CB;RABL3;RB1CC1;RBBP4;…
147	GO:0030554	MF	adenyl nucleotide binding	147/ 1369	792/ 10183	0.18560606060606	2.7743295602415E-5	0.062117238853807	gene-AARS1;gene-ABCC4;gene-ABCD3;gene-ABCF3;gene-ABL1;gene-ACSS1;gene-ACTC1;gene-ACVR1;gene-AK3;gene-AKT2;gene-ASNS;gene-ATP11A;gene-ATP2B1;gene-ATP6V1A;gene-AURKA;gene-BMPR1A;gene-BMPR1B;gene-BTAF1;gene-BUB1;gene-BUB1B;gene-CAMK2G;gene-CARS1;gene-CCT7;gene-CDK19;gene-CDK2;gene-CENPE;gene-CHD1;gene-CHD1L;gene-CLK3;gene-CSNK1E;gene-CSNK2A1;gene-DAPK1;gene-DCLK1;gene-DDX17;gene-DDX24;gene-DDX39B;ge…	AARS1;ABCC4;ABCD3;ABCF3;ABL1;ACSS1;ACTC1;ACVR1;AK3;AKT2;ASNS;ATP11A;ATP2B1;ATP6V1A;AURKA;BMPR1A;BMPR1B;BTAF1;BUB1;BUB1B;CAMK2G;CARS1;CCT7;CDK19;CDK2;CENPE;CHD1;CHD1L;CLK3;CSNK1E;CSNK2A1;DAPK1;DCLK1;DDX17;DDX24;DDX39B;DDX51;DDX59;DGKQ;DHX15;DHX29;DHX37;DHX38;DHX40;DHX57;DYNC2H1;EEF2K;EIF2AK4;EIF4A3;EPHA4;EPHA6;EPHB1;ERCC6;GATB;GK;HSP90AB1;HSPA14;HSPA2;HSPA8;IARS2;IGF1R;ITPK1;KIF11;KIF15;KIF20A;KIF…
105	GO:0010468	BP	regulation of gene expression	105/ 1369	519/ 10183	0.20231213872832	1.1574475684822E-5	0.064562425369935	gene-ACTC1;gene-AFF3;gene-AGO3;gene-ALDH1A2;gene-ARF4;gene-ARID2;gene-ARID4A;gene-ATF3;gene-ATF4;gene-ATXN1;gene-BMAL1;gene-BRMS1L;gene-CBY1;gene-CCN2;gene-CKS2;gene-CLOCK;gene-CNOT1;gene-CNOT9;gene-CNTN1;gene-CTBP1;gene-CTCF;gene-CUEDC2;gene-DAZAP1;gene-DHX29;gene-DMAP1;gene-E2F8;gene-EIF3K;gene-EIF4A3;gene-EIF4EBP1;gene-EIF5A;gene-EN2;gene-ETS1;gene-ETV3;gene-ETV6;gene-FOCAD;gene-FOS;gene-FOSB;…	ACTC1;AFF3;AGO3;ALDH1A2;ARF4;ARID2;ARID4A;ATF3;ATF4;ATXN1;BMAL1;BRMS1L;CBY1;CCN2;CKS2;CLOCK;CNOT1;CNOT9;CNTN1;CTBP1;CTCF;CUEDC2;DAZAP1;DHX29;DMAP1;E2F8;EIF3K;EIF4A3;EIF4EBP1;EIF5A;EN2;ETS1;ETV3;ETV6;FOCAD;FOS;FOSB;FOXP1;GTF2F1;HSPA8;ID3;IRF8;ITGB1BP1;ITGB3BP;KHSRP;LIN52;LOC106037927;LOC106045553;LOC136787905;LSM7;MAF1;MAFB;MED20;MLLT3;MTERF4;MYBL1;MYC;MYOD1;MYOG;NAB1;NCBP1;NELFB;NFIC;NR1H3;NRARP;…
19	GO:1903047	BP	mitotic cell cycle process	19/ 1369	50/ 10183	0.38	1.1781028931862E-5	0.065714579381928	gene-AURKA;gene-BUB1;gene-BUB1B;gene-CEP55;gene-CHTF8;gene-CKS2;gene-DSCC1;gene-DSN1;gene-MAD1L1;gene-MYC;gene-NCAPD2;gene-NCAPD3;gene-NCAPG;gene-NDC80;gene-RAD51;gene-SPAST;gene-SPDL1;gene-TACC3;gene-ZWILCH	AURKA;BUB1;BUB1B;CEP55;CHTF8;CKS2;DSCC1;DSN1;MAD1L1;MYC;NCAPD2;NCAPD3;NCAPG;NDC80;RAD51;SPAST;SPDL1;TACC3;ZWILCH
25	GO:0004721	MF	phosphoprotein phosphatase activity	25/ 1369	80/ 10183	0.3125	3.7780316304336E-5	0.084590128205408	gene-CDC14B;gene-CTDSP1;gene-CTDSPL;gene-DUSP1;gene-DUSP16;gene-DUSP3;gene-DUSP6;gene-DUSP7;gene-DUSP8;gene-PDP1;gene-PDP2;gene-PPM1L;gene-PPP1CB;gene-PPP2CA;gene-PPP3CB;gene-PPTC7;gene-PTEN;gene-PTP4A3;gene-PTPN11;gene-PTPN3;gene-PTPN5;gene-PTPRT;gene-RNGTT;gene-TAB1;gene-UBLCP1	CDC14B;CTDSP1;CTDSPL;DUSP1;DUSP16;DUSP3;DUSP6;DUSP7;DUSP8;PDP1;PDP2;PPM1L;PPP1CB;PPP2CA;PPP3CB;PPTC7;PTEN;PTP4A3;PTPN11;PTPN3;PTPN5;PTPRT;RNGTT;TAB1;UBLCP1
218	GO:0036094	MF	small molecule binding	218/ 1369	1265/ 10183	0.17233201581028	4.088126835116E-5	0.091533159838248	gene-AARS1;gene-ABCC4;gene-ABCD3;gene-ABCF3;gene-ABL1;gene-ACAD9;gene-ACADS;gene-ACSS1;gene-ACTC1;gene-ACVR1;gene-AIFM2;gene-AK3;gene-AKT2;gene-ALAS1;gene-ARF4;gene-ARL16;gene-ARL4A;gene-ARL5A;gene-ASNS;gene-ATP11A;gene-ATP2B1;gene-ATP6V1A;gene-AURKA;gene-BMPR1A;gene-BMPR1B;gene-BTAF1;gene-BUB1;gene-BUB1B;gene-CAMK2G;gene-CARS1;gene-CCT7;gene-CDK19;gene-CDK2;gene-CENPE;gene-CHD1;gene-CHD1L;gene-C…	AARS1;ABCC4;ABCD3;ABCF3;ABL1;ACAD9;ACADS;ACSS1;ACTC1;ACVR1;AIFM2;AK3;AKT2;ALAS1;ARF4;ARL16;ARL4A;ARL5A;ASNS;ATP11A;ATP2B1;ATP6V1A;AURKA;BMPR1A;BMPR1B;BTAF1;BUB1;BUB1B;CAMK2G;CARS1;CCT7;CDK19;CDK2;CENPE;CHD1;CHD1L;CLK3;CSNK1E;CSNK2A1;CTBP1;CTH;CYB5R2;CYGB;DAPK1;DCLK1;DDX17;DDX24;DDX39B;DDX51;DDX59;DGKQ;DHCR24;DHX15;DHX29;DHX37;DHX38;DHX40;DHX57;DLD;DYNC2H1;EEF2K;EEFSEC;EGLN3;EIF2AK4;EIF4A3;EIF5B;E…
28	GO:0005743	CC	mitochondrial inner membrane	28/ 1369	100/ 10183	0.28	9.72500042964E-5	0.094527004176101	gene-AGK;gene-ALAS1;gene-CLU;gene-COA8;gene-COQ2;gene-DHODH;gene-HCCS;gene-LOC136791282;gene-MPC1;gene-MPC2;gene-NDUFA1;gene-NDUFA2;gene-NDUFA8;gene-NDUFB7;gene-NDUFS1;gene-PARL;gene-PPOX;gene-ROMO1;gene-SCO2;gene-SDHD;gene-SLC25A24;gene-SLC25A4;gene-TIMM10;gene-TIMM8A;gene-TMEM11;gene-UQCRFS1;gene-VCL;gene-YME1L1	AGK;ALAS1;CLU;COA8;COQ2;DHODH;HCCS;LOC136791282;MPC1;MPC2;NDUFA1;NDUFA2;NDUFA8;NDUFB7;NDUFS1;PARL;PPOX;ROMO1;SCO2;SDHD;SLC25A24;SLC25A4;TIMM10;TIMM8A;TMEM11;UQCRFS1;VCL;YME1L1
33	GO:0016791	MF	phosphatase activity	33/ 1369	121/ 10183	0.27272727272727	4.3524464078505E-5	0.097451275071772	gene-CDC14B;gene-CTDSP1;gene-CTDSPL;gene-DUSP1;gene-DUSP16;gene-DUSP3;gene-DUSP6;gene-DUSP7;gene-DUSP8;gene-ENOPH1;gene-INPPL1;gene-LHPP;gene-MINPP1;gene-MTMR1;gene-MTMR14;gene-PDP1;gene-PDP2;gene-PPM1L;gene-PPP1CB;gene-PPP2CA;gene-PPP3CB;gene-PPTC7;gene-PSPH;gene-PTEN;gene-PTP4A3;gene-PTPN11;gene-PTPN3;gene-PTPN5;gene-PTPRT;gene-PXYLP1;gene-RNGTT;gene-TAB1;gene-UBLCP1	CDC14B;CTDSP1;CTDSPL;DUSP1;DUSP16;DUSP3;DUSP6;DUSP7;DUSP8;ENOPH1;INPPL1;LHPP;MINPP1;MTMR1;MTMR14;PDP1;PDP2;PPM1L;PPP1CB;PPP2CA;PPP3CB;PPTC7;PSPH;PTEN;PTP4A3;PTPN11;PTPN3;PTPN5;PTPRT;PXYLP1;RNGTT;TAB1;UBLCP1
220	GO:0043168	MF	anion binding	220/ 1369	1280/ 10183	0.171875	4.4718923888251E-5	0.10012567058579	gene-AARS1;gene-ABCC4;gene-ABCD3;gene-ABCF3;gene-ABL1;gene-ACAD9;gene-ACADS;gene-ACSS1;gene-ACTC1;gene-ACVR1;gene-AIFM2;gene-AK3;gene-AKT2;gene-ALAS1;gene-ANXA1;gene-ARF4;gene-ARL16;gene-ARL4A;gene-ARL5A;gene-ASNS;gene-ATP11A;gene-ATP2B1;gene-ATP6V1A;gene-AURKA;gene-BMPR1A;gene-BMPR1B;gene-BTAF1;gene-BUB1;gene-BUB1B;gene-CAMK2G;gene-CARS1;gene-CCN2;gene-CCT7;gene-CDK19;gene-CDK2;gene-CENPE;gene-C…	AARS1;ABCC4;ABCD3;ABCF3;ABL1;ACAD9;ACADS;ACSS1;ACTC1;ACVR1;AIFM2;AK3;AKT2;ALAS1;ANXA1;ARF4;ARL16;ARL4A;ARL5A;ASNS;ATP11A;ATP2B1;ATP6V1A;AURKA;BMPR1A;BMPR1B;BTAF1;BUB1;BUB1B;CAMK2G;CARS1;CCN2;CCT7;CDK19;CDK2;CENPE;CHD1;CHD1L;CLK3;CPNE2;CSNK1E;CSNK2A1;CTH;CYB5R2;DAPK1;DCLK1;DDX17;DDX24;DDX39B;DDX51;DDX59;DGKQ;DHCR24;DHX15;DHX29;DHX37;DHX38;DHX40;DHX57;DLD;DYNC2H1;EEF2K;EEFSEC;EGLN3;EIF2AK4;EIF4A3;E…
109	GO:0051171	BP	regulation of nitrogen compound metabolic process	109/ 1369	551/ 10183	0.1978221415608	2.0575851042617E-5	0.11477209711572	gene-AGO3;gene-ARF4;gene-ARID2;gene-ARID4A;gene-ATF3;gene-ATF4;gene-ATXN1;gene-BMAL1;gene-BRMS1L;gene-CBY1;gene-CCN2;gene-CKS2;gene-CNOT1;gene-CSNK1E;gene-CTBP1;gene-CTCF;gene-DAZAP1;gene-DHX29;gene-DMAP1;gene-E2F8;gene-EDA2R;gene-EIF3K;gene-EIF4A3;gene-EIF4EBP1;gene-EIF5A;gene-EN2;gene-ETS1;gene-ETV3;gene-ETV6;gene-FOS;gene-FOSB;gene-FOXP1;gene-GTF2F1;gene-HPRT1;gene-HSPA8;gene-ID3;gene-IRF8;gen…	AGO3;ARF4;ARID2;ARID4A;ATF3;ATF4;ATXN1;BMAL1;BRMS1L;CBY1;CCN2;CKS2;CNOT1;CSNK1E;CTBP1;CTCF;DAZAP1;DHX29;DMAP1;E2F8;EDA2R;EIF3K;EIF4A3;EIF4EBP1;EIF5A;EN2;ETS1;ETV3;ETV6;FOS;FOSB;FOXP1;GTF2F1;HPRT1;HSPA8;ID3;IRF8;ITGB1BP1;ITGB3BP;KHSRP;LAMTOR1;LIN52;LOC106037374;LOC106037927;LOC106045553;LOC136787905;LOC136790419;MAF1;MAFB;MED20;MLLT3;MTERF4;MYBL1;MYC;MYOD1;MYOG;NAB1;NCBP1;NDST1;NELFB;NFIC;NR1H3;NR…
24	GO:0045934	BP	negative regulation of nucleobase-containing compound metabolic process	24/ 1369	74/ 10183	0.32432432432432	2.0650450337223E-5	0.11518821198103	gene-ATF4;gene-BRMS1L;gene-CBY1;gene-CTBP1;gene-DMAP1;gene-FOXP1;gene-HSPA8;gene-ID3;gene-LOC136790419;gene-MAF1;gene-NAB1;gene-NELFB;gene-NFIC;gene-NRARP;gene-PDCD4;gene-PHF12;gene-STRAP;gene-SUB1;gene-TAF15;gene-UXT;gene-YWHAZ;gene-ZC3H6;gene-ZEB1;gene-ZEB2	ATF4;BRMS1L;CBY1;CTBP1;DMAP1;FOXP1;HSPA8;ID3;LOC136790419;MAF1;NAB1;NELFB;NFIC;NRARP;PDCD4;PHF12;STRAP;SUB1;TAF15;UXT;YWHAZ;ZC3H6;ZEB1;ZEB2
65	GO:0051641	BP	cellular localization	65/ 1369	288/ 10183	0.22569444444444	2.1310032769358E-5	0.11886736278748	gene-ABCD3;gene-ABHD17A;gene-AFTPH;gene-AP1S2;gene-AP2A2;gene-AP5S1;gene-ARF4;gene-ARL5A;gene-BLOC1S2;gene-CLTB;gene-CLTC;gene-CTBP1;gene-DCLK1;gene-DYNC2I1;gene-ERGIC2;gene-ESYT2;gene-FYTTD1;gene-HSPA8;gene-IFT70B;gene-IPO11;gene-IPO7;gene-ITGB1BP1;gene-KPNA2;gene-LAMTOR1;gene-LOC106037374;gene-LOC106038610;gene-LOC106047735;gene-LOC136787515;gene-M6PR;gene-MON1B;gene-MPPE1;gene-NAPG;gene-NCBP1;…	ABCD3;ABHD17A;AFTPH;AP1S2;AP2A2;AP5S1;ARF4;ARL5A;BLOC1S2;CLTB;CLTC;CTBP1;DCLK1;DYNC2I1;ERGIC2;ESYT2;FYTTD1;HSPA8;IFT70B;IPO11;IPO7;ITGB1BP1;KPNA2;LAMTOR1;LOC106037374;LOC106038610;LOC106047735;LOC136787515;M6PR;MON1B;MPPE1;NAPG;NCBP1;NPC2;PDZD8;PEX10;PHETA2;RAB31;RABL3;RNF13;SEC61A2;SEC61G;SEM1;SNAPIN;SNX1;SNX11;SNX17;SPAST;SPDL1;SRP19;STX7;TEX261;VCL;VPS26A;VPS33B;VPS35;VPS35L;VPS41;VPS50;VPS54;…
63	GO:0006996	BP	organelle organization	63/ 1369	277/ 10183	0.22743682310469	2.2014657249697E-5	0.12279775813881	gene-ABCD3;gene-AGFG1;gene-AIFM2;gene-AURKA;gene-BEND3;gene-BID;gene-CBY1;gene-CENPI;gene-CENPK;gene-CENPX;gene-CEP89;gene-CHTF8;gene-CKS2;gene-CNN3;gene-DAAM2;gene-DIAPH3;gene-DSCC1;gene-DSN1;gene-IQCB1;gene-JAGN1;gene-KATNB1;gene-KIFAP3;gene-LAMTOR1;gene-LOC106047260;gene-LOC106047735;gene-LOC136790419;gene-LOC136790611;gene-MAP1B;gene-MCM5;gene-MIGA2;gene-MYC;gene-NCAPD2;gene-NCAPD3;gene-NCAPG…	ABCD3;AGFG1;AIFM2;AURKA;BEND3;BID;CBY1;CENPI;CENPK;CENPX;CEP89;CHTF8;CKS2;CNN3;DAAM2;DIAPH3;DSCC1;DSN1;IQCB1;JAGN1;KATNB1;KIFAP3;LAMTOR1;LOC106047260;LOC106047735;LOC136790419;LOC136790611;MAP1B;MCM5;MIGA2;MYC;NCAPD2;NCAPD3;NCAPG;NCKAP1;OGFOD1;PARL;PEX10;PEX11B;PHETA2;POC1B;POT1;PTTG1;RAB31;RAB5IF;RB1CC1;RHOT2;SIK1;SMC2;SMC3;SPAST;TACC3;TERF1;TMEM11;TOP1MT;UBA6;VAMP4;VPS33B;VPS41;WDR35;WIPI2;YME1…
110	GO:0080090	BP	regulation of primary metabolic process	110/ 1369	559/ 10183	0.19677996422182	2.3546194393144E-5	0.13134067232496	gene-AGO3;gene-ARF4;gene-ARID2;gene-ARID4A;gene-ATF3;gene-ATF4;gene-ATXN1;gene-BMAL1;gene-BRMS1L;gene-CBY1;gene-CCN2;gene-CKS2;gene-CNOT1;gene-CSNK1E;gene-CTBP1;gene-CTCF;gene-DAZAP1;gene-DHX29;gene-DMAP1;gene-E2F8;gene-EDA2R;gene-EIF3K;gene-EIF4A3;gene-EIF4EBP1;gene-EIF5A;gene-EN2;gene-ETS1;gene-ETV3;gene-ETV6;gene-FOS;gene-FOSB;gene-FOXP1;gene-GTF2F1;gene-HPRT1;gene-HSPA8;gene-ID3;gene-IRF8;gen…	AGO3;ARF4;ARID2;ARID4A;ATF3;ATF4;ATXN1;BMAL1;BRMS1L;CBY1;CCN2;CKS2;CNOT1;CSNK1E;CTBP1;CTCF;DAZAP1;DHX29;DMAP1;E2F8;EDA2R;EIF3K;EIF4A3;EIF4EBP1;EIF5A;EN2;ETS1;ETV3;ETV6;FOS;FOSB;FOXP1;GTF2F1;HPRT1;HSPA8;ID3;IRF8;ITGB1BP1;ITGB3BP;KHSRP;LAMTOR1;LIN52;LOC106037374;LOC106037927;LOC106045553;LOC136787905;LOC136790419;MAF1;MAFB;MED20;MLLT3;MTERF4;MYBL1;MYC;MYOD1;MYOG;NAB1;NCBP1;NDST1;NELFB;NFIC;NR1H3;NR…
26	GO:0010558	BP	negative regulation of macromolecule biosynthetic process	26/ 1369	83/ 10183	0.31325301204819	2.4915846972274E-5	0.13898059441135	gene-AGO3;gene-ATF4;gene-BRMS1L;gene-CBY1;gene-CNOT1;gene-CTBP1;gene-DMAP1;gene-EIF4A3;gene-EIF4EBP1;gene-FOXP1;gene-HSPA8;gene-ID3;gene-MAF1;gene-NAB1;gene-NELFB;gene-NFIC;gene-NRARP;gene-PDCD4;gene-PHF12;gene-STRAP;gene-UXT;gene-YWHAZ;gene-ZC3H6;gene-ZEB1;gene-ZEB2;gene-ZFP36L1	AGO3;ATF4;BRMS1L;CBY1;CNOT1;CTBP1;DMAP1;EIF4A3;EIF4EBP1;FOXP1;HSPA8;ID3;MAF1;NAB1;NELFB;NFIC;NRARP;PDCD4;PHF12;STRAP;UXT;YWHAZ;ZC3H6;ZEB1;ZEB2;ZFP36L1
26	GO:2000113	BP	negative regulation of cellular macromolecule biosynthetic process	26/ 1369	83/ 10183	0.31325301204819	2.4915846972274E-5	0.13898059441135	gene-AGO3;gene-ATF4;gene-BRMS1L;gene-CBY1;gene-CNOT1;gene-CTBP1;gene-DMAP1;gene-EIF4A3;gene-EIF4EBP1;gene-FOXP1;gene-HSPA8;gene-ID3;gene-MAF1;gene-NAB1;gene-NELFB;gene-NFIC;gene-NRARP;gene-PDCD4;gene-PHF12;gene-STRAP;gene-UXT;gene-YWHAZ;gene-ZC3H6;gene-ZEB1;gene-ZEB2;gene-ZFP36L1	AGO3;ATF4;BRMS1L;CBY1;CNOT1;CTBP1;DMAP1;EIF4A3;EIF4EBP1;FOXP1;HSPA8;ID3;MAF1;NAB1;NELFB;NFIC;NRARP;PDCD4;PHF12;STRAP;UXT;YWHAZ;ZC3H6;ZEB1;ZEB2;ZFP36L1
189	GO:0097367	MF	carbohydrate derivative binding	189/ 1369	1086/ 10183	0.17403314917127	9.0705127834292E-5	0.20308878122098	gene-AARS1;gene-ABCC4;gene-ABCD3;gene-ABCF3;gene-ABL1;gene-ACSS1;gene-ACTC1;gene-ACVR1;gene-AK3;gene-AKT2;gene-ARF4;gene-ARL16;gene-ARL4A;gene-ARL5A;gene-ASNS;gene-ATP11A;gene-ATP2B1;gene-ATP6V1A;gene-AURKA;gene-BMPR1A;gene-BMPR1B;gene-BTAF1;gene-BUB1;gene-BUB1B;gene-CAMK2G;gene-CARS1;gene-CCN2;gene-CCT7;gene-CDK19;gene-CDK2;gene-CENPE;gene-CHD1;gene-CHD1L;gene-CLK3;gene-CSNK1E;gene-CSNK2A1;gene-…	AARS1;ABCC4;ABCD3;ABCF3;ABL1;ACSS1;ACTC1;ACVR1;AK3;AKT2;ARF4;ARL16;ARL4A;ARL5A;ASNS;ATP11A;ATP2B1;ATP6V1A;AURKA;BMPR1A;BMPR1B;BTAF1;BUB1;BUB1B;CAMK2G;CARS1;CCN2;CCT7;CDK19;CDK2;CENPE;CHD1;CHD1L;CLK3;CSNK1E;CSNK2A1;DAPK1;DCLK1;DDX17;DDX24;DDX39B;DDX51;DDX59;DGKQ;DHX15;DHX29;DHX37;DHX38;DHX40;DHX57;DYNC2H1;EEF2K;EEFSEC;EIF2AK4;EIF4A3;EIF5B;EPHA4;EPHA6;EPHB1;ERCC6;GATB;GFPT2;GK;GNA11;GNAL;GNS;HSP90A…
26	GO:0031327	BP	negative regulation of cellular biosynthetic process	26/ 1369	86/ 10183	0.30232558139535	4.1742483021846E-5	0.23283957029586	gene-AGO3;gene-ATF4;gene-BRMS1L;gene-CBY1;gene-CNOT1;gene-CTBP1;gene-DMAP1;gene-EIF4A3;gene-EIF4EBP1;gene-FOXP1;gene-HSPA8;gene-ID3;gene-MAF1;gene-NAB1;gene-NELFB;gene-NFIC;gene-NRARP;gene-PDCD4;gene-PHF12;gene-STRAP;gene-UXT;gene-YWHAZ;gene-ZC3H6;gene-ZEB1;gene-ZEB2;gene-ZFP36L1	AGO3;ATF4;BRMS1L;CBY1;CNOT1;CTBP1;DMAP1;EIF4A3;EIF4EBP1;FOXP1;HSPA8;ID3;MAF1;NAB1;NELFB;NFIC;NRARP;PDCD4;PHF12;STRAP;UXT;YWHAZ;ZC3H6;ZEB1;ZEB2;ZFP36L1
11	GO:0006418	BP	tRNA aminoacylation for protein translation	11/ 1369	22/ 10183	0.5	4.2328115957851E-5	0.23610623081289	gene-AARS1;gene-CARS1;gene-IARS2;gene-NARS2;gene-PARS2;gene-QARS1;gene-RARS1;gene-RARS2;gene-TARS2;gene-WARS1;gene-WARS2	AARS1;CARS1;IARS2;NARS2;PARS2;QARS1;RARS1;RARS2;TARS2;WARS1;WARS2
21	GO:1903507	BP	negative regulation of nucleic acid-templated transcription	21/ 1369	63/ 10183	0.33333333333333	4.237048193697E-5	0.23634254824442	gene-ATF4;gene-BRMS1L;gene-CBY1;gene-CTBP1;gene-DMAP1;gene-FOXP1;gene-HSPA8;gene-ID3;gene-MAF1;gene-NAB1;gene-NELFB;gene-NFIC;gene-NRARP;gene-PDCD4;gene-PHF12;gene-STRAP;gene-UXT;gene-YWHAZ;gene-ZC3H6;gene-ZEB1;gene-ZEB2	ATF4;BRMS1L;CBY1;CTBP1;DMAP1;FOXP1;HSPA8;ID3;MAF1;NAB1;NELFB;NFIC;NRARP;PDCD4;PHF12;STRAP;UXT;YWHAZ;ZC3H6;ZEB1;ZEB2
21	GO:1902679	BP	negative regulation of RNA biosynthetic process	21/ 1369	63/ 10183	0.33333333333333	4.237048193697E-5	0.23634254824442	gene-ATF4;gene-BRMS1L;gene-CBY1;gene-CTBP1;gene-DMAP1;gene-FOXP1;gene-HSPA8;gene-ID3;gene-MAF1;gene-NAB1;gene-NELFB;gene-NFIC;gene-NRARP;gene-PDCD4;gene-PHF12;gene-STRAP;gene-UXT;gene-YWHAZ;gene-ZC3H6;gene-ZEB1;gene-ZEB2	ATF4;BRMS1L;CBY1;CTBP1;DMAP1;FOXP1;HSPA8;ID3;MAF1;NAB1;NELFB;NFIC;NRARP;PDCD4;PHF12;STRAP;UXT;YWHAZ;ZC3H6;ZEB1;ZEB2
21	GO:0045892	BP	negative regulation of transcription, DNA-templated	21/ 1369	63/ 10183	0.33333333333333	4.237048193697E-5	0.23634254824442	gene-ATF4;gene-BRMS1L;gene-CBY1;gene-CTBP1;gene-DMAP1;gene-FOXP1;gene-HSPA8;gene-ID3;gene-MAF1;gene-NAB1;gene-NELFB;gene-NFIC;gene-NRARP;gene-PDCD4;gene-PHF12;gene-STRAP;gene-UXT;gene-YWHAZ;gene-ZC3H6;gene-ZEB1;gene-ZEB2	ATF4;BRMS1L;CBY1;CTBP1;DMAP1;FOXP1;HSPA8;ID3;MAF1;NAB1;NELFB;NFIC;NRARP;PDCD4;PHF12;STRAP;UXT;YWHAZ;ZC3H6;ZEB1;ZEB2
5	GO:0006323	BP	DNA packaging	5/ 1369	5/ 10183	1	4.3640452446421E-5	0.24342644374614	gene-LOC136790419;gene-NCAPD2;gene-NCAPD3;gene-NCAPG;gene-SMC2	LOC136790419;NCAPD2;NCAPD3;NCAPG;SMC2
5	GO:0033046	BP	negative regulation of sister chromatid segregation	5/ 1369	5/ 10183	1	4.3640452446421E-5	0.24342644374614	gene-BUB1;gene-BUB1B;gene-MAD1L1;gene-SPDL1;gene-ZWILCH	BUB1;BUB1B;MAD1L1;SPDL1;ZWILCH
5	GO:1905819	BP	negative regulation of chromosome separation	5/ 1369	5/ 10183	1	4.3640452446421E-5	0.24342644374614	gene-BUB1;gene-BUB1B;gene-MAD1L1;gene-SPDL1;gene-ZWILCH	BUB1;BUB1B;MAD1L1;SPDL1;ZWILCH
5	GO:0045841	BP	negative regulation of mitotic metaphase/anaphase transition	5/ 1369	5/ 10183	1	4.3640452446421E-5	0.24342644374614	gene-BUB1;gene-BUB1B;gene-MAD1L1;gene-SPDL1;gene-ZWILCH	BUB1;BUB1B;MAD1L1;SPDL1;ZWILCH
5	GO:0051985	BP	negative regulation of chromosome segregation	5/ 1369	5/ 10183	1	4.3640452446421E-5	0.24342644374614	gene-BUB1;gene-BUB1B;gene-MAD1L1;gene-SPDL1;gene-ZWILCH	BUB1;BUB1B;MAD1L1;SPDL1;ZWILCH
5	GO:0007094	BP	mitotic spindle assembly checkpoint	5/ 1369	5/ 10183	1	4.3640452446421E-5	0.24342644374614	gene-BUB1;gene-BUB1B;gene-MAD1L1;gene-SPDL1;gene-ZWILCH	BUB1;BUB1B;MAD1L1;SPDL1;ZWILCH
5	GO:0031577	BP	spindle checkpoint	5/ 1369	5/ 10183	1	4.3640452446421E-5	0.24342644374614	gene-BUB1;gene-BUB1B;gene-MAD1L1;gene-SPDL1;gene-ZWILCH	BUB1;BUB1B;MAD1L1;SPDL1;ZWILCH
5	GO:0045839	BP	negative regulation of mitotic nuclear division	5/ 1369	5/ 10183	1	4.3640452446421E-5	0.24342644374614	gene-BUB1;gene-BUB1B;gene-MAD1L1;gene-SPDL1;gene-ZWILCH	BUB1;BUB1B;MAD1L1;SPDL1;ZWILCH
5	GO:0071173	BP	spindle assembly checkpoint	5/ 1369	5/ 10183	1	4.3640452446421E-5	0.24342644374614	gene-BUB1;gene-BUB1B;gene-MAD1L1;gene-SPDL1;gene-ZWILCH	BUB1;BUB1B;MAD1L1;SPDL1;ZWILCH
5	GO:0071174	BP	mitotic spindle checkpoint	5/ 1369	5/ 10183	1	4.3640452446421E-5	0.24342644374614	gene-BUB1;gene-BUB1B;gene-MAD1L1;gene-SPDL1;gene-ZWILCH	BUB1;BUB1B;MAD1L1;SPDL1;ZWILCH
5	GO:1902100	BP	negative regulation of metaphase/anaphase transition of cell cycle	5/ 1369	5/ 10183	1	4.3640452446421E-5	0.24342644374614	gene-BUB1;gene-BUB1B;gene-MAD1L1;gene-SPDL1;gene-ZWILCH	BUB1;BUB1B;MAD1L1;SPDL1;ZWILCH
5	GO:0030261	BP	chromosome condensation	5/ 1369	5/ 10183	1	4.3640452446421E-5	0.24342644374614	gene-LOC136790419;gene-NCAPD2;gene-NCAPD3;gene-NCAPG;gene-SMC2	LOC136790419;NCAPD2;NCAPD3;NCAPG;SMC2
5	GO:2000816	BP	negative regulation of mitotic sister chromatid separation	5/ 1369	5/ 10183	1	4.3640452446421E-5	0.24342644374614	gene-BUB1;gene-BUB1B;gene-MAD1L1;gene-SPDL1;gene-ZWILCH	BUB1;BUB1B;MAD1L1;SPDL1;ZWILCH
5	GO:0033048	BP	negative regulation of mitotic sister chromatid segregation	5/ 1369	5/ 10183	1	4.3640452446421E-5	0.24342644374614	gene-BUB1;gene-BUB1B;gene-MAD1L1;gene-SPDL1;gene-ZWILCH	BUB1;BUB1B;MAD1L1;SPDL1;ZWILCH
11	GO:0016875	MF	ligase activity, forming carbon-oxygen bonds	11/ 1369	24/ 10183	0.45833333333333	0.00011572604239089	0.25911060891319	gene-AARS1;gene-CARS1;gene-IARS2;gene-NARS2;gene-PARS2;gene-QARS1;gene-RARS1;gene-RARS2;gene-TARS2;gene-WARS1;gene-WARS2	AARS1;CARS1;IARS2;NARS2;PARS2;QARS1;RARS1;RARS2;TARS2;WARS1;WARS2
11	GO:0004812	MF	aminoacyl-tRNA ligase activity	11/ 1369	24/ 10183	0.45833333333333	0.00011572604239089	0.25911060891319	gene-AARS1;gene-CARS1;gene-IARS2;gene-NARS2;gene-PARS2;gene-QARS1;gene-RARS1;gene-RARS2;gene-TARS2;gene-WARS1;gene-WARS2	AARS1;CARS1;IARS2;NARS2;PARS2;QARS1;RARS1;RARS2;TARS2;WARS1;WARS2
20	GO:0016311	BP	dephosphorylation	20/ 1369	59/ 10183	0.33898305084746	4.8865754024371E-5	0.27257317594794	gene-CDC14B;gene-DUSP1;gene-DUSP16;gene-DUSP3;gene-DUSP6;gene-DUSP7;gene-DUSP8;gene-INPPL1;gene-LHPP;gene-MTMR1;gene-MTMR14;gene-PPP1CB;gene-PTEN;gene-PTP4A3;gene-PTPN11;gene-PTPN3;gene-PTPN5;gene-PTPRT;gene-PXYLP1;gene-RNGTT	CDC14B;DUSP1;DUSP16;DUSP3;DUSP6;DUSP7;DUSP8;INPPL1;LHPP;MTMR1;MTMR14;PPP1CB;PTEN;PTP4A3;PTPN11;PTPN3;PTPN5;PTPRT;PXYLP1;RNGTT
26	GO:0009890	BP	negative regulation of biosynthetic process	26/ 1369	87/ 10183	0.29885057471264	5.0574775275122E-5	0.28210609648463	gene-AGO3;gene-ATF4;gene-BRMS1L;gene-CBY1;gene-CNOT1;gene-CTBP1;gene-DMAP1;gene-EIF4A3;gene-EIF4EBP1;gene-FOXP1;gene-HSPA8;gene-ID3;gene-MAF1;gene-NAB1;gene-NELFB;gene-NFIC;gene-NRARP;gene-PDCD4;gene-PHF12;gene-STRAP;gene-UXT;gene-YWHAZ;gene-ZC3H6;gene-ZEB1;gene-ZEB2;gene-ZFP36L1	AGO3;ATF4;BRMS1L;CBY1;CNOT1;CTBP1;DMAP1;EIF4A3;EIF4EBP1;FOXP1;HSPA8;ID3;MAF1;NAB1;NELFB;NFIC;NRARP;PDCD4;PHF12;STRAP;UXT;YWHAZ;ZC3H6;ZEB1;ZEB2;ZFP36L1
21	GO:0051276	BP	chromosome organization	21/ 1369	64/ 10183	0.328125	5.5178184905049E-5	0.30778391540036	gene-BEND3;gene-CENPI;gene-CENPK;gene-CENPX;gene-CHTF8;gene-DSCC1;gene-DSN1;gene-LOC136790419;gene-LOC136790611;gene-MCM5;gene-MYC;gene-NCAPD2;gene-NCAPD3;gene-NCAPG;gene-POT1;gene-PTTG1;gene-SMC2;gene-SMC3;gene-TERF1;gene-TOP1MT;gene-UBA6	BEND3;CENPI;CENPK;CENPX;CHTF8;DSCC1;DSN1;LOC136790419;LOC136790611;MCM5;MYC;NCAPD2;NCAPD3;NCAPG;POT1;PTTG1;SMC2;SMC3;TERF1;TOP1MT;UBA6
22	GO:0006325	BP	chromatin organization	22/ 1369	69/ 10183	0.31884057971014	6.0564293538523E-5	0.33782762935788	gene-ANP32E;gene-BEND3;gene-BRD4;gene-CECR2;gene-CENPN;gene-CENPP;gene-DMAP1;gene-H1-10;gene-ING1;gene-ING2;gene-ITGB3BP;gene-LOC106045810;gene-LOC125182477;gene-LOC136790389;gene-LOC136790419;gene-MYC;gene-PHF2;gene-RBBP4;gene-RNF20;gene-SATB1;gene-SHPRH;gene-YEATS4	ANP32E;BEND3;BRD4;CECR2;CENPN;CENPP;DMAP1;H1-10;ING1;ING2;ITGB3BP;LOC106045810;LOC125182477;LOC136790389;LOC136790419;MYC;PHF2;RBBP4;RNF20;SATB1;SHPRH;YEATS4
126	GO:0019222	BP	regulation of metabolic process	126/ 1369	670/ 10183	0.18805970149254	6.3447556568543E-5	0.35391047053933	gene-ACTC1;gene-AFF3;gene-AGO3;gene-ALDH1A2;gene-ARF4;gene-ARID2;gene-ARID4A;gene-ATF3;gene-ATF4;gene-ATXN1;gene-BMAL1;gene-BRMS1L;gene-CBY1;gene-CCN2;gene-CKS2;gene-CLOCK;gene-CNOT1;gene-CNOT9;gene-CNTN1;gene-CSNK1E;gene-CTBP1;gene-CTCF;gene-CUEDC2;gene-DAZAP1;gene-DHX29;gene-DMAP1;gene-E2F8;gene-EDA2R;gene-EIF3K;gene-EIF4A3;gene-EIF4EBP1;gene-EIF5A;gene-EN2;gene-ETS1;gene-ETV3;gene-ETV6;gene-FO…	ACTC1;AFF3;AGO3;ALDH1A2;ARF4;ARID2;ARID4A;ATF3;ATF4;ATXN1;BMAL1;BRMS1L;CBY1;CCN2;CKS2;CLOCK;CNOT1;CNOT9;CNTN1;CSNK1E;CTBP1;CTCF;CUEDC2;DAZAP1;DHX29;DMAP1;E2F8;EDA2R;EIF3K;EIF4A3;EIF4EBP1;EIF5A;EN2;ETS1;ETV3;ETV6;FOCAD;FOS;FOSB;FOXP1;GMNN;GTF2F1;HPRT1;HSPA8;ID3;IRF8;ITGB1BP1;ITGB3BP;KHSRP;LAMTOR1;LIN52;LOC106037374;LOC106037927;LOC106045553;LOC136787905;LOC136790419;LSM7;MAF1;MAFB;MED20;MLLT3;MTER…
226	GO:0032991	CC	protein-containing complex	226/ 1369	1366/ 10183	0.16544655929722	0.0004007801786018	0.38955833360095	gene-ADSL;gene-AFTPH;gene-AGO3;gene-ANAPC4;gene-ANAPC5;gene-ANP32E;gene-AP1S2;gene-AP2A2;gene-AP5S1;gene-ATF4;gene-ATP1B1;gene-ATP5F1D;gene-ATP5F1E;gene-ATP5ME;gene-ATP5MK;gene-ATP6V0E1;gene-ATP6V1A;gene-ATP6V1E1;gene-BAZ1B;gene-BLOC1S2;gene-BMAL1;gene-BRMS1L;gene-BUD31;gene-CCDC102A;gene-CECR2;gene-CENPX;gene-CGNL1;gene-CHTF8;gene-CKS2;gene-CLOCK;gene-CLTB;gene-CLTC;gene-CNOT1;gene-CNOT9;gene-CO…	ADSL;AFTPH;AGO3;ANAPC4;ANAPC5;ANP32E;AP1S2;AP2A2;AP5S1;ATF4;ATP1B1;ATP5F1D;ATP5F1E;ATP5ME;ATP5MK;ATP6V0E1;ATP6V1A;ATP6V1E1;BAZ1B;BLOC1S2;BMAL1;BRMS1L;BUD31;CCDC102A;CECR2;CENPX;CGNL1;CHTF8;CKS2;CLOCK;CLTB;CLTC;CNOT1;CNOT9;COG8;COL21A1;COL2A1;COL3A1;COL4A1;COL4A5;COL4A6;COL6A1;COLEC12;COPS4;COPS6;COPS7A;COPS7B;COX7A2L;COX7C;CPSF2;CSNK2B;CTBP1;DAG1;DAP3;DAZAP1;DLD;DMAP1;DNAL4;DSCC1;DSN1;DYNC2H1;DYN…
180	GO:0032553	MF	ribonucleotide binding	180/ 1369	1038/ 10183	0.17341040462428	0.00017498859133161	0.39179945599148	gene-AARS1;gene-ABCC4;gene-ABCD3;gene-ABCF3;gene-ABL1;gene-ACSS1;gene-ACTC1;gene-ACVR1;gene-AK3;gene-AKT2;gene-ARF4;gene-ARL16;gene-ARL4A;gene-ARL5A;gene-ASNS;gene-ATP11A;gene-ATP2B1;gene-ATP6V1A;gene-AURKA;gene-BMPR1A;gene-BMPR1B;gene-BTAF1;gene-BUB1;gene-BUB1B;gene-CAMK2G;gene-CARS1;gene-CCT7;gene-CDK19;gene-CDK2;gene-CENPE;gene-CHD1;gene-CHD1L;gene-CLK3;gene-CSNK1E;gene-CSNK2A1;gene-DAPK1;gene…	AARS1;ABCC4;ABCD3;ABCF3;ABL1;ACSS1;ACTC1;ACVR1;AK3;AKT2;ARF4;ARL16;ARL4A;ARL5A;ASNS;ATP11A;ATP2B1;ATP6V1A;AURKA;BMPR1A;BMPR1B;BTAF1;BUB1;BUB1B;CAMK2G;CARS1;CCT7;CDK19;CDK2;CENPE;CHD1;CHD1L;CLK3;CSNK1E;CSNK2A1;DAPK1;DCLK1;DDX17;DDX24;DDX39B;DDX51;DDX59;DGKQ;DHX15;DHX29;DHX37;DHX38;DHX40;DHX57;DYNC2H1;EEF2K;EEFSEC;EIF2AK4;EIF4A3;EIF5B;EPHA4;EPHA6;EPHB1;ERCC6;GATB;GK;GNA11;GNAL;HSP90AB1;HSPA14;HSPA2…
11	GO:0043039	BP	tRNA aminoacylation	11/ 1369	23/ 10183	0.47826086956522	7.1307621656287E-5	0.39775391359877	gene-AARS1;gene-CARS1;gene-IARS2;gene-NARS2;gene-PARS2;gene-QARS1;gene-RARS1;gene-RARS2;gene-TARS2;gene-WARS1;gene-WARS2	AARS1;CARS1;IARS2;NARS2;PARS2;QARS1;RARS1;RARS2;TARS2;WARS1;WARS2
11	GO:0043038	BP	amino acid activation	11/ 1369	23/ 10183	0.47826086956522	7.1307621656287E-5	0.39775391359877	gene-AARS1;gene-CARS1;gene-IARS2;gene-NARS2;gene-PARS2;gene-QARS1;gene-RARS1;gene-RARS2;gene-TARS2;gene-WARS1;gene-WARS2	AARS1;CARS1;IARS2;NARS2;PARS2;QARS1;RARS1;RARS2;TARS2;WARS1;WARS2
11	GO:0098687	CC	chromosomal region	11/ 1369	27/ 10183	0.40740740740741	0.00041102239948863	0.39951377230295	gene-CENPK;gene-CENPP;gene-CENPU;gene-LOC106030058;gene-NCAPD3;gene-NSMCE4A;gene-OIP5;gene-POT1;gene-RBBP4;gene-SMC3;gene-TERF1	CENPK;CENPP;CENPU;LOC106030058;NCAPD3;NSMCE4A;OIP5;POT1;RBBP4;SMC3;TERF1
25	GO:0007049	BP	cell cycle	25/ 1369	84/ 10183	0.29761904761905	7.5963447605601E-5	0.42372411074404	gene-ANAPC4;gene-ANAPC5;gene-BOD1;gene-BORA;gene-CDC45;gene-ITGB3BP;gene-KATNB1;gene-KIF11;gene-LOC106047735;gene-LOC136787827;gene-LOC136787905;gene-MCM5;gene-MCM7;gene-MIS12;gene-MNAT1;gene-NUDC;gene-NUF2;gene-OIP5;gene-PMF1;gene-PPP1CB;gene-RBBP4;gene-RGS2;gene-SMC2;gene-SMC3;gene-TERF1	ANAPC4;ANAPC5;BOD1;BORA;CDC45;ITGB3BP;KATNB1;KIF11;LOC106047735;LOC136787827;LOC136787905;MCM5;MCM7;MIS12;MNAT1;NUDC;NUF2;OIP5;PMF1;PPP1CB;RBBP4;RGS2;SMC2;SMC3;TERF1
110	GO:0031323	BP	regulation of cellular metabolic process	110/ 1369	574/ 10183	0.19163763066202	8.7739493402416E-5	0.48941089419868	gene-AGO3;gene-ARF4;gene-ARID2;gene-ARID4A;gene-ATF3;gene-ATF4;gene-ATXN1;gene-BMAL1;gene-BRMS1L;gene-CBY1;gene-CCN2;gene-CKS2;gene-CNOT1;gene-CSNK1E;gene-CTBP1;gene-CTCF;gene-DAZAP1;gene-DHX29;gene-DMAP1;gene-E2F8;gene-EDA2R;gene-EIF3K;gene-EIF4A3;gene-EIF4EBP1;gene-EIF5A;gene-EN2;gene-ETS1;gene-ETV3;gene-ETV6;gene-FOS;gene-FOSB;gene-FOXP1;gene-GMNN;gene-GTF2F1;gene-HPRT1;gene-HSPA8;gene-ID3;gen…	AGO3;ARF4;ARID2;ARID4A;ATF3;ATF4;ATXN1;BMAL1;BRMS1L;CBY1;CCN2;CKS2;CNOT1;CSNK1E;CTBP1;CTCF;DAZAP1;DHX29;DMAP1;E2F8;EDA2R;EIF3K;EIF4A3;EIF4EBP1;EIF5A;EN2;ETS1;ETV3;ETV6;FOS;FOSB;FOXP1;GMNN;GTF2F1;HPRT1;HSPA8;ID3;IRF8;ITGB1BP1;ITGB3BP;KHSRP;LAMTOR1;LIN52;LOC106037374;LOC106037927;LOC106045553;LOC136787905;LOC136790419;MAF1;MAFB;MED20;MLLT3;MTERF4;MYBL1;MYC;MYOD1;MYOG;NAB1;NCBP1;NDST1;NELFB;NFIC;NR1…
30	GO:0051172	BP	negative regulation of nitrogen compound metabolic process	30/ 1369	109/ 10183	0.27522935779817	9.3529814413826E-5	0.52170930480032	gene-AGO3;gene-ATF4;gene-BRMS1L;gene-CBY1;gene-CNOT1;gene-CTBP1;gene-DMAP1;gene-EIF4A3;gene-EIF4EBP1;gene-FOXP1;gene-HSPA8;gene-ID3;gene-ITGB1BP1;gene-LOC136790419;gene-MAF1;gene-NAB1;gene-NELFB;gene-NFIC;gene-NRARP;gene-PDCD4;gene-PHF12;gene-STRAP;gene-SUB1;gene-TAF15;gene-UXT;gene-YWHAZ;gene-ZC3H6;gene-ZEB1;gene-ZEB2;gene-ZFP36L1	AGO3;ATF4;BRMS1L;CBY1;CNOT1;CTBP1;DMAP1;EIF4A3;EIF4EBP1;FOXP1;HSPA8;ID3;ITGB1BP1;LOC136790419;MAF1;NAB1;NELFB;NFIC;NRARP;PDCD4;PHF12;STRAP;SUB1;TAF15;UXT;YWHAZ;ZC3H6;ZEB1;ZEB2;ZFP36L1
177	GO:0035639	MF	purine ribonucleoside triphosphate binding	177/ 1369	1023/ 10183	0.17302052785924	0.00023310675534479	0.52192602521699	gene-AARS1;gene-ABCC4;gene-ABCD3;gene-ABCF3;gene-ABL1;gene-ACSS1;gene-ACTC1;gene-ACVR1;gene-AK3;gene-AKT2;gene-ARF4;gene-ARL16;gene-ARL4A;gene-ARL5A;gene-ASNS;gene-ATP11A;gene-ATP2B1;gene-ATP6V1A;gene-AURKA;gene-BMPR1A;gene-BMPR1B;gene-BTAF1;gene-BUB1;gene-BUB1B;gene-CAMK2G;gene-CARS1;gene-CCT7;gene-CDK19;gene-CDK2;gene-CENPE;gene-CHD1;gene-CHD1L;gene-CLK3;gene-CSNK1E;gene-CSNK2A1;gene-DAPK1;gene…	AARS1;ABCC4;ABCD3;ABCF3;ABL1;ACSS1;ACTC1;ACVR1;AK3;AKT2;ARF4;ARL16;ARL4A;ARL5A;ASNS;ATP11A;ATP2B1;ATP6V1A;AURKA;BMPR1A;BMPR1B;BTAF1;BUB1;BUB1B;CAMK2G;CARS1;CCT7;CDK19;CDK2;CENPE;CHD1;CHD1L;CLK3;CSNK1E;CSNK2A1;DAPK1;DCLK1;DDX17;DDX24;DDX39B;DDX51;DDX59;DGKQ;DHX15;DHX29;DHX37;DHX38;DHX40;DHX57;DYNC2H1;EEF2K;EEFSEC;EIF2AK4;EIF4A3;EIF5B;EPHA4;EPHA6;EPHB1;ERCC6;GATB;GK;GNA11;GNAL;HSP90AB1;HSPA14;HSPA2…
22	GO:0051253	BP	negative regulation of RNA metabolic process	22/ 1369	70/ 10183	0.31428571428571	0.00011659918380299	0.65039024725308	gene-ATF4;gene-BRMS1L;gene-CBY1;gene-CTBP1;gene-DMAP1;gene-FOXP1;gene-HSPA8;gene-ID3;gene-MAF1;gene-NAB1;gene-NELFB;gene-NFIC;gene-NRARP;gene-PDCD4;gene-PHF12;gene-STRAP;gene-TAF15;gene-UXT;gene-YWHAZ;gene-ZC3H6;gene-ZEB1;gene-ZEB2	ATF4;BRMS1L;CBY1;CTBP1;DMAP1;FOXP1;HSPA8;ID3;MAF1;NAB1;NELFB;NFIC;NRARP;PDCD4;PHF12;STRAP;TAF15;UXT;YWHAZ;ZC3H6;ZEB1;ZEB2
26	GO:0051301	BP	cell division	26/ 1369	90/ 10183	0.28888888888889	0.00012136155627539	0.67695476090411	gene-ANAPC4;gene-ANAPC5;gene-BOD1;gene-BORA;gene-CENPX;gene-CKS2;gene-DSN1;gene-ITGB3BP;gene-KATNB1;gene-KIF11;gene-LOC106030058;gene-LOC136787827;gene-MIS12;gene-NCAPD2;gene-NCAPD3;gene-NCAPG;gene-NDC80;gene-NUDC;gene-NUF2;gene-OIP5;gene-PMF1;gene-PPP1CB;gene-SMC3;gene-SPC25;gene-SPDL1;gene-ZWILCH	ANAPC4;ANAPC5;BOD1;BORA;CENPX;CKS2;DSN1;ITGB3BP;KATNB1;KIF11;LOC106030058;LOC136787827;MIS12;NCAPD2;NCAPD3;NCAPG;NDC80;NUDC;NUF2;OIP5;PMF1;PPP1CB;SMC3;SPC25;SPDL1;ZWILCH
12	GO:0008283	BP	cell population proliferation	12/ 1369	28/ 10183	0.42857142857143	0.00012591783626873	0.70236969070695	gene-ALDH1A2;gene-CCN2;gene-CKS2;gene-DAZAP1;gene-ITGB1BP1;gene-MMP16;gene-NDST1;gene-NRARP;gene-OGFOD1;gene-PRRX1;gene-UBE2L3;gene-YME1L1	ALDH1A2;CCN2;CKS2;DAZAP1;ITGB1BP1;MMP16;NDST1;NRARP;OGFOD1;PRRX1;UBE2L3;YME1L1
177	GO:0032555	MF	purine ribonucleotide binding	177/ 1369	1032/ 10183	0.17151162790698	0.00035924399567817	0.80434730632342	gene-AARS1;gene-ABCC4;gene-ABCD3;gene-ABCF3;gene-ABL1;gene-ACSS1;gene-ACTC1;gene-ACVR1;gene-AK3;gene-AKT2;gene-ARF4;gene-ARL16;gene-ARL4A;gene-ARL5A;gene-ASNS;gene-ATP11A;gene-ATP2B1;gene-ATP6V1A;gene-AURKA;gene-BMPR1A;gene-BMPR1B;gene-BTAF1;gene-BUB1;gene-BUB1B;gene-CAMK2G;gene-CARS1;gene-CCT7;gene-CDK19;gene-CDK2;gene-CENPE;gene-CHD1;gene-CHD1L;gene-CLK3;gene-CSNK1E;gene-CSNK2A1;gene-DAPK1;gene…	AARS1;ABCC4;ABCD3;ABCF3;ABL1;ACSS1;ACTC1;ACVR1;AK3;AKT2;ARF4;ARL16;ARL4A;ARL5A;ASNS;ATP11A;ATP2B1;ATP6V1A;AURKA;BMPR1A;BMPR1B;BTAF1;BUB1;BUB1B;CAMK2G;CARS1;CCT7;CDK19;CDK2;CENPE;CHD1;CHD1L;CLK3;CSNK1E;CSNK2A1;DAPK1;DCLK1;DDX17;DDX24;DDX39B;DDX51;DDX59;DGKQ;DHX15;DHX29;DHX37;DHX38;DHX40;DHX57;DYNC2H1;EEF2K;EEFSEC;EIF2AK4;EIF4A3;EIF5B;EPHA4;EPHA6;EPHB1;ERCC6;GATB;GK;GNA11;GNAL;HSP90AB1;HSPA14;HSPA2…
34	GO:0010629	BP	negative regulation of gene expression	34/ 1369	132/ 10183	0.25757575757576	0.00014693341327265	0.81959457923486	gene-AGO3;gene-ATF4;gene-BRMS1L;gene-CBY1;gene-CCN2;gene-CNOT1;gene-CNOT9;gene-CTBP1;gene-CUEDC2;gene-DMAP1;gene-EIF4A3;gene-EIF4EBP1;gene-FOXP1;gene-HSPA8;gene-ID3;gene-LOC106037927;gene-LSM7;gene-MAF1;gene-NAB1;gene-NCBP1;gene-NELFB;gene-NFIC;gene-NRARP;gene-PDCD4;gene-PHF12;gene-RBM8A;gene-STRAP;gene-UPF2;gene-UXT;gene-YWHAZ;gene-ZC3H6;gene-ZEB1;gene-ZEB2;gene-ZFP36L1	AGO3;ATF4;BRMS1L;CBY1;CCN2;CNOT1;CNOT9;CTBP1;CUEDC2;DMAP1;EIF4A3;EIF4EBP1;FOXP1;HSPA8;ID3;LOC106037927;LSM7;MAF1;NAB1;NCBP1;NELFB;NFIC;NRARP;PDCD4;PHF12;RBM8A;STRAP;UPF2;UXT;YWHAZ;ZC3H6;ZEB1;ZEB2;ZFP36L1
177	GO:0017076	MF	purine nucleotide binding	177/ 1369	1034/ 10183	0.17117988394584	0.00036747617275211	0.82277915079197	gene-AARS1;gene-ABCC4;gene-ABCD3;gene-ABCF3;gene-ABL1;gene-ACSS1;gene-ACTC1;gene-ACVR1;gene-AK3;gene-AKT2;gene-ARF4;gene-ARL16;gene-ARL4A;gene-ARL5A;gene-ASNS;gene-ATP11A;gene-ATP2B1;gene-ATP6V1A;gene-AURKA;gene-BMPR1A;gene-BMPR1B;gene-BTAF1;gene-BUB1;gene-BUB1B;gene-CAMK2G;gene-CARS1;gene-CCT7;gene-CDK19;gene-CDK2;gene-CENPE;gene-CHD1;gene-CHD1L;gene-CLK3;gene-CSNK1E;gene-CSNK2A1;gene-DAPK1;gene…	AARS1;ABCC4;ABCD3;ABCF3;ABL1;ACSS1;ACTC1;ACVR1;AK3;AKT2;ARF4;ARL16;ARL4A;ARL5A;ASNS;ATP11A;ATP2B1;ATP6V1A;AURKA;BMPR1A;BMPR1B;BTAF1;BUB1;BUB1B;CAMK2G;CARS1;CCT7;CDK19;CDK2;CENPE;CHD1;CHD1L;CLK3;CSNK1E;CSNK2A1;DAPK1;DCLK1;DDX17;DDX24;DDX39B;DDX51;DDX59;DGKQ;DHX15;DHX29;DHX37;DHX38;DHX40;DHX57;DYNC2H1;EEF2K;EEFSEC;EIF2AK4;EIF4A3;EIF5B;EPHA4;EPHA6;EPHB1;ERCC6;GATB;GK;GNA11;GNAL;HSP90AB1;HSPA14;HSPA2…
31	GO:0031324	BP	negative regulation of cellular metabolic process	31/ 1369	116/ 10183	0.26724137931034	0.00015628349564113	0.87174933868624	gene-AGO3;gene-ATF4;gene-BRMS1L;gene-CBY1;gene-CNOT1;gene-CTBP1;gene-DMAP1;gene-EIF4A3;gene-EIF4EBP1;gene-FOXP1;gene-HSPA8;gene-ID3;gene-ITGB1BP1;gene-LOC136790419;gene-MAF1;gene-NAB1;gene-NELFB;gene-NFIC;gene-NRARP;gene-PDCD4;gene-PHF12;gene-RNF41;gene-STRAP;gene-SUB1;gene-TAF15;gene-UXT;gene-YWHAZ;gene-ZC3H6;gene-ZEB1;gene-ZEB2;gene-ZFP36L1	AGO3;ATF4;BRMS1L;CBY1;CNOT1;CTBP1;DMAP1;EIF4A3;EIF4EBP1;FOXP1;HSPA8;ID3;ITGB1BP1;LOC136790419;MAF1;NAB1;NELFB;NFIC;NRARP;PDCD4;PHF12;RNF41;STRAP;SUB1;TAF15;UXT;YWHAZ;ZC3H6;ZEB1;ZEB2;ZFP36L1
38	GO:0010605	BP	negative regulation of macromolecule metabolic process	38/ 1369	153/ 10183	0.2483660130719	0.0001680885189612	0.93759775876559	gene-AGO3;gene-ATF4;gene-BRMS1L;gene-CBY1;gene-CCN2;gene-CNOT1;gene-CNOT9;gene-CTBP1;gene-CUEDC2;gene-DMAP1;gene-EIF4A3;gene-EIF4EBP1;gene-FOXP1;gene-HSPA8;gene-ID3;gene-ITGB1BP1;gene-LOC106037927;gene-LOC136790419;gene-LSM7;gene-MAF1;gene-NAB1;gene-NCBP1;gene-NELFB;gene-NFIC;gene-NRARP;gene-PDCD4;gene-PHF12;gene-RBM8A;gene-STRAP;gene-SUB1;gene-TAF15;gene-UPF2;gene-UXT;gene-YWHAZ;gene-ZC3H6;gene-…	AGO3;ATF4;BRMS1L;CBY1;CCN2;CNOT1;CNOT9;CTBP1;CUEDC2;DMAP1;EIF4A3;EIF4EBP1;FOXP1;HSPA8;ID3;ITGB1BP1;LOC106037927;LOC136790419;LSM7;MAF1;NAB1;NCBP1;NELFB;NFIC;NRARP;PDCD4;PHF12;RBM8A;STRAP;SUB1;TAF15;UPF2;UXT;YWHAZ;ZC3H6;ZEB1;ZEB2;ZFP36L1
22	GO:0051726	BP	regulation of cell cycle	22/ 1369	73/ 10183	0.3013698630137	0.0001799876318892	1	gene-ANAPC4;gene-BORA;gene-BUB1;gene-BUB1B;gene-CKS2;gene-CTBP1;gene-EIF2AK4;gene-ETAA1;gene-GADD45G;gene-HSPA8;gene-HUS1;gene-LOC106045553;gene-MAD1L1;gene-MDM4;gene-MYC;gene-RPS15A;gene-RRM2;gene-SPAST;gene-SPDL1;gene-UHMK1;gene-YEATS4;gene-ZWILCH	ANAPC4;BORA;BUB1;BUB1B;CKS2;CTBP1;EIF2AK4;ETAA1;GADD45G;HSPA8;HUS1;LOC106045553;MAD1L1;MDM4;MYC;RPS15A;RRM2;SPAST;SPDL1;UHMK1;YEATS4;ZWILCH
12	GO:0071824	BP	protein-DNA complex subunit organization	12/ 1369	29/ 10183	0.41379310344828	0.00018871400107814	1	gene-CENPI;gene-CENPN;gene-CENPP;gene-H1-10;gene-ITGB3BP;gene-LOC106045810;gene-LOC125182477;gene-LOC136790389;gene-LOC136790419;gene-MYC;gene-RBBP4;gene-SHPRH	CENPI;CENPN;CENPP;H1-10;ITGB3BP;LOC106045810;LOC125182477;LOC136790389;LOC136790419;MYC;RBBP4;SHPRH
10	GO:0006338	BP	chromatin remodeling	10/ 1369	22/ 10183	0.45454545454545	0.00025900269829914	1	gene-BEND3;gene-CECR2;gene-CENPN;gene-CENPP;gene-DMAP1;gene-ITGB3BP;gene-MYC;gene-RBBP4;gene-SATB1;gene-YEATS4	BEND3;CECR2;CENPN;CENPP;DMAP1;ITGB3BP;MYC;RBBP4;SATB1;YEATS4
73	GO:0006355	BP	regulation of transcription, DNA-templated	73/ 1369	360/ 10183	0.20277777777778	0.00027176374360957	1	gene-ARF4;gene-ARID2;gene-ARID4A;gene-ATF3;gene-ATF4;gene-ATXN1;gene-BMAL1;gene-BRMS1L;gene-CBY1;gene-CKS2;gene-CTBP1;gene-CTCF;gene-DMAP1;gene-E2F8;gene-EN2;gene-ETS1;gene-ETV3;gene-ETV6;gene-FOS;gene-FOSB;gene-FOXP1;gene-GTF2F1;gene-HSPA8;gene-ID3;gene-IRF8;gene-ITGB1BP1;gene-ITGB3BP;gene-KHSRP;gene-LIN52;gene-LOC106045553;gene-LOC136787905;gene-MAF1;gene-MAFB;gene-MED20;gene-MLLT3;gene-MTERF4;…	ARF4;ARID2;ARID4A;ATF3;ATF4;ATXN1;BMAL1;BRMS1L;CBY1;CKS2;CTBP1;CTCF;DMAP1;E2F8;EN2;ETS1;ETV3;ETV6;FOS;FOSB;FOXP1;GTF2F1;HSPA8;ID3;IRF8;ITGB1BP1;ITGB3BP;KHSRP;LIN52;LOC106045553;LOC136787905;MAF1;MAFB;MED20;MLLT3;MTERF4;MYBL1;MYC;MYOD1;MYOG;NAB1;NELFB;NFIC;NR1H3;NRARP;PASK;PDCD4;PHF12;RBBP4;RUNX2;SAP30BP;SATB1;SIX2;SMAD1;SRA1;STRAP;SUB1;TADA2A;TAF15;TBX15;TFCP2;TLE5;TSC22D1;UBE2L3;UXT;VGLL4;YEATS4…
73	GO:1903506	BP	regulation of nucleic acid-templated transcription	73/ 1369	360/ 10183	0.20277777777778	0.00027176374360957	1	gene-ARF4;gene-ARID2;gene-ARID4A;gene-ATF3;gene-ATF4;gene-ATXN1;gene-BMAL1;gene-BRMS1L;gene-CBY1;gene-CKS2;gene-CTBP1;gene-CTCF;gene-DMAP1;gene-E2F8;gene-EN2;gene-ETS1;gene-ETV3;gene-ETV6;gene-FOS;gene-FOSB;gene-FOXP1;gene-GTF2F1;gene-HSPA8;gene-ID3;gene-IRF8;gene-ITGB1BP1;gene-ITGB3BP;gene-KHSRP;gene-LIN52;gene-LOC106045553;gene-LOC136787905;gene-MAF1;gene-MAFB;gene-MED20;gene-MLLT3;gene-MTERF4;…	ARF4;ARID2;ARID4A;ATF3;ATF4;ATXN1;BMAL1;BRMS1L;CBY1;CKS2;CTBP1;CTCF;DMAP1;E2F8;EN2;ETS1;ETV3;ETV6;FOS;FOSB;FOXP1;GTF2F1;HSPA8;ID3;IRF8;ITGB1BP1;ITGB3BP;KHSRP;LIN52;LOC106045553;LOC136787905;MAF1;MAFB;MED20;MLLT3;MTERF4;MYBL1;MYC;MYOD1;MYOG;NAB1;NELFB;NFIC;NR1H3;NRARP;PASK;PDCD4;PHF12;RBBP4;RUNX2;SAP30BP;SATB1;SIX2;SMAD1;SRA1;STRAP;SUB1;TADA2A;TAF15;TBX15;TFCP2;TLE5;TSC22D1;UBE2L3;UXT;VGLL4;YEATS4…
73	GO:2001141	BP	regulation of RNA biosynthetic process	73/ 1369	361/ 10183	0.20221606648199	0.00027883410297753	1	gene-ARF4;gene-ARID2;gene-ARID4A;gene-ATF3;gene-ATF4;gene-ATXN1;gene-BMAL1;gene-BRMS1L;gene-CBY1;gene-CKS2;gene-CTBP1;gene-CTCF;gene-DMAP1;gene-E2F8;gene-EN2;gene-ETS1;gene-ETV3;gene-ETV6;gene-FOS;gene-FOSB;gene-FOXP1;gene-GTF2F1;gene-HSPA8;gene-ID3;gene-IRF8;gene-ITGB1BP1;gene-ITGB3BP;gene-KHSRP;gene-LIN52;gene-LOC106045553;gene-LOC136787905;gene-MAF1;gene-MAFB;gene-MED20;gene-MLLT3;gene-MTERF4;…	ARF4;ARID2;ARID4A;ATF3;ATF4;ATXN1;BMAL1;BRMS1L;CBY1;CKS2;CTBP1;CTCF;DMAP1;E2F8;EN2;ETS1;ETV3;ETV6;FOS;FOSB;FOXP1;GTF2F1;HSPA8;ID3;IRF8;ITGB1BP1;ITGB3BP;KHSRP;LIN52;LOC106045553;LOC136787905;MAF1;MAFB;MED20;MLLT3;MTERF4;MYBL1;MYC;MYOD1;MYOG;NAB1;NELFB;NFIC;NR1H3;NRARP;PASK;PDCD4;PHF12;RBBP4;RUNX2;SAP30BP;SATB1;SIX2;SMAD1;SRA1;STRAP;SUB1;TADA2A;TAF15;TBX15;TFCP2;TLE5;TSC22D1;UBE2L3;UXT;VGLL4;YEATS4…
257	GO:0050794	BP	regulation of cellular process	257/ 1369	1569/ 10183	0.16379859783301	0.00028906601207028	1	gene-ABL1;gene-ADGRL3;gene-AGO3;gene-AIFM2;gene-ALDH1A2;gene-ANAPC4;gene-ANP32E;gene-APC;gene-ARF4;gene-ARHGAP11A;gene-ARHGAP15;gene-ARHGAP17;gene-ARHGAP28;gene-ARID2;gene-ARID4A;gene-ARRB1;gene-ASB6;gene-ATF3;gene-ATF4;gene-ATXN1;gene-BEND6;gene-BID;gene-BIN1;gene-BMAL1;gene-BMPR1B;gene-BMT2;gene-BORA;gene-BRMS1L;gene-BUB1;gene-BUB1B;gene-C1H21orf91;gene-CARD19;gene-CASP8AP2;gene-CBY1;gene-CCN2;…	ABL1;ADGRL3;AGO3;AIFM2;ALDH1A2;ANAPC4;ANP32E;APC;ARF4;ARHGAP11A;ARHGAP15;ARHGAP17;ARHGAP28;ARID2;ARID4A;ARRB1;ASB6;ATF3;ATF4;ATXN1;BEND6;BID;BIN1;BMAL1;BMPR1B;BMT2;BORA;BRMS1L;BUB1;BUB1B;C1H21orf91;CARD19;CASP8AP2;CBY1;CCN2;CDC42SE1;CHN1;CISH;CKS2;CLU;CNOT1;CNTN1;COA8;COL4A1;CRADD;CSNK1E;CSNK2B;CTBP1;CTCF;CTNNAL1;CYTH1;DAPK1;DAZAP1;DCLK1;DGKQ;DHX29;DKK1;DMAP1;E2F8;EDA2R;EDNRA;EFNA5;EIF2AK4;EIF3K;…
39	GO:0009892	BP	negative regulation of metabolic process	39/ 1369	164/ 10183	0.23780487804878	0.00029302689096427	1	gene-AGO3;gene-ATF4;gene-BRMS1L;gene-CBY1;gene-CCN2;gene-CNOT1;gene-CNOT9;gene-CTBP1;gene-CUEDC2;gene-DMAP1;gene-EIF4A3;gene-EIF4EBP1;gene-FOXP1;gene-HSPA8;gene-ID3;gene-ITGB1BP1;gene-LOC106037927;gene-LOC136790419;gene-LSM7;gene-MAF1;gene-NAB1;gene-NCBP1;gene-NELFB;gene-NFIC;gene-NRARP;gene-PDCD4;gene-PHF12;gene-RBM8A;gene-RNF41;gene-STRAP;gene-SUB1;gene-TAF15;gene-UPF2;gene-UXT;gene-YWHAZ;gene-…	AGO3;ATF4;BRMS1L;CBY1;CCN2;CNOT1;CNOT9;CTBP1;CUEDC2;DMAP1;EIF4A3;EIF4EBP1;FOXP1;HSPA8;ID3;ITGB1BP1;LOC106037927;LOC136790419;LSM7;MAF1;NAB1;NCBP1;NELFB;NFIC;NRARP;PDCD4;PHF12;RBM8A;RNF41;STRAP;SUB1;TAF15;UPF2;UXT;YWHAZ;ZC3H6;ZEB1;ZEB2;ZFP36L1
4	GO:0048701	BP	embryonic cranial skeleton morphogenesis	4/ 1369	4/ 10183	1	0.00032543308824331	1	gene-EIF4A3;gene-MMP16;gene-PRRX1;gene-TBX15	EIF4A3;MMP16;PRRX1;TBX15
6	GO:0030071	BP	regulation of mitotic metaphase/anaphase transition	6/ 1369	9/ 10183	0.66666666666667	0.00034111070205034	1	gene-ANAPC4;gene-BUB1;gene-BUB1B;gene-MAD1L1;gene-SPDL1;gene-ZWILCH	ANAPC4;BUB1;BUB1B;MAD1L1;SPDL1;ZWILCH
6	GO:0010965	BP	regulation of mitotic sister chromatid separation	6/ 1369	9/ 10183	0.66666666666667	0.00034111070205034	1	gene-ANAPC4;gene-BUB1;gene-BUB1B;gene-MAD1L1;gene-SPDL1;gene-ZWILCH	ANAPC4;BUB1;BUB1B;MAD1L1;SPDL1;ZWILCH
6	GO:0033045	BP	regulation of sister chromatid segregation	6/ 1369	9/ 10183	0.66666666666667	0.00034111070205034	1	gene-ANAPC4;gene-BUB1;gene-BUB1B;gene-MAD1L1;gene-SPDL1;gene-ZWILCH	ANAPC4;BUB1;BUB1B;MAD1L1;SPDL1;ZWILCH
6	GO:1902099	BP	regulation of metaphase/anaphase transition of cell cycle	6/ 1369	9/ 10183	0.66666666666667	0.00034111070205034	1	gene-ANAPC4;gene-BUB1;gene-BUB1B;gene-MAD1L1;gene-SPDL1;gene-ZWILCH	ANAPC4;BUB1;BUB1B;MAD1L1;SPDL1;ZWILCH
6	GO:0033047	BP	regulation of mitotic sister chromatid segregation	6/ 1369	9/ 10183	0.66666666666667	0.00034111070205034	1	gene-ANAPC4;gene-BUB1;gene-BUB1B;gene-MAD1L1;gene-SPDL1;gene-ZWILCH	ANAPC4;BUB1;BUB1B;MAD1L1;SPDL1;ZWILCH
6	GO:1905818	BP	regulation of chromosome separation	6/ 1369	9/ 10183	0.66666666666667	0.00034111070205034	1	gene-ANAPC4;gene-BUB1;gene-BUB1B;gene-MAD1L1;gene-SPDL1;gene-ZWILCH	ANAPC4;BUB1;BUB1B;MAD1L1;SPDL1;ZWILCH
9	GO:0033044	BP	regulation of chromosome organization	9/ 1369	19/ 10183	0.47368421052632	0.00036256536626615	1	gene-ANAPC4;gene-BUB1;gene-BUB1B;gene-MAD1L1;gene-MYC;gene-SPDL1;gene-SUB1;gene-TADA2A;gene-ZWILCH	ANAPC4;BUB1;BUB1B;MAD1L1;MYC;SPDL1;SUB1;TADA2A;ZWILCH
10	GO:0006334	BP	nucleosome assembly	10/ 1369	23/ 10183	0.43478260869565	0.00040338352648595	1	gene-CENPN;gene-CENPP;gene-H1-10;gene-ITGB3BP;gene-LOC106045810;gene-LOC125182477;gene-LOC136790389;gene-LOC136790419;gene-RBBP4;gene-SHPRH	CENPN;CENPP;H1-10;ITGB3BP;LOC106045810;LOC125182477;LOC136790389;LOC136790419;RBBP4;SHPRH
10	GO:0034728	BP	nucleosome organization	10/ 1369	23/ 10183	0.43478260869565	0.00040338352648595	1	gene-CENPN;gene-CENPP;gene-H1-10;gene-ITGB3BP;gene-LOC106045810;gene-LOC125182477;gene-LOC136790389;gene-LOC136790419;gene-RBBP4;gene-SHPRH	CENPN;CENPP;H1-10;ITGB3BP;LOC106045810;LOC125182477;LOC136790389;LOC136790419;RBBP4;SHPRH
78	GO:0051252	BP	regulation of RNA metabolic process	78/ 1369	397/ 10183	0.19647355163728	0.00040356334368233	1	gene-ARF4;gene-ARID2;gene-ARID4A;gene-ATF3;gene-ATF4;gene-ATXN1;gene-BMAL1;gene-BRMS1L;gene-CBY1;gene-CKS2;gene-CTBP1;gene-CTCF;gene-DAZAP1;gene-DMAP1;gene-E2F8;gene-EIF4A3;gene-EN2;gene-ETS1;gene-ETV3;gene-ETV6;gene-FOS;gene-FOSB;gene-FOXP1;gene-GTF2F1;gene-HSPA8;gene-ID3;gene-IRF8;gene-ITGB1BP1;gene-ITGB3BP;gene-KHSRP;gene-LIN52;gene-LOC106045553;gene-LOC136787905;gene-MAF1;gene-MAFB;gene-MED20…	ARF4;ARID2;ARID4A;ATF3;ATF4;ATXN1;BMAL1;BRMS1L;CBY1;CKS2;CTBP1;CTCF;DAZAP1;DMAP1;E2F8;EIF4A3;EN2;ETS1;ETV3;ETV6;FOS;FOSB;FOXP1;GTF2F1;HSPA8;ID3;IRF8;ITGB1BP1;ITGB3BP;KHSRP;LIN52;LOC106045553;LOC136787905;MAF1;MAFB;MED20;MLLT3;MTERF4;MYBL1;MYC;MYOD1;MYOG;NAB1;NCBP1;NELFB;NFIC;NR1H3;NRARP;PASK;PDCD4;PHF12;RBBP4;RBFOX3;RUNX2;SAP30BP;SATB1;SIX2;SMAD1;SRA1;STRAP;SUB1;TADA2A;TAF15;TBX15;TFCP2;TLE5;TSC2…
80	GO:0019219	BP	regulation of nucleobase-containing compound metabolic process	80/ 1369	410/ 10183	0.19512195121951	0.00048352789130079	1	gene-ARF4;gene-ARID2;gene-ARID4A;gene-ATF3;gene-ATF4;gene-ATXN1;gene-BMAL1;gene-BRMS1L;gene-CBY1;gene-CKS2;gene-CTBP1;gene-CTCF;gene-DAZAP1;gene-DMAP1;gene-E2F8;gene-EIF4A3;gene-EN2;gene-ETS1;gene-ETV3;gene-ETV6;gene-FOS;gene-FOSB;gene-FOXP1;gene-GTF2F1;gene-HSPA8;gene-ID3;gene-IRF8;gene-ITGB1BP1;gene-ITGB3BP;gene-KHSRP;gene-LIN52;gene-LOC106045553;gene-LOC136787905;gene-LOC136790419;gene-MAF1;ge…	ARF4;ARID2;ARID4A;ATF3;ATF4;ATXN1;BMAL1;BRMS1L;CBY1;CKS2;CTBP1;CTCF;DAZAP1;DMAP1;E2F8;EIF4A3;EN2;ETS1;ETV3;ETV6;FOS;FOSB;FOXP1;GTF2F1;HSPA8;ID3;IRF8;ITGB1BP1;ITGB3BP;KHSRP;LIN52;LOC106045553;LOC136787905;LOC136790419;MAF1;MAFB;MED20;MLLT3;MTERF4;MYBL1;MYC;MYOD1;MYOG;NAB1;NCBP1;NELFB;NFIC;NR1H3;NRARP;PASK;PDCD4;PHF12;RBBP4;RBFOX3;RUNX2;SAP30BP;SATB1;SIX2;SMAD1;SRA1;STRAP;SUB1;TADA2A;TAF15;TBX15;TF…
420	GO:0008152	BP	metabolic process	420/ 1369	2729/ 10183	0.15390252839868	0.0005715550899942	1	gene-AARS1;gene-AASDH;gene-AASS;gene-ABCD3;gene-ABHD17B;gene-ABL1;gene-ACER3;gene-ACSF2;gene-ACSS1;gene-ACSS3;gene-ADAMTS2;gene-ADARB1;gene-ADSL;gene-AGK;gene-AHCYL1;gene-AIFM2;gene-AK3;gene-AKAP1;gene-AKT2;gene-ALAS1;gene-ALDH1A2;gene-ALKBH2;gene-AMPD3;gene-ANAPC4;gene-ANAPC5;gene-AP5S1;gene-ARG2;gene-ASB6;gene-ASH1L;gene-ASNS;gene-ATF4;gene-ATIC;gene-ATP5ME;gene-AURKA;gene-AZIN1;gene-B4GALT1;ge…	AARS1;AASDH;AASS;ABCD3;ABHD17B;ABL1;ACER3;ACSF2;ACSS1;ACSS3;ADAMTS2;ADARB1;ADSL;AGK;AHCYL1;AIFM2;AK3;AKAP1;AKT2;ALAS1;ALDH1A2;ALKBH2;AMPD3;ANAPC4;ANAPC5;AP5S1;ARG2;ASB6;ASH1L;ASNS;ATF4;ATIC;ATP5ME;AURKA;AZIN1;B4GALT1;B4GALT4;BMPR1B;BMT2;BUB1;BUB1B;CAMK2G;CARS1;CCN2;CDC14B;CDC45;CDK2;CDK2AP1;CDK2AP2;CENPX;CHD1L;CHST2;CHST3;CISH;CLK3;CNDP2;CNOT9;CNTN1;COMT;COMTD1;COQ2;COQ7;COQ8B;COX7A2L;COX7B;COX7C…
11	GO:0065004	BP	protein-DNA complex assembly	11/ 1369	28/ 10183	0.39285714285714	0.00059550182274857	1	gene-CENPI;gene-CENPN;gene-CENPP;gene-H1-10;gene-ITGB3BP;gene-LOC106045810;gene-LOC125182477;gene-LOC136790389;gene-LOC136790419;gene-RBBP4;gene-SHPRH	CENPI;CENPN;CENPP;H1-10;ITGB3BP;LOC106045810;LOC125182477;LOC136790389;LOC136790419;RBBP4;SHPRH
6	GO:0045727	BP	positive regulation of translation	6/ 1369	10/ 10183	0.6	0.0007556686018236	1	gene-DHX29;gene-EIF4A3;gene-EIF5A;gene-EN2;gene-RMND1;gene-UHMK1	DHX29;EIF4A3;EIF5A;EN2;RMND1;UHMK1
50	GO:0046907	BP	intracellular transport	50/ 1369	236/ 10183	0.21186440677966	0.00094006185082918	1	gene-ABCD3;gene-AFTPH;gene-AP1S2;gene-AP2A2;gene-AP5S1;gene-ARL5A;gene-BLOC1S2;gene-CLTB;gene-CLTC;gene-DYNC2I1;gene-ERGIC2;gene-FYTTD1;gene-HSPA8;gene-IFT70B;gene-IPO11;gene-IPO7;gene-KPNA2;gene-LAMTOR1;gene-LOC106038610;gene-LOC106047735;gene-LOC136787515;gene-M6PR;gene-MON1B;gene-MPPE1;gene-NAPG;gene-NCBP1;gene-NPC2;gene-PEX10;gene-PHETA2;gene-RABL3;gene-SEC61A2;gene-SEC61G;gene-SEM1;gene-SNAP…	ABCD3;AFTPH;AP1S2;AP2A2;AP5S1;ARL5A;BLOC1S2;CLTB;CLTC;DYNC2I1;ERGIC2;FYTTD1;HSPA8;IFT70B;IPO11;IPO7;KPNA2;LAMTOR1;LOC106038610;LOC106047735;LOC136787515;M6PR;MON1B;MPPE1;NAPG;NCBP1;NPC2;PEX10;PHETA2;RABL3;SEC61A2;SEC61G;SEM1;SNAPIN;SNX1;SNX11;SNX17;SPAST;SRP19;STX7;TEX261;VPS26A;VPS33B;VPS35;VPS35L;VPS41;VPS50;VPS54;YIPF4;YWHAG
43	GO:0006357	BP	regulation of transcription by RNA polymerase II	43/ 1369	196/ 10183	0.21938775510204	0.00095402951670257	1	gene-ARF4;gene-ATF3;gene-ATF4;gene-BMAL1;gene-BRMS1L;gene-CKS2;gene-CTBP1;gene-CTCF;gene-E2F8;gene-EN2;gene-ETS1;gene-ETV3;gene-ETV6;gene-FOS;gene-FOSB;gene-GTF2F1;gene-ID3;gene-IRF8;gene-ITGB1BP1;gene-LOC106045553;gene-LOC136787905;gene-MED20;gene-MYC;gene-NFIC;gene-NR1H3;gene-NRARP;gene-PHF12;gene-RUNX2;gene-SATB1;gene-SIX2;gene-SRA1;gene-STRAP;gene-SUB1;gene-TADA2A;gene-TFCP2;gene-TSC22D1;gene…	ARF4;ATF3;ATF4;BMAL1;BRMS1L;CKS2;CTBP1;CTCF;E2F8;EN2;ETS1;ETV3;ETV6;FOS;FOSB;GTF2F1;ID3;IRF8;ITGB1BP1;LOC106045553;LOC136787905;MED20;MYC;NFIC;NR1H3;NRARP;PHF12;RUNX2;SATB1;SIX2;SRA1;STRAP;SUB1;TADA2A;TFCP2;TSC22D1;UXT;YEATS4;YWHAZ;ZEB1;ZEB2;ZHX3;ZMYND11
271	GO:0050789	BP	regulation of biological process	271/ 1369	1695/ 10183	0.15988200589971	0.0010417898191572	1	gene-ABL1;gene-ACTC1;gene-ADGRL3;gene-AFF3;gene-AGO3;gene-AIFM2;gene-ALDH1A2;gene-ANAPC4;gene-ANP32E;gene-APC;gene-ARF4;gene-ARHGAP11A;gene-ARHGAP15;gene-ARHGAP17;gene-ARHGAP28;gene-ARID2;gene-ARID4A;gene-ARRB1;gene-ASB6;gene-ATF3;gene-ATF4;gene-ATXN1;gene-BEND6;gene-BID;gene-BIN1;gene-BMAL1;gene-BMPR1B;gene-BMT2;gene-BORA;gene-BRMS1L;gene-BUB1;gene-BUB1B;gene-C1H21orf91;gene-CARD19;gene-CASP8AP2…	ABL1;ACTC1;ADGRL3;AFF3;AGO3;AIFM2;ALDH1A2;ANAPC4;ANP32E;APC;ARF4;ARHGAP11A;ARHGAP15;ARHGAP17;ARHGAP28;ARID2;ARID4A;ARRB1;ASB6;ATF3;ATF4;ATXN1;BEND6;BID;BIN1;BMAL1;BMPR1B;BMT2;BORA;BRMS1L;BUB1;BUB1B;C1H21orf91;CARD19;CASP8AP2;CBY1;CCN2;CDC42SE1;CHN1;CISH;CKS2;CLOCK;CLU;CNOT1;CNOT9;CNTN1;COA8;COL4A1;CRADD;CSNK1E;CSNK2B;CTBP1;CTCF;CTNNAL1;CUEDC2;CYTH1;DAPK1;DAZAP1;DCLK1;DGKQ;DHX29;DKK1;DMAP1;E2F8;ED…
24	GO:0009968	BP	negative regulation of signal transduction	24/ 1369	92/ 10183	0.26086956521739	0.0010443119389426	1	gene-APC;gene-ATF4;gene-BEND6;gene-BMT2;gene-CBY1;gene-CISH;gene-DKK1;gene-FOXP1;gene-FRZB;gene-ITGB1BP1;gene-LOC136786444;gene-NRARP;gene-PARL;gene-PMEPA1;gene-RASA2;gene-RB1CC1;gene-SESN2;gene-SOCS1;gene-SOCS3;gene-SOCS5;gene-STRAP;gene-TMEM127;gene-YWHAG;gene-YWHAZ	APC;ATF4;BEND6;BMT2;CBY1;CISH;DKK1;FOXP1;FRZB;ITGB1BP1;LOC136786444;NRARP;PARL;PMEPA1;RASA2;RB1CC1;SESN2;SOCS1;SOCS3;SOCS5;STRAP;TMEM127;YWHAG;YWHAZ
12	GO:0000122	BP	negative regulation of transcription by RNA polymerase II	12/ 1369	34/ 10183	0.35294117647059	0.0010459899542825	1	gene-ATF4;gene-BRMS1L;gene-CTBP1;gene-ID3;gene-NFIC;gene-NRARP;gene-PHF12;gene-STRAP;gene-UXT;gene-YWHAZ;gene-ZEB1;gene-ZEB2	ATF4;BRMS1L;CTBP1;ID3;NFIC;NRARP;PHF12;STRAP;UXT;YWHAZ;ZEB1;ZEB2
48	GO:0009966	BP	regulation of signal transduction	48/ 1369	227/ 10183	0.21145374449339	0.0011040191629057	1	gene-APC;gene-ATF4;gene-BEND6;gene-BID;gene-BMT2;gene-CBY1;gene-CCN2;gene-CDC42SE1;gene-CHN1;gene-CISH;gene-CSNK1E;gene-CYTH1;gene-DKK1;gene-EDA2R;gene-FOXP1;gene-FRZB;gene-GPC6;gene-GSKIP;gene-ITGB1BP1;gene-LAMTOR1;gene-LOC106037374;gene-LOC136786444;gene-MYC;gene-NCLN;gene-NDST1;gene-NRARP;gene-PARL;gene-PMEPA1;gene-PRRX1;gene-RABL3;gene-RASA2;gene-RB1CC1;gene-RHBDF1;gene-RIPK1;gene-RNF13;gene-…	APC;ATF4;BEND6;BID;BMT2;CBY1;CCN2;CDC42SE1;CHN1;CISH;CSNK1E;CYTH1;DKK1;EDA2R;FOXP1;FRZB;GPC6;GSKIP;ITGB1BP1;LAMTOR1;LOC106037374;LOC136786444;MYC;NCLN;NDST1;NRARP;PARL;PMEPA1;PRRX1;RABL3;RASA2;RB1CC1;RHBDF1;RIPK1;RNF13;RNF41;RRAGD;SESN2;SIK1;SOCS1;SOCS3;SOCS5;SPRY2;STRAP;TMEM127;UBE2K;YWHAG;YWHAZ
36	GO:0051128	BP	regulation of cellular component organization	36/ 1369	159/ 10183	0.22641509433962	0.0013959832934312	1	gene-ABL1;gene-ANAPC4;gene-ARF4;gene-BID;gene-BIN1;gene-BORA;gene-BUB1;gene-BUB1B;gene-C1H21orf91;gene-CCN2;gene-CLU;gene-CNTN1;gene-EIF5A;gene-FMN1;gene-FRZB;gene-HSPA8;gene-ITGB1BP1;gene-KANK4;gene-LLPH;gene-LMOD1;gene-LOC106047735;gene-MAD1L1;gene-MAPK6;gene-MYC;gene-OGFOD1;gene-PARL;gene-PRRX1;gene-RDX;gene-RNF41;gene-SPAST;gene-SPDL1;gene-SUB1;gene-TADA2A;gene-VCL;gene-YWHAZ;gene-ZWILCH	ABL1;ANAPC4;ARF4;BID;BIN1;BORA;BUB1;BUB1B;C1H21orf91;CCN2;CLU;CNTN1;EIF5A;FMN1;FRZB;HSPA8;ITGB1BP1;KANK4;LLPH;LMOD1;LOC106047735;MAD1L1;MAPK6;MYC;OGFOD1;PARL;PRRX1;RDX;RNF41;SPAST;SPDL1;SUB1;TADA2A;VCL;YWHAZ;ZWILCH
286	GO:0065007	BP	biological regulation	286/ 1369	1809/ 10183	0.15809839690437	0.0014007957161971	1	gene-ABL1;gene-ACTC1;gene-ADGRL3;gene-AFF3;gene-AGO3;gene-AIFM2;gene-ALDH1A2;gene-ANAPC4;gene-ANP32E;gene-APC;gene-ARF4;gene-ARHGAP11A;gene-ARHGAP15;gene-ARHGAP17;gene-ARHGAP28;gene-ARID2;gene-ARID4A;gene-ARRB1;gene-ASB6;gene-ATF3;gene-ATF4;gene-ATP6V1A;gene-ATXN1;gene-BEND6;gene-BID;gene-BIN1;gene-BMAL1;gene-BMPR1B;gene-BMT2;gene-BORA;gene-BRMS1L;gene-BUB1;gene-BUB1B;gene-C1H21orf91;gene-CARD19;…	ABL1;ACTC1;ADGRL3;AFF3;AGO3;AIFM2;ALDH1A2;ANAPC4;ANP32E;APC;ARF4;ARHGAP11A;ARHGAP15;ARHGAP17;ARHGAP28;ARID2;ARID4A;ARRB1;ASB6;ATF3;ATF4;ATP6V1A;ATXN1;BEND6;BID;BIN1;BMAL1;BMPR1B;BMT2;BORA;BRMS1L;BUB1;BUB1B;C1H21orf91;CARD19;CASP8AP2;CBY1;CCN2;CDC42SE1;CHN1;CISH;CKS2;CLOCK;CLU;CNOT1;CNOT9;CNTN1;COA8;COL4A1;COMT;CRADD;CSNK1E;CSNK2B;CTBP1;CTCF;CTNNAL1;CUEDC2;CYTH1;DAPK1;DAZAP1;DCLK1;DGKQ;DHX29;DKK1;…
25	GO:0022402	BP	cell cycle process	25/ 1369	98/ 10183	0.25510204081633	0.0014388190866151	1	gene-AURKA;gene-BUB1;gene-BUB1B;gene-CENPX;gene-CEP55;gene-CHTF8;gene-CKS2;gene-DSCC1;gene-DSN1;gene-LOC106047735;gene-LOC136790611;gene-MAD1L1;gene-MYC;gene-NCAPD2;gene-NCAPD3;gene-NCAPG;gene-NDC80;gene-POC1B;gene-RAD51;gene-SPAST;gene-SPDL1;gene-TACC3;gene-TRIP13;gene-UBE2L3;gene-ZWILCH	AURKA;BUB1;BUB1B;CENPX;CEP55;CHTF8;CKS2;DSCC1;DSN1;LOC106047735;LOC136790611;MAD1L1;MYC;NCAPD2;NCAPD3;NCAPG;NDC80;POC1B;RAD51;SPAST;SPDL1;TACC3;TRIP13;UBE2L3;ZWILCH
4	GO:0006623	BP	protein targeting to vacuole	4/ 1369	5/ 10183	0.8	0.0014526036314309	1	gene-HSPA8;gene-M6PR;gene-MON1B;gene-VPS41	HSPA8;M6PR;MON1B;VPS41
6	GO:0051983	BP	regulation of chromosome segregation	6/ 1369	11/ 10183	0.54545454545455	0.0014736977175225	1	gene-ANAPC4;gene-BUB1;gene-BUB1B;gene-MAD1L1;gene-SPDL1;gene-ZWILCH	ANAPC4;BUB1;BUB1B;MAD1L1;SPDL1;ZWILCH
53	GO:0051649	BP	establishment of localization in cell	53/ 1369	259/ 10183	0.2046332046332	0.0015909985174931	1	gene-ABCD3;gene-AFTPH;gene-AP1S2;gene-AP2A2;gene-AP5S1;gene-ARL5A;gene-ATP6V1A;gene-BLOC1S2;gene-CLTB;gene-CLTC;gene-CTBP1;gene-DYNC2I1;gene-ERGIC2;gene-FYTTD1;gene-HSPA8;gene-IFT70B;gene-IPO11;gene-IPO7;gene-KPNA2;gene-LAMTOR1;gene-LOC106038610;gene-LOC106047735;gene-LOC136787515;gene-M6PR;gene-MON1B;gene-MPPE1;gene-NAPG;gene-NCBP1;gene-NPC2;gene-PEX10;gene-PHETA2;gene-RABL3;gene-SEC61A2;gene-SE…	ABCD3;AFTPH;AP1S2;AP2A2;AP5S1;ARL5A;ATP6V1A;BLOC1S2;CLTB;CLTC;CTBP1;DYNC2I1;ERGIC2;FYTTD1;HSPA8;IFT70B;IPO11;IPO7;KPNA2;LAMTOR1;LOC106038610;LOC106047735;LOC136787515;M6PR;MON1B;MPPE1;NAPG;NCBP1;NPC2;PEX10;PHETA2;RABL3;SEC61A2;SEC61G;SEM1;SNAPIN;SNX1;SNX11;SNX17;SPAST;SRP19;STX7;TEX261;VPS26A;VPS33B;VPS35;VPS35L;VPS41;VPS50;VPS54;YIPF4;YWHAG;YWHAZ
5	GO:0051784	BP	negative regulation of nuclear division	5/ 1369	8/ 10183	0.625	0.0017154059357724	1	gene-BUB1;gene-BUB1B;gene-MAD1L1;gene-SPDL1;gene-ZWILCH	BUB1;BUB1B;MAD1L1;SPDL1;ZWILCH
5	GO:0048568	BP	embryonic organ development	5/ 1369	8/ 10183	0.625	0.0017154059357724	1	gene-ALDH1A2;gene-ATF4;gene-COL2A1;gene-EN2;gene-TGFBR3	ALDH1A2;ATF4;COL2A1;EN2;TGFBR3
5	GO:0006333	BP	chromatin assembly or disassembly	5/ 1369	8/ 10183	0.625	0.0017154059357724	1	gene-BEND3;gene-CENPN;gene-CENPP;gene-ITGB3BP;gene-RBBP4	BEND3;CENPN;CENPP;ITGB3BP;RBBP4
7	GO:0007088	BP	regulation of mitotic nuclear division	7/ 1369	15/ 10183	0.46666666666667	0.0018755028382457	1	gene-ANAPC4;gene-BORA;gene-BUB1;gene-BUB1B;gene-MAD1L1;gene-SPDL1;gene-ZWILCH	ANAPC4;BORA;BUB1;BUB1B;MAD1L1;SPDL1;ZWILCH
24	GO:0010648	BP	negative regulation of cell communication	24/ 1369	95/ 10183	0.25263157894737	0.0020691559547123	1	gene-APC;gene-ATF4;gene-BEND6;gene-BMT2;gene-CBY1;gene-CISH;gene-DKK1;gene-FOXP1;gene-FRZB;gene-ITGB1BP1;gene-LOC136786444;gene-NRARP;gene-PARL;gene-PMEPA1;gene-RASA2;gene-RB1CC1;gene-SESN2;gene-SOCS1;gene-SOCS3;gene-SOCS5;gene-STRAP;gene-TMEM127;gene-YWHAG;gene-YWHAZ	APC;ATF4;BEND6;BMT2;CBY1;CISH;DKK1;FOXP1;FRZB;ITGB1BP1;LOC136786444;NRARP;PARL;PMEPA1;RASA2;RB1CC1;SESN2;SOCS1;SOCS3;SOCS5;STRAP;TMEM127;YWHAG;YWHAZ
24	GO:0023057	BP	negative regulation of signaling	24/ 1369	95/ 10183	0.25263157894737	0.0020691559547123	1	gene-APC;gene-ATF4;gene-BEND6;gene-BMT2;gene-CBY1;gene-CISH;gene-DKK1;gene-FOXP1;gene-FRZB;gene-ITGB1BP1;gene-LOC136786444;gene-NRARP;gene-PARL;gene-PMEPA1;gene-RASA2;gene-RB1CC1;gene-SESN2;gene-SOCS1;gene-SOCS3;gene-SOCS5;gene-STRAP;gene-TMEM127;gene-YWHAG;gene-YWHAZ	APC;ATF4;BEND6;BMT2;CBY1;CISH;DKK1;FOXP1;FRZB;ITGB1BP1;LOC136786444;NRARP;PARL;PMEPA1;RASA2;RB1CC1;SESN2;SOCS1;SOCS3;SOCS5;STRAP;TMEM127;YWHAG;YWHAZ
79	GO:0044271	BP	cellular nitrogen compound biosynthetic process	79/ 1369	425/ 10183	0.18588235294118	0.0022254316859684	1	gene-ACER3;gene-ACSS1;gene-ADSL;gene-AK3;gene-ALAS1;gene-AMPD3;gene-ARG2;gene-ASNS;gene-ATF4;gene-ATIC;gene-ATP5ME;gene-AZIN1;gene-DERA;gene-DHODH;gene-ELOB;gene-ESRRG;gene-FTSJ1;gene-GATB;gene-GEN1;gene-GFPT2;gene-GNPNAT1;gene-GTF2A1;gene-GTF2E1;gene-GTF2F1;gene-HPRT1;gene-IARS2;gene-IMPDH2;gene-IRF8;gene-LOC106033849;gene-LOC136791282;gene-MPI;gene-MRPL20;gene-MRPL4;gene-MRPS16;gene-MRPS6;gene-…	ACER3;ACSS1;ADSL;AK3;ALAS1;AMPD3;ARG2;ASNS;ATF4;ATIC;ATP5ME;AZIN1;DERA;DHODH;ELOB;ESRRG;FTSJ1;GATB;GEN1;GFPT2;GNPNAT1;GTF2A1;GTF2E1;GTF2F1;HPRT1;IARS2;IMPDH2;IRF8;LOC106033849;LOC136791282;MPI;MRPL20;MRPL4;MRPS16;MRPS6;MRPS9;MRRF;NFIC;NMNAT1;NOS3;NR1H3;NR2F2;NR4A3;PDE4B;PDHX;PDXK;POLR1E;POLR1F;POLR2H;POLR2K;POLR2L;POLR3D;PPOX;PRPSAP1;PTS;RAD18;RPL14;RPL29;RPL35;RPL36A;RPL37;RPL38;RPL4;RPS15A;RPS2…
73	GO:0071702	BP	organic substance transport	73/ 1369	386/ 10183	0.18911917098446	0.0022499703912274	1	gene-ABCD3;gene-AP1S2;gene-AP2A2;gene-ARF4;gene-ARL5A;gene-ATP11A;gene-CLTB;gene-CLTC;gene-COG8;gene-DYNC2I1;gene-EIF4A3;gene-ESYT2;gene-FYTTD1;gene-HSPA8;gene-IFT70B;gene-IGF2BP2;gene-IPO11;gene-IPO7;gene-KDELR3;gene-KPNA2;gene-LOC106038610;gene-LOC106047735;gene-LOC136787515;gene-LOC136790664;gene-M6PR;gene-MON1B;gene-MPC1;gene-MPC2;gene-NAPG;gene-NCBP1;gene-NPC1;gene-NPC2;gene-PDZD8;gene-PEX10…	ABCD3;AP1S2;AP2A2;ARF4;ARL5A;ATP11A;CLTB;CLTC;COG8;DYNC2I1;EIF4A3;ESYT2;FYTTD1;HSPA8;IFT70B;IGF2BP2;IPO11;IPO7;KDELR3;KPNA2;LOC106038610;LOC106047735;LOC136787515;LOC136790664;M6PR;MON1B;MPC1;MPC2;NAPG;NCBP1;NPC1;NPC2;PDZD8;PEX10;RAB11FIP2;RAB31;RABEP1;RABL3;RBM8A;RILPL1;RRBP1;SCAMP5;SEC61A2;SEC61G;SEM1;SFXN4;SFXN5;SIGMAR1;SLC1A4;SLC25A24;SLC25A4;SLC5A3;SNAPIN;SNX1;SNX11;SNX17;SNX3;SRP19;STX7;STX…
3	GO:0031055	BP	chromatin remodeling at centromere	3/ 1369	3/ 10183	1	0.0024252626927649	1	gene-CENPN;gene-CENPP;gene-ITGB3BP	CENPN;CENPP;ITGB3BP
3	GO:0034080	BP	CENP-A containing nucleosome assembly	3/ 1369	3/ 10183	1	0.0024252626927649	1	gene-CENPN;gene-CENPP;gene-ITGB3BP	CENPN;CENPP;ITGB3BP
3	GO:0043044	BP	ATP-dependent chromatin remodeling	3/ 1369	3/ 10183	1	0.0024252626927649	1	gene-CENPN;gene-CENPP;gene-ITGB3BP	CENPN;CENPP;ITGB3BP
3	GO:0034724	BP	DNA replication-independent nucleosome organization	3/ 1369	3/ 10183	1	0.0024252626927649	1	gene-CENPN;gene-CENPP;gene-ITGB3BP	CENPN;CENPP;ITGB3BP
3	GO:0006177	BP	GMP biosynthetic process	3/ 1369	3/ 10183	1	0.0024252626927649	1	gene-ADSL;gene-HPRT1;gene-IMPDH2	ADSL;HPRT1;IMPDH2
3	GO:0006336	BP	DNA replication-independent nucleosome assembly	3/ 1369	3/ 10183	1	0.0024252626927649	1	gene-CENPN;gene-CENPP;gene-ITGB3BP	CENPN;CENPP;ITGB3BP
3	GO:0046037	BP	GMP metabolic process	3/ 1369	3/ 10183	1	0.0024252626927649	1	gene-ADSL;gene-HPRT1;gene-IMPDH2	ADSL;HPRT1;IMPDH2
3	GO:0007076	BP	mitotic chromosome condensation	3/ 1369	3/ 10183	1	0.0024252626927649	1	gene-NCAPD2;gene-NCAPD3;gene-NCAPG	NCAPD2;NCAPD3;NCAPG
3	GO:0043486	BP	histone exchange	3/ 1369	3/ 10183	1	0.0024252626927649	1	gene-CENPN;gene-CENPP;gene-ITGB3BP	CENPN;CENPP;ITGB3BP
106	GO:0044249	BP	cellular biosynthetic process	106/ 1369	600/ 10183	0.17666666666667	0.0024613531269469	1	gene-ABCD3;gene-ACER3;gene-ACSS1;gene-ADSL;gene-AK3;gene-ALAS1;gene-ALDH1A2;gene-AMPD3;gene-ARG2;gene-ASNS;gene-ATF4;gene-ATIC;gene-ATP5ME;gene-AZIN1;gene-BMPR1B;gene-COQ2;gene-COQ7;gene-COQ8B;gene-CTH;gene-DEGS1;gene-DERA;gene-DHODH;gene-DSCC1;gene-ELOB;gene-ENOPH1;gene-ESRRG;gene-FAR1;gene-FTSJ1;gene-GATB;gene-GEN1;gene-GFPT2;gene-GINS1;gene-GNPNAT1;gene-GTF2A1;gene-GTF2E1;gene-GTF2F1;gene-HACD…	ABCD3;ACER3;ACSS1;ADSL;AK3;ALAS1;ALDH1A2;AMPD3;ARG2;ASNS;ATF4;ATIC;ATP5ME;AZIN1;BMPR1B;COQ2;COQ7;COQ8B;CTH;DEGS1;DERA;DHODH;DSCC1;ELOB;ENOPH1;ESRRG;FAR1;FTSJ1;GATB;GEN1;GFPT2;GINS1;GNPNAT1;GTF2A1;GTF2E1;GTF2F1;HACD3;HPRT1;IARS2;IMPDH2;IRF8;LOC106033849;LOC125179921;LOC136790287;LOC136791282;LSS;MPI;MRPL20;MRPL4;MRPS16;MRPS6;MRPS9;MRRF;NDST1;NFIC;NMNAT1;NOS3;NR1H3;NR2F2;NR4A3;PCNA;PDE4B;PDHX;PDXK;…
6	GO:0034250	BP	positive regulation of cellular amide metabolic process	6/ 1369	12/ 10183	0.5	0.0026136948220268	1	gene-DHX29;gene-EIF4A3;gene-EIF5A;gene-EN2;gene-RMND1;gene-UHMK1	DHX29;EIF4A3;EIF5A;EN2;RMND1;UHMK1
34	GO:0051246	BP	regulation of protein metabolic process	34/ 1369	154/ 10183	0.22077922077922	0.0027697003490693	1	gene-AGO3;gene-BMAL1;gene-CCN2;gene-CNOT1;gene-CSNK1E;gene-DHX29;gene-EDA2R;gene-EIF3K;gene-EIF4A3;gene-EIF4EBP1;gene-EIF5A;gene-EN2;gene-ITGB1BP1;gene-LAMTOR1;gene-LOC106037374;gene-LOC106037927;gene-NCBP1;gene-NDST1;gene-NUB1;gene-OAZ2;gene-OGFOD1;gene-PARL;gene-RABL3;gene-RAP2C;gene-RB1CC1;gene-RGS2;gene-RMND1;gene-RNF41;gene-SOCS5;gene-TADA2A;gene-UBE2K;gene-UHMK1;gene-YWHAZ;gene-ZFP36L1	AGO3;BMAL1;CCN2;CNOT1;CSNK1E;DHX29;EDA2R;EIF3K;EIF4A3;EIF4EBP1;EIF5A;EN2;ITGB1BP1;LAMTOR1;LOC106037374;LOC106037927;NCBP1;NDST1;NUB1;OAZ2;OGFOD1;PARL;RABL3;RAP2C;RB1CC1;RGS2;RMND1;RNF41;SOCS5;TADA2A;UBE2K;UHMK1;YWHAZ;ZFP36L1
11	GO:0007005	BP	mitochondrion organization	11/ 1369	33/ 10183	0.33333333333333	0.0028340783469449	1	gene-AIFM2;gene-BID;gene-CEP89;gene-MIGA2;gene-PARL;gene-RAB5IF;gene-RB1CC1;gene-RHOT2;gene-TMEM11;gene-WIPI2;gene-YME1L1	AIFM2;BID;CEP89;MIGA2;PARL;RAB5IF;RB1CC1;RHOT2;TMEM11;WIPI2;YME1L1
7	GO:1901990	BP	regulation of mitotic cell cycle phase transition	7/ 1369	16/ 10183	0.4375	0.002950598976004	1	gene-ANAPC4;gene-BUB1;gene-BUB1B;gene-MAD1L1;gene-RRM2;gene-SPDL1;gene-ZWILCH	ANAPC4;BUB1;BUB1B;MAD1L1;RRM2;SPDL1;ZWILCH
7	GO:0051783	BP	regulation of nuclear division	7/ 1369	16/ 10183	0.4375	0.002950598976004	1	gene-ANAPC4;gene-BORA;gene-BUB1;gene-BUB1B;gene-MAD1L1;gene-SPDL1;gene-ZWILCH	ANAPC4;BORA;BUB1;BUB1B;MAD1L1;SPDL1;ZWILCH
7	GO:0000075	BP	cell cycle checkpoint	7/ 1369	16/ 10183	0.4375	0.002950598976004	1	gene-BUB1;gene-BUB1B;gene-EIF2AK4;gene-HUS1;gene-MAD1L1;gene-SPDL1;gene-ZWILCH	BUB1;BUB1B;EIF2AK4;HUS1;MAD1L1;SPDL1;ZWILCH
23	GO:0009653	BP	anatomical structure morphogenesis	23/ 1369	92/ 10183	0.25	0.0029688508773949	1	gene-ACVR1;gene-ALDH1A2;gene-ATF4;gene-BMPR1A;gene-BMPR1B;gene-COL4A1;gene-COQ8B;gene-DCLK1;gene-EIF4A3;gene-FRZB;gene-LOC106047735;gene-MMP16;gene-MYC;gene-NCKAP1;gene-NDST1;gene-NRARP;gene-PRRX1;gene-SNX1;gene-SPAST;gene-TBX15;gene-TGFBR3;gene-VCL;gene-VPS33B	ACVR1;ALDH1A2;ATF4;BMPR1A;BMPR1B;COL4A1;COQ8B;DCLK1;EIF4A3;FRZB;LOC106047735;MMP16;MYC;NCKAP1;NDST1;NRARP;PRRX1;SNX1;SPAST;TBX15;TGFBR3;VCL;VPS33B
60	GO:0022607	BP	cellular component assembly	60/ 1369	311/ 10183	0.19292604501608	0.0030780957634511	1	gene-AGFG1;gene-ALDH1A2;gene-BEND3;gene-CAV1;gene-CAV2;gene-CBY1;gene-CENPI;gene-CENPK;gene-CENPN;gene-CENPP;gene-CENPX;gene-CEP89;gene-CNTN1;gene-COPS7A;gene-COPS7B;gene-EIF3J;gene-EIF3K;gene-H1-10;gene-IQCB1;gene-ISCA1;gene-ITGB1BP1;gene-ITGB3BP;gene-KCND2;gene-KCTD8;gene-LOC106045553;gene-LOC106045810;gene-LOC106047735;gene-LOC125181805;gene-LOC125182477;gene-LOC136787905;gene-LOC136790389;gen…	AGFG1;ALDH1A2;BEND3;CAV1;CAV2;CBY1;CENPI;CENPK;CENPN;CENPP;CENPX;CEP89;CNTN1;COPS7A;COPS7B;EIF3J;EIF3K;H1-10;IQCB1;ISCA1;ITGB1BP1;ITGB3BP;KCND2;KCTD8;LOC106045553;LOC106045810;LOC106047735;LOC125181805;LOC125182477;LOC136787905;LOC136790389;LOC136790419;LUC7L3;NCKAP1;NDOR1;NLGN4X;OGFOD1;POC1B;POMP;PSMD9;RAB5IF;RB1CC1;RBBP4;RPF2;RRM2;SDHAF3;SEM1;SHPRH;SMIM20;SPAST;STRAP;SUB1;TBCA;UBA6;UBE2K;VCL;WD…
20	GO:0051247	BP	positive regulation of protein metabolic process	20/ 1369	76/ 10183	0.26315789473684	0.0033571002425561	1	gene-BMAL1;gene-CCN2;gene-CSNK1E;gene-DHX29;gene-EDA2R;gene-EIF4A3;gene-EIF5A;gene-EN2;gene-LAMTOR1;gene-LOC106037374;gene-NDST1;gene-NUB1;gene-OAZ2;gene-RAP2C;gene-RB1CC1;gene-RMND1;gene-RNF41;gene-SOCS5;gene-UBE2K;gene-UHMK1	BMAL1;CCN2;CSNK1E;DHX29;EDA2R;EIF4A3;EIF5A;EN2;LAMTOR1;LOC106037374;NDST1;NUB1;OAZ2;RAP2C;RB1CC1;RMND1;RNF41;SOCS5;UBE2K;UHMK1
5	GO:0001101	BP	response to acid chemical	5/ 1369	9/ 10183	0.55555555555556	0.0034332749779251	1	gene-BMT2;gene-COL4A1;gene-LAMTOR1;gene-LOC106047735;gene-RRAGD	BMT2;COL4A1;LAMTOR1;LOC106047735;RRAGD
5	GO:0043200	BP	response to amino acid	5/ 1369	9/ 10183	0.55555555555556	0.0034332749779251	1	gene-BMT2;gene-COL4A1;gene-LAMTOR1;gene-LOC106047735;gene-RRAGD	BMT2;COL4A1;LAMTOR1;LOC106047735;RRAGD
5	GO:0009226	BP	nucleotide-sugar biosynthetic process	5/ 1369	9/ 10183	0.55555555555556	0.0034332749779251	1	gene-GFPT2;gene-GNPNAT1;gene-MPI;gene-UGDH;gene-UXS1	GFPT2;GNPNAT1;MPI;UGDH;UXS1
62	GO:0071705	BP	nitrogen compound transport	62/ 1369	323/ 10183	0.19195046439628	0.0035610078079003	1	gene-AP1S2;gene-AP2A2;gene-ARF4;gene-ARL5A;gene-CLTB;gene-CLTC;gene-COG8;gene-DYNC2I1;gene-EIF4A3;gene-FYTTD1;gene-HSPA8;gene-IFT70B;gene-IGF2BP2;gene-IPO11;gene-IPO7;gene-KDELR3;gene-KPNA2;gene-LOC106038610;gene-LOC106047735;gene-LOC136787515;gene-M6PR;gene-MON1B;gene-NAPG;gene-NCBP1;gene-PEX10;gene-RAB11FIP2;gene-RAB31;gene-RABEP1;gene-RABL3;gene-RBM8A;gene-RILPL1;gene-RRBP1;gene-SCAMP5;gene-SE…	AP1S2;AP2A2;ARF4;ARL5A;CLTB;CLTC;COG8;DYNC2I1;EIF4A3;FYTTD1;HSPA8;IFT70B;IGF2BP2;IPO11;IPO7;KDELR3;KPNA2;LOC106038610;LOC106047735;LOC136787515;M6PR;MON1B;NAPG;NCBP1;PEX10;RAB11FIP2;RAB31;RABEP1;RABL3;RBM8A;RILPL1;RRBP1;SCAMP5;SEC61A2;SEC61G;SEM1;SFXN4;SFXN5;SLC1A4;SLC25A24;SLC25A4;SNAPIN;SNX1;SNX11;SNX17;SNX3;SRP19;STX7;STXBP3;TIMM10;TIMM8A;TMED2;TMED5;VPS26A;VPS33A;VPS33B;VPS35;VPS35L;VPS37C;VP…
31	GO:0034622	BP	cellular protein-containing complex assembly	31/ 1369	139/ 10183	0.22302158273381	0.0037159149196824	1	gene-CENPI;gene-CENPK;gene-CENPN;gene-CENPP;gene-CENPX;gene-COPS7A;gene-COPS7B;gene-EIF3J;gene-EIF3K;gene-H1-10;gene-ITGB3BP;gene-LOC106045810;gene-LOC106047735;gene-LOC125181805;gene-LOC125182477;gene-LOC136790389;gene-LOC136790419;gene-LUC7L3;gene-POMP;gene-PSMD9;gene-RAB5IF;gene-RBBP4;gene-RPF2;gene-SDHAF3;gene-SEM1;gene-SHPRH;gene-SMIM20;gene-STRAP;gene-TBCA;gene-UBA6;gene-UBE2K	CENPI;CENPK;CENPN;CENPP;CENPX;COPS7A;COPS7B;EIF3J;EIF3K;H1-10;ITGB3BP;LOC106045810;LOC106047735;LOC125181805;LOC125182477;LOC136790389;LOC136790419;LUC7L3;POMP;PSMD9;RAB5IF;RBBP4;RPF2;SDHAF3;SEM1;SHPRH;SMIM20;STRAP;TBCA;UBA6;UBE2K
4	GO:0048704	BP	embryonic skeletal system morphogenesis	4/ 1369	6/ 10183	0.66666666666667	0.0038926100170449	1	gene-EIF4A3;gene-MMP16;gene-PRRX1;gene-TBX15	EIF4A3;MMP16;PRRX1;TBX15
25	GO:0006928	BP	movement of cell or subcellular component	25/ 1369	106/ 10183	0.23584905660377	0.003906304211599	1	gene-ACTC1;gene-ARF4;gene-CCN2;gene-CENPE;gene-DCLK1;gene-DYNC2H1;gene-DYNC2I1;gene-EMB;gene-EN2;gene-GAS8;gene-IFT70B;gene-ITGB1BP1;gene-KIF11;gene-KIF15;gene-KIF20A;gene-KIF26B;gene-KIF4A;gene-KIFAP3;gene-KIFC1;gene-LOC106047735;gene-NCKAP1;gene-NEXN;gene-NRP1;gene-SPAST;gene-TGFBR3	ACTC1;ARF4;CCN2;CENPE;DCLK1;DYNC2H1;DYNC2I1;EMB;EN2;GAS8;IFT70B;ITGB1BP1;KIF11;KIF15;KIF20A;KIF26B;KIF4A;KIFAP3;KIFC1;LOC106047735;NCKAP1;NEXN;NRP1;SPAST;TGFBR3
12	GO:0006897	BP	endocytosis	12/ 1369	39/ 10183	0.30769230769231	0.0039286372497289	1	gene-AP2A2;gene-CLTB;gene-CSNK1E;gene-CTBP1;gene-GAPVD1;gene-LRP5;gene-LRP8;gene-LY75;gene-RAB31;gene-RABEP1;gene-SNX1;gene-VLDLR	AP2A2;CLTB;CSNK1E;CTBP1;GAPVD1;LRP5;LRP8;LY75;RAB31;RABEP1;SNX1;VLDLR
12	GO:0006260	BP	DNA replication	12/ 1369	39/ 10183	0.30769230769231	0.0039286372497289	1	gene-DSCC1;gene-GEN1;gene-GINS1;gene-LOC125179921;gene-NFIC;gene-PCNA;gene-POLD2;gene-POLE;gene-RBBP4;gene-RFC2;gene-RFC3;gene-SSRP1	DSCC1;GEN1;GINS1;LOC125179921;NFIC;PCNA;POLD2;POLE;RBBP4;RFC2;RFC3;SSRP1
8	GO:1901987	BP	regulation of cell cycle phase transition	8/ 1369	21/ 10183	0.38095238095238	0.0041913691698095	1	gene-ANAPC4;gene-BUB1;gene-BUB1B;gene-LOC106045553;gene-MAD1L1;gene-RRM2;gene-SPDL1;gene-ZWILCH	ANAPC4;BUB1;BUB1B;LOC106045553;MAD1L1;RRM2;SPDL1;ZWILCH
32	GO:0032268	BP	regulation of cellular protein metabolic process	32/ 1369	144/ 10183	0.22222222222222	0.0042339669379101	1	gene-AGO3;gene-BMAL1;gene-CCN2;gene-CNOT1;gene-CSNK1E;gene-DHX29;gene-EDA2R;gene-EIF3K;gene-EIF4A3;gene-EIF4EBP1;gene-EIF5A;gene-EN2;gene-ITGB1BP1;gene-LAMTOR1;gene-LOC106037374;gene-LOC106037927;gene-NCBP1;gene-NDST1;gene-NUB1;gene-OGFOD1;gene-RABL3;gene-RAP2C;gene-RB1CC1;gene-RGS2;gene-RMND1;gene-RNF41;gene-SOCS5;gene-TADA2A;gene-UBE2K;gene-UHMK1;gene-YWHAZ;gene-ZFP36L1	AGO3;BMAL1;CCN2;CNOT1;CSNK1E;DHX29;EDA2R;EIF3K;EIF4A3;EIF4EBP1;EIF5A;EN2;ITGB1BP1;LAMTOR1;LOC106037374;LOC106037927;NCBP1;NDST1;NUB1;OGFOD1;RABL3;RAP2C;RB1CC1;RGS2;RMND1;RNF41;SOCS5;TADA2A;UBE2K;UHMK1;YWHAZ;ZFP36L1
6	GO:0002009	BP	morphogenesis of an epithelium	6/ 1369	13/ 10183	0.46153846153846	0.0043060854277783	1	gene-ALDH1A2;gene-COL4A1;gene-FRZB;gene-MYC;gene-NRARP;gene-VCL	ALDH1A2;COL4A1;FRZB;MYC;NRARP;VCL
7	GO:0071103	BP	DNA conformation change	7/ 1369	17/ 10183	0.41176470588235	0.0044403161382682	1	gene-LOC136790419;gene-MCM5;gene-NCAPD2;gene-NCAPD3;gene-NCAPG;gene-SMC2;gene-TOP1MT	LOC136790419;MCM5;NCAPD2;NCAPD3;NCAPG;SMC2;TOP1MT
11	GO:0010564	BP	regulation of cell cycle process	11/ 1369	35/ 10183	0.31428571428571	0.0047386401253674	1	gene-ANAPC4;gene-BORA;gene-BUB1;gene-BUB1B;gene-LOC106045553;gene-MAD1L1;gene-MYC;gene-RRM2;gene-SPAST;gene-SPDL1;gene-ZWILCH	ANAPC4;BORA;BUB1;BUB1B;LOC106045553;MAD1L1;MYC;RRM2;SPAST;SPDL1;ZWILCH
113	GO:0006793	BP	phosphorus metabolic process	113/ 1369	661/ 10183	0.17095310136157	0.0055349370512354	1	gene-AASS;gene-ABL1;gene-ACSS1;gene-ADSL;gene-AK3;gene-AKAP1;gene-AKT2;gene-AMPD3;gene-ATIC;gene-ATP5ME;gene-AURKA;gene-BUB1;gene-BUB1B;gene-CAMK2G;gene-CDC14B;gene-CDK2;gene-CDK2AP1;gene-CDK2AP2;gene-CLK3;gene-CSNK1E;gene-CSNK2A1;gene-DAPK1;gene-DERA;gene-DGKQ;gene-DHODH;gene-DUSP1;gene-DUSP16;gene-DUSP3;gene-DUSP6;gene-DUSP7;gene-DUSP8;gene-EEF2K;gene-EPHA4;gene-EPHA6;gene-EPHB1;gene-FAR1;gene-…	AASS;ABL1;ACSS1;ADSL;AK3;AKAP1;AKT2;AMPD3;ATIC;ATP5ME;AURKA;BUB1;BUB1B;CAMK2G;CDC14B;CDK2;CDK2AP1;CDK2AP2;CLK3;CSNK1E;CSNK2A1;DAPK1;DERA;DGKQ;DHODH;DUSP1;DUSP16;DUSP3;DUSP6;DUSP7;DUSP8;EEF2K;EPHA4;EPHA6;EPHB1;FAR1;GAPDH;GFPT2;GK;GKAP1;GNPNAT1;HPRT1;IGF1R;IMPDH2;INPPL1;ITPK1;LHPP;LOC136786979;LOC136787447;LOC136787827;LOC136787871;LOC136788949;LOC136790287;LOC136791282;LYN;MAP2K2;MAP3K14;MAPK6;MEL…
60	GO:0008104	BP	protein localization	60/ 1369	318/ 10183	0.18867924528302	0.005694420715504	1	gene-ABHD17A;gene-AP1S2;gene-AP2A2;gene-ARF4;gene-ARL5A;gene-CBY1;gene-CLTB;gene-CLTC;gene-COG8;gene-DCLK1;gene-DYNC2I1;gene-HSPA8;gene-IFT70B;gene-IPO11;gene-IPO7;gene-ITGB1BP1;gene-KDELR3;gene-KPNA2;gene-LOC106037374;gene-LOC106038610;gene-LOC106047735;gene-LOC136787515;gene-M6PR;gene-MON1B;gene-NAPG;gene-PEX10;gene-RAB11FIP2;gene-RAB31;gene-RABEP1;gene-RABL3;gene-RILPL1;gene-RRBP1;gene-SCAMP5;…	ABHD17A;AP1S2;AP2A2;ARF4;ARL5A;CBY1;CLTB;CLTC;COG8;DCLK1;DYNC2I1;HSPA8;IFT70B;IPO11;IPO7;ITGB1BP1;KDELR3;KPNA2;LOC106037374;LOC106038610;LOC106047735;LOC136787515;M6PR;MON1B;NAPG;PEX10;RAB11FIP2;RAB31;RABEP1;RABL3;RILPL1;RRBP1;SCAMP5;SEC61A2;SEC61G;SNAPIN;SNX1;SNX11;SNX17;SNX3;SPDL1;SRP19;STX7;STXBP3;TIMM10;TIMM8A;TMED2;TMED5;VCL;VPS26A;VPS33A;VPS33B;VPS35;VPS35L;VPS37C;VPS41;VPS54;WIPI2;YWHAG;ZW…
11	GO:0010639	BP	negative regulation of organelle organization	11/ 1369	36/ 10183	0.30555555555556	0.0060111846545099	1	gene-BUB1;gene-BUB1B;gene-KANK4;gene-LMOD1;gene-MAD1L1;gene-PARL;gene-RDX;gene-RNF41;gene-SPDL1;gene-SUB1;gene-ZWILCH	BUB1;BUB1B;KANK4;LMOD1;MAD1L1;PARL;RDX;RNF41;SPDL1;SUB1;ZWILCH
25	GO:0048585	BP	negative regulation of response to stimulus	25/ 1369	107/ 10183	0.23364485981308	0.0060746206961791	1	gene-APC;gene-ATF4;gene-BEND6;gene-BMT2;gene-CBY1;gene-CISH;gene-CUEDC2;gene-DKK1;gene-FOXP1;gene-FRZB;gene-ITGB1BP1;gene-LOC136786444;gene-NRARP;gene-PARL;gene-PMEPA1;gene-RASA2;gene-RB1CC1;gene-SESN2;gene-SOCS1;gene-SOCS3;gene-SOCS5;gene-STRAP;gene-TMEM127;gene-YWHAG;gene-YWHAZ	APC;ATF4;BEND6;BMT2;CBY1;CISH;CUEDC2;DKK1;FOXP1;FRZB;ITGB1BP1;LOC136786444;NRARP;PARL;PMEPA1;RASA2;RB1CC1;SESN2;SOCS1;SOCS3;SOCS5;STRAP;TMEM127;YWHAG;YWHAZ
5	GO:0007093	BP	mitotic cell cycle checkpoint	5/ 1369	10/ 10183	0.5	0.0061108813540265	1	gene-BUB1;gene-BUB1B;gene-MAD1L1;gene-SPDL1;gene-ZWILCH	BUB1;BUB1B;MAD1L1;SPDL1;ZWILCH
5	GO:0009225	BP	nucleotide-sugar metabolic process	5/ 1369	10/ 10183	0.5	0.0061108813540265	1	gene-GFPT2;gene-GNPNAT1;gene-MPI;gene-UGDH;gene-UXS1	GFPT2;GNPNAT1;MPI;UGDH;UXS1
7	GO:0071495	BP	cellular response to endogenous stimulus	7/ 1369	18/ 10183	0.38888888888889	0.0064341546752967	1	gene-BMT2;gene-COL4A1;gene-ITGB1BP1;gene-LAMTOR1;gene-RAB31;gene-RRAGD;gene-UBE2L3	BMT2;COL4A1;ITGB1BP1;LAMTOR1;RAB31;RRAGD;UBE2L3
6	GO:0009066	BP	aspartate family amino acid metabolic process	6/ 1369	14/ 10183	0.42857142857143	0.0066876426161152	1	gene-AASS;gene-ASNS;gene-ATF4;gene-ENOPH1;gene-GCAT;gene-MTHFR	AASS;ASNS;ATF4;ENOPH1;GCAT;MTHFR
9	GO:0043065	BP	positive regulation of apoptotic process	9/ 1369	27/ 10183	0.33333333333333	0.0067438725823205	1	gene-AIFM2;gene-ALDH1A2;gene-ATF4;gene-BID;gene-CLU;gene-FRZB;gene-LOC136787905;gene-MYC;gene-PHLDA2	AIFM2;ALDH1A2;ATF4;BID;CLU;FRZB;LOC136787905;MYC;PHLDA2
18	GO:0032270	BP	positive regulation of cellular protein metabolic process	18/ 1369	70/ 10183	0.25714285714286	0.0070851585348605	1	gene-BMAL1;gene-CCN2;gene-CSNK1E;gene-DHX29;gene-EDA2R;gene-EIF4A3;gene-EIF5A;gene-EN2;gene-LAMTOR1;gene-LOC106037374;gene-NDST1;gene-NUB1;gene-RAP2C;gene-RB1CC1;gene-RMND1;gene-SOCS5;gene-UBE2K;gene-UHMK1	BMAL1;CCN2;CSNK1E;DHX29;EDA2R;EIF4A3;EIF5A;EN2;LAMTOR1;LOC106037374;NDST1;NUB1;RAP2C;RB1CC1;RMND1;SOCS5;UBE2K;UHMK1
16	GO:0034248	BP	regulation of cellular amide metabolic process	16/ 1369	61/ 10183	0.26229508196721	0.0071309639509888	1	gene-AGO3;gene-CNOT1;gene-DHX29;gene-EIF3K;gene-EIF4A3;gene-EIF4EBP1;gene-EIF5A;gene-EN2;gene-LOC106037927;gene-NCBP1;gene-OGFOD1;gene-ORMDL2;gene-RGS2;gene-RMND1;gene-UHMK1;gene-ZFP36L1	AGO3;CNOT1;DHX29;EIF3K;EIF4A3;EIF4EBP1;EIF5A;EN2;LOC106037927;NCBP1;OGFOD1;ORMDL2;RGS2;RMND1;UHMK1;ZFP36L1
56	GO:0044267	BP	cellular protein metabolic process	56/ 1369	296/ 10183	0.18918918918919	0.0071602621237993	1	gene-ANAPC4;gene-ANAPC5;gene-ASB6;gene-CISH;gene-CSNK1E;gene-DCAF1;gene-DCAF17;gene-FBXO31;gene-FBXO32;gene-FTSJ1;gene-GATB;gene-IARS2;gene-MAP2K2;gene-MRPL20;gene-MRPL4;gene-MRPS16;gene-MRPS6;gene-MRPS9;gene-MRRF;gene-MYC;gene-NAE1;gene-NUB1;gene-OST4;gene-PARL;gene-PPP1CB;gene-RAD18;gene-RNF14;gene-RNF168;gene-RNF19A;gene-RNF20;gene-RNF41;gene-RPL14;gene-RPL29;gene-RPL35;gene-RPL36A;gene-RPL37;…	ANAPC4;ANAPC5;ASB6;CISH;CSNK1E;DCAF1;DCAF17;FBXO31;FBXO32;FTSJ1;GATB;IARS2;MAP2K2;MRPL20;MRPL4;MRPS16;MRPS6;MRPS9;MRRF;MYC;NAE1;NUB1;OST4;PARL;PPP1CB;RAD18;RNF14;RNF168;RNF19A;RNF20;RNF41;RPL14;RPL29;RPL35;RPL36A;RPL37;RPL38;RPL4;RPS15A;RPS21;RPS29;RPS3A;SIAH2;SIK1;SMURF2;SOCS1;SOCS3;SOCS5;STUB1;UBAC1;UBE2E3;UBE2K;UBE2L3;UBE4B;UBOX5;YME1L1
176	GO:0034641	BP	cellular nitrogen compound metabolic process	176/ 1369	1093/ 10183	0.16102470265325	0.0074418894869467	1	gene-AARS1;gene-AASS;gene-ACER3;gene-ACSS1;gene-ADARB1;gene-ADSL;gene-AK3;gene-ALAS1;gene-ALKBH2;gene-AMPD3;gene-AP5S1;gene-ARG2;gene-ASNS;gene-ATF4;gene-ATIC;gene-ATP5ME;gene-AZIN1;gene-CARS1;gene-CDC45;gene-CENPX;gene-CHD1L;gene-CNOT9;gene-CPSF2;gene-CSTF2;gene-DERA;gene-DHODH;gene-DHX15;gene-DMAP1;gene-EIF4A3;gene-ELOB;gene-EME1;gene-ERCC5;gene-ESF1;gene-ESRRG;gene-ETAA1;gene-EXO1;gene-EXOSC8;…	AARS1;AASS;ACER3;ACSS1;ADARB1;ADSL;AK3;ALAS1;ALKBH2;AMPD3;AP5S1;ARG2;ASNS;ATF4;ATIC;ATP5ME;AZIN1;CARS1;CDC45;CENPX;CHD1L;CNOT9;CPSF2;CSTF2;DERA;DHODH;DHX15;DMAP1;EIF4A3;ELOB;EME1;ERCC5;ESF1;ESRRG;ETAA1;EXO1;EXOSC8;FAN1;FANCF;FAR1;FEN1;FTSJ1;FTSJ3;GAPDH;GATB;GEN1;GFPT2;GNPNAT1;GTF2A1;GTF2E1;GTF2F1;HEATR1;HNRNPL;HPRT1;IARS2;IMPDH2;INIP;INTS8;IRF8;LOC106033368;LOC106033849;LOC106037374;LOC106037400;…
60	GO:0033036	BP	macromolecule localization	60/ 1369	321/ 10183	0.18691588785047	0.0075704364433617	1	gene-ABHD17A;gene-AP1S2;gene-AP2A2;gene-ARF4;gene-ARL5A;gene-CBY1;gene-CLTB;gene-CLTC;gene-COG8;gene-DCLK1;gene-DYNC2I1;gene-HSPA8;gene-IFT70B;gene-IPO11;gene-IPO7;gene-ITGB1BP1;gene-KDELR3;gene-KPNA2;gene-LOC106037374;gene-LOC106038610;gene-LOC106047735;gene-LOC136787515;gene-M6PR;gene-MON1B;gene-NAPG;gene-PEX10;gene-RAB11FIP2;gene-RAB31;gene-RABEP1;gene-RABL3;gene-RILPL1;gene-RRBP1;gene-SCAMP5;…	ABHD17A;AP1S2;AP2A2;ARF4;ARL5A;CBY1;CLTB;CLTC;COG8;DCLK1;DYNC2I1;HSPA8;IFT70B;IPO11;IPO7;ITGB1BP1;KDELR3;KPNA2;LOC106037374;LOC106038610;LOC106047735;LOC136787515;M6PR;MON1B;NAPG;PEX10;RAB11FIP2;RAB31;RABEP1;RABL3;RILPL1;RRBP1;SCAMP5;SEC61A2;SEC61G;SNAPIN;SNX1;SNX11;SNX17;SNX3;SPDL1;SRP19;STX7;STXBP3;TIMM10;TIMM8A;TMED2;TMED5;VCL;VPS26A;VPS33A;VPS33B;VPS35;VPS35L;VPS37C;VPS41;VPS54;WIPI2;YWHAG;ZW…
4	GO:2001242	BP	regulation of intrinsic apoptotic signaling pathway	4/ 1369	7/ 10183	0.57142857142857	0.0081180863401325	1	gene-ATF4;gene-BID;gene-MYC;gene-PARL	ATF4;BID;MYC;PARL
4	GO:0071229	BP	cellular response to acid chemical	4/ 1369	7/ 10183	0.57142857142857	0.0081180863401325	1	gene-BMT2;gene-COL4A1;gene-LAMTOR1;gene-RRAGD	BMT2;COL4A1;LAMTOR1;RRAGD
4	GO:0001894	BP	tissue homeostasis	4/ 1369	7/ 10183	0.57142857142857	0.0081180863401325	1	gene-CCN2;gene-LOC106047735;gene-POC1B;gene-STRAP	CCN2;LOC106047735;POC1B;STRAP
4	GO:0071230	BP	cellular response to amino acid stimulus	4/ 1369	7/ 10183	0.57142857142857	0.0081180863401325	1	gene-BMT2;gene-COL4A1;gene-LAMTOR1;gene-RRAGD	BMT2;COL4A1;LAMTOR1;RRAGD
4	GO:1904262	BP	negative regulation of TORC1 signaling	4/ 1369	7/ 10183	0.57142857142857	0.0081180863401325	1	gene-BMT2;gene-SESN2;gene-YWHAG;gene-YWHAZ	BMT2;SESN2;YWHAG;YWHAZ
4	GO:0072666	BP	establishment of protein localization to vacuole	4/ 1369	7/ 10183	0.57142857142857	0.0081180863401325	1	gene-HSPA8;gene-M6PR;gene-MON1B;gene-VPS41	HSPA8;M6PR;MON1B;VPS41
15	GO:0006417	BP	regulation of translation	15/ 1369	55/ 10183	0.27272727272727	0.0082006292511596	1	gene-AGO3;gene-CNOT1;gene-DHX29;gene-EIF3K;gene-EIF4A3;gene-EIF4EBP1;gene-EIF5A;gene-EN2;gene-LOC106037927;gene-NCBP1;gene-OGFOD1;gene-RGS2;gene-RMND1;gene-UHMK1;gene-ZFP36L1	AGO3;CNOT1;DHX29;EIF3K;EIF4A3;EIF4EBP1;EIF5A;EN2;LOC106037927;NCBP1;OGFOD1;RGS2;RMND1;UHMK1;ZFP36L1
3	GO:1903008	BP	organelle disassembly	3/ 1369	4/ 10183	0.75	0.0087247515063298	1	gene-RB1CC1;gene-SPAST;gene-WIPI2	RB1CC1;SPAST;WIPI2
3	GO:0051382	BP	kinetochore assembly	3/ 1369	4/ 10183	0.75	0.0087247515063298	1	gene-CENPK;gene-CENPX;gene-UBA6	CENPK;CENPX;UBA6
3	GO:0036260	BP	RNA capping	3/ 1369	4/ 10183	0.75	0.0087247515063298	1	gene-NCBP1;gene-RNGTT;gene-TGS1	NCBP1;RNGTT;TGS1
3	GO:0009452	BP	7-methylguanosine RNA capping	3/ 1369	4/ 10183	0.75	0.0087247515063298	1	gene-NCBP1;gene-RNGTT;gene-TGS1	NCBP1;RNGTT;TGS1
3	GO:0007052	BP	mitotic spindle organization	3/ 1369	4/ 10183	0.75	0.0087247515063298	1	gene-AURKA;gene-SPAST;gene-TACC3	AURKA;SPAST;TACC3
3	GO:0042149	BP	cellular response to glucose starvation	3/ 1369	4/ 10183	0.75	0.0087247515063298	1	gene-ATF4;gene-YWHAG;gene-YWHAZ	ATF4;YWHAG;YWHAZ
3	GO:0051383	BP	kinetochore organization	3/ 1369	4/ 10183	0.75	0.0087247515063298	1	gene-CENPK;gene-CENPX;gene-UBA6	CENPK;CENPX;UBA6
3	GO:1902882	BP	regulation of response to oxidative stress	3/ 1369	4/ 10183	0.75	0.0087247515063298	1	gene-AIFM2;gene-ATF4;gene-SESN2	AIFM2;ATF4;SESN2
9	GO:1902532	BP	negative regulation of intracellular signal transduction	9/ 1369	28/ 10183	0.32142857142857	0.0087763502536143	1	gene-ATF4;gene-BMT2;gene-ITGB1BP1;gene-PARL;gene-RASA2;gene-SESN2;gene-TMEM127;gene-YWHAG;gene-YWHAZ	ATF4;BMT2;ITGB1BP1;PARL;RASA2;SESN2;TMEM127;YWHAG;YWHAZ
9	GO:0043068	BP	positive regulation of programmed cell death	9/ 1369	28/ 10183	0.32142857142857	0.0087763502536143	1	gene-AIFM2;gene-ALDH1A2;gene-ATF4;gene-BID;gene-CLU;gene-FRZB;gene-LOC136787905;gene-MYC;gene-PHLDA2	AIFM2;ALDH1A2;ATF4;BID;CLU;FRZB;LOC136787905;MYC;PHLDA2
9	GO:0010942	BP	positive regulation of cell death	9/ 1369	28/ 10183	0.32142857142857	0.0087763502536143	1	gene-AIFM2;gene-ALDH1A2;gene-ATF4;gene-BID;gene-CLU;gene-FRZB;gene-LOC136787905;gene-MYC;gene-PHLDA2	AIFM2;ALDH1A2;ATF4;BID;CLU;FRZB;LOC136787905;MYC;PHLDA2
18	GO:0080134	BP	regulation of response to stress	18/ 1369	73/ 10183	0.24657534246575	0.0088216924770889	1	gene-AIFM2;gene-ATF4;gene-CCN2;gene-CUEDC2;gene-EDA2R;gene-ETAA1;gene-FOXP1;gene-LOC106045553;gene-PRRX1;gene-RB1CC1;gene-RIPK1;gene-RNF13;gene-SESN2;gene-UBE2K;gene-USP1;gene-VPS33B;gene-YEATS4;gene-YWHAZ	AIFM2;ATF4;CCN2;CUEDC2;EDA2R;ETAA1;FOXP1;LOC106045553;PRRX1;RB1CC1;RIPK1;RNF13;SESN2;UBE2K;USP1;VPS33B;YEATS4;YWHAZ
44	GO:0043933	BP	protein-containing complex subunit organization	44/ 1369	225/ 10183	0.19555555555556	0.0098162461128914	1	gene-ALDH1A2;gene-CBY1;gene-CENPI;gene-CENPK;gene-CENPN;gene-CENPP;gene-CENPX;gene-COPS7A;gene-COPS7B;gene-EIF3J;gene-EIF3K;gene-H1-10;gene-HSPA8;gene-ITGB1BP1;gene-ITGB3BP;gene-KCND2;gene-KCTD8;gene-LOC106045553;gene-LOC106045810;gene-LOC106047735;gene-LOC125181805;gene-LOC125182477;gene-LOC136787905;gene-LOC136790389;gene-LOC136790419;gene-LUC7L3;gene-MYC;gene-POMP;gene-PSMD9;gene-RAB5IF;gene-R…	ALDH1A2;CBY1;CENPI;CENPK;CENPN;CENPP;CENPX;COPS7A;COPS7B;EIF3J;EIF3K;H1-10;HSPA8;ITGB1BP1;ITGB3BP;KCND2;KCTD8;LOC106045553;LOC106045810;LOC106047735;LOC125181805;LOC125182477;LOC136787905;LOC136790389;LOC136790419;LUC7L3;MYC;POMP;PSMD9;RAB5IF;RBBP4;RPF2;RRM2;SDHAF3;SEM1;SHPRH;SMIM20;SPAST;STRAP;SUB1;TBCA;UBA6;UBE2K;YME1L1
5	GO:1901991	BP	negative regulation of mitotic cell cycle phase transition	5/ 1369	11/ 10183	0.45454545454545	0.0099752010511133	1	gene-BUB1;gene-BUB1B;gene-MAD1L1;gene-SPDL1;gene-ZWILCH	BUB1;BUB1B;MAD1L1;SPDL1;ZWILCH
5	GO:0032007	BP	negative regulation of TOR signaling	5/ 1369	11/ 10183	0.45454545454545	0.0099752010511133	1	gene-BMT2;gene-SESN2;gene-TMEM127;gene-YWHAG;gene-YWHAZ	BMT2;SESN2;TMEM127;YWHAG;YWHAZ
5	GO:1901988	BP	negative regulation of cell cycle phase transition	5/ 1369	11/ 10183	0.45454545454545	0.0099752010511133	1	gene-BUB1;gene-BUB1B;gene-MAD1L1;gene-SPDL1;gene-ZWILCH	BUB1;BUB1B;MAD1L1;SPDL1;ZWILCH
8	GO:0006605	BP	protein targeting	8/ 1369	24/ 10183	0.33333333333333	0.010471937184276	1	gene-HSPA8;gene-M6PR;gene-MON1B;gene-PEX10;gene-SEC61G;gene-SRP19;gene-VPS41;gene-YWHAG	HSPA8;M6PR;MON1B;PEX10;SEC61G;SRP19;VPS41;YWHAG
8	GO:0009887	BP	animal organ morphogenesis	8/ 1369	24/ 10183	0.33333333333333	0.010471937184276	1	gene-ALDH1A2;gene-BMPR1B;gene-EIF4A3;gene-MMP16;gene-PRRX1;gene-TBX15;gene-TGFBR3;gene-VPS33B	ALDH1A2;BMPR1B;EIF4A3;MMP16;PRRX1;TBX15;TGFBR3;VPS33B
42	GO:0065003	BP	protein-containing complex assembly	42/ 1369	214/ 10183	0.19626168224299	0.010931505902336	1	gene-ALDH1A2;gene-CBY1;gene-CENPI;gene-CENPK;gene-CENPN;gene-CENPP;gene-CENPX;gene-COPS7A;gene-COPS7B;gene-EIF3J;gene-EIF3K;gene-H1-10;gene-ITGB1BP1;gene-ITGB3BP;gene-KCND2;gene-KCTD8;gene-LOC106045553;gene-LOC106045810;gene-LOC106047735;gene-LOC125181805;gene-LOC125182477;gene-LOC136787905;gene-LOC136790389;gene-LOC136790419;gene-LUC7L3;gene-POMP;gene-PSMD9;gene-RAB5IF;gene-RBBP4;gene-RPF2;gene-…	ALDH1A2;CBY1;CENPI;CENPK;CENPN;CENPP;CENPX;COPS7A;COPS7B;EIF3J;EIF3K;H1-10;ITGB1BP1;ITGB3BP;KCND2;KCTD8;LOC106045553;LOC106045810;LOC106047735;LOC125181805;LOC125182477;LOC136787905;LOC136790389;LOC136790419;LUC7L3;POMP;PSMD9;RAB5IF;RBBP4;RPF2;RRM2;SDHAF3;SEM1;SHPRH;SMIM20;SPAST;STRAP;SUB1;TBCA;UBA6;UBE2K;YME1L1
48	GO:0010646	BP	regulation of cell communication	48/ 1369	251/ 10183	0.19123505976096	0.011055564878761	1	gene-APC;gene-ATF4;gene-BEND6;gene-BID;gene-BMT2;gene-CBY1;gene-CCN2;gene-CDC42SE1;gene-CHN1;gene-CISH;gene-CSNK1E;gene-CYTH1;gene-DKK1;gene-EDA2R;gene-FOXP1;gene-FRZB;gene-GPC6;gene-GSKIP;gene-ITGB1BP1;gene-LAMTOR1;gene-LOC106037374;gene-LOC136786444;gene-MYC;gene-NCLN;gene-NDST1;gene-NRARP;gene-PARL;gene-PMEPA1;gene-PRRX1;gene-RABL3;gene-RASA2;gene-RB1CC1;gene-RHBDF1;gene-RIPK1;gene-RNF13;gene-…	APC;ATF4;BEND6;BID;BMT2;CBY1;CCN2;CDC42SE1;CHN1;CISH;CSNK1E;CYTH1;DKK1;EDA2R;FOXP1;FRZB;GPC6;GSKIP;ITGB1BP1;LAMTOR1;LOC106037374;LOC136786444;MYC;NCLN;NDST1;NRARP;PARL;PMEPA1;PRRX1;RABL3;RASA2;RB1CC1;RHBDF1;RIPK1;RNF13;RNF41;RRAGD;SESN2;SIK1;SOCS1;SOCS3;SOCS5;SPRY2;STRAP;TMEM127;UBE2K;YWHAG;YWHAZ
9	GO:0051640	BP	organelle localization	9/ 1369	29/ 10183	0.31034482758621	0.011240741939153	1	gene-BLOC1S2;gene-CTBP1;gene-ESYT2;gene-LOC106047735;gene-PDZD8;gene-RNF13;gene-SPAST;gene-VPS33B;gene-YWHAZ	BLOC1S2;CTBP1;ESYT2;LOC106047735;PDZD8;RNF13;SPAST;VPS33B;YWHAZ
48	GO:0023051	BP	regulation of signaling	48/ 1369	252/ 10183	0.19047619047619	0.011296094240859	1	gene-APC;gene-ATF4;gene-BEND6;gene-BID;gene-BMT2;gene-CBY1;gene-CCN2;gene-CDC42SE1;gene-CHN1;gene-CISH;gene-CSNK1E;gene-CYTH1;gene-DKK1;gene-EDA2R;gene-FOXP1;gene-FRZB;gene-GPC6;gene-GSKIP;gene-ITGB1BP1;gene-LAMTOR1;gene-LOC106037374;gene-LOC136786444;gene-MYC;gene-NCLN;gene-NDST1;gene-NRARP;gene-PARL;gene-PMEPA1;gene-PRRX1;gene-RABL3;gene-RASA2;gene-RB1CC1;gene-RHBDF1;gene-RIPK1;gene-RNF13;gene-…	APC;ATF4;BEND6;BID;BMT2;CBY1;CCN2;CDC42SE1;CHN1;CISH;CSNK1E;CYTH1;DKK1;EDA2R;FOXP1;FRZB;GPC6;GSKIP;ITGB1BP1;LAMTOR1;LOC106037374;LOC136786444;MYC;NCLN;NDST1;NRARP;PARL;PMEPA1;PRRX1;RABL3;RASA2;RB1CC1;RHBDF1;RIPK1;RNF13;RNF41;RRAGD;SESN2;SIK1;SOCS1;SOCS3;SOCS5;SPRY2;STRAP;TMEM127;UBE2K;YWHAG;YWHAZ
56	GO:0048583	BP	regulation of response to stimulus	56/ 1369	303/ 10183	0.18481848184818	0.012827790182616	1	gene-AIFM2;gene-APC;gene-ATF4;gene-BEND6;gene-BID;gene-BMT2;gene-CBY1;gene-CCN2;gene-CDC42SE1;gene-CHN1;gene-CISH;gene-CSNK1E;gene-CUEDC2;gene-CYTH1;gene-DAPK1;gene-DKK1;gene-EDA2R;gene-ETAA1;gene-FOXP1;gene-FRZB;gene-GPC6;gene-GSKIP;gene-ITGB1BP1;gene-LAMTOR1;gene-LOC106037374;gene-LOC106045553;gene-LOC136786444;gene-MYC;gene-NCLN;gene-NDST1;gene-NRARP;gene-PARL;gene-PMEPA1;gene-PRRX1;gene-RABL3…	AIFM2;APC;ATF4;BEND6;BID;BMT2;CBY1;CCN2;CDC42SE1;CHN1;CISH;CSNK1E;CUEDC2;CYTH1;DAPK1;DKK1;EDA2R;ETAA1;FOXP1;FRZB;GPC6;GSKIP;ITGB1BP1;LAMTOR1;LOC106037374;LOC106045553;LOC136786444;MYC;NCLN;NDST1;NRARP;PARL;PMEPA1;PRRX1;RABL3;RASA2;RB1CC1;RHBDF1;RIPK1;RNF13;RNF41;RRAGD;SESN2;SIK1;SOCS1;SOCS3;SOCS5;SPRY2;STRAP;TMEM127;UBE2K;USP1;VPS33B;YEATS4;YWHAG;YWHAZ
6	GO:0009267	BP	cellular response to starvation	6/ 1369	16/ 10183	0.375	0.014062817896576	1	gene-ATF4;gene-BMT2;gene-VPS41;gene-WIPI2;gene-YWHAG;gene-YWHAZ	ATF4;BMT2;VPS41;WIPI2;YWHAG;YWHAZ
6	GO:0048729	BP	tissue morphogenesis	6/ 1369	16/ 10183	0.375	0.014062817896576	1	gene-ALDH1A2;gene-COL4A1;gene-FRZB;gene-MYC;gene-NRARP;gene-VCL	ALDH1A2;COL4A1;FRZB;MYC;NRARP;VCL
6	GO:0042594	BP	response to starvation	6/ 1369	16/ 10183	0.375	0.014062817896576	1	gene-ATF4;gene-BMT2;gene-VPS41;gene-WIPI2;gene-YWHAG;gene-YWHAZ	ATF4;BMT2;VPS41;WIPI2;YWHAG;YWHAZ
14	GO:0006399	BP	tRNA metabolic process	14/ 1369	54/ 10183	0.25925925925926	0.014077340024948	1	gene-AARS1;gene-CARS1;gene-FTSJ1;gene-IARS2;gene-NARS2;gene-PARS2;gene-POP5;gene-QARS1;gene-RARS1;gene-RARS2;gene-TARS2;gene-TRMT12;gene-WARS1;gene-WARS2	AARS1;CARS1;FTSJ1;IARS2;NARS2;PARS2;POP5;QARS1;RARS1;RARS2;TARS2;TRMT12;WARS1;WARS2
9	GO:0007346	BP	regulation of mitotic cell cycle	9/ 1369	30/ 10183	0.3	0.014188132852403	1	gene-ANAPC4;gene-BORA;gene-BUB1;gene-BUB1B;gene-CKS2;gene-MAD1L1;gene-RRM2;gene-SPDL1;gene-ZWILCH	ANAPC4;BORA;BUB1;BUB1B;CKS2;MAD1L1;RRM2;SPDL1;ZWILCH
9	GO:0008285	BP	negative regulation of cell population proliferation	9/ 1369	30/ 10183	0.3	0.014188132852403	1	gene-ALDH1A2;gene-BMPR1B;gene-FRZB;gene-ITGB1BP1;gene-MYC;gene-PTEN;gene-RB1CC1;gene-RNF41;gene-TMEM127	ALDH1A2;BMPR1B;FRZB;ITGB1BP1;MYC;PTEN;RB1CC1;RNF41;TMEM127
26	GO:0034660	BP	ncRNA metabolic process	26/ 1369	120/ 10183	0.21666666666667	0.014384888631293	1	gene-AARS1;gene-CARS1;gene-ESF1;gene-FTSJ1;gene-FTSJ3;gene-HEATR1;gene-IARS2;gene-INTS8;gene-MPHOSPH10;gene-NARS2;gene-P2RY11;gene-PARS2;gene-PDCD11;gene-POP5;gene-QARS1;gene-RARS1;gene-RARS2;gene-RPF2;gene-RPL35;gene-RRP12;gene-TARS2;gene-TRMT12;gene-UTP15;gene-WARS1;gene-WARS2;gene-WDR36	AARS1;CARS1;ESF1;FTSJ1;FTSJ3;HEATR1;IARS2;INTS8;MPHOSPH10;NARS2;P2RY11;PARS2;PDCD11;POP5;QARS1;RARS1;RARS2;RPF2;RPL35;RRP12;TARS2;TRMT12;UTP15;WARS1;WARS2;WDR36
108	GO:1901576	BP	organic substance biosynthetic process	108/ 1369	646/ 10183	0.1671826625387	0.014407838828103	1	gene-ABCD3;gene-ACER3;gene-ACSS1;gene-ADSL;gene-AK3;gene-ALAS1;gene-ALDH1A2;gene-AMPD3;gene-ARG2;gene-ASNS;gene-ATF4;gene-ATIC;gene-ATP5ME;gene-AZIN1;gene-BMPR1B;gene-COQ2;gene-COQ7;gene-COQ8B;gene-CTH;gene-CYB5R2;gene-DEGS1;gene-DERA;gene-DHODH;gene-DPAGT1;gene-DSCC1;gene-ELOB;gene-ENOPH1;gene-ESRRG;gene-FAR1;gene-FTSJ1;gene-GATB;gene-GEN1;gene-GFPT2;gene-GINS1;gene-GNPNAT1;gene-GTF2A1;gene-GTF2…	ABCD3;ACER3;ACSS1;ADSL;AK3;ALAS1;ALDH1A2;AMPD3;ARG2;ASNS;ATF4;ATIC;ATP5ME;AZIN1;BMPR1B;COQ2;COQ7;COQ8B;CTH;CYB5R2;DEGS1;DERA;DHODH;DPAGT1;DSCC1;ELOB;ENOPH1;ESRRG;FAR1;FTSJ1;GATB;GEN1;GFPT2;GINS1;GNPNAT1;GTF2A1;GTF2E1;GTF2F1;HACD3;HPRT1;IARS2;IMPDH2;IRF8;LOC106033849;LOC125179921;LOC136790287;LOC136791282;LSS;MPI;MRPL20;MRPL4;MRPS16;MRPS6;MRPS9;MRRF;NDST1;NFIC;NMNAT1;NR1H3;NR2F2;NR4A3;NSDHL;PCNA;P…
4	GO:0033157	BP	regulation of intracellular protein transport	4/ 1369	8/ 10183	0.5	0.014520766744493	1	gene-ITGB1BP1;gene-OAZ2;gene-PARL;gene-UHMK1	ITGB1BP1;OAZ2;PARL;UHMK1
4	GO:1901068	BP	guanosine-containing compound metabolic process	4/ 1369	8/ 10183	0.5	0.014520766744493	1	gene-ADSL;gene-AK3;gene-HPRT1;gene-IMPDH2	ADSL;AK3;HPRT1;IMPDH2
4	GO:0032922	BP	circadian regulation of gene expression	4/ 1369	8/ 10183	0.5	0.014520766744493	1	gene-ATF4;gene-BMAL1;gene-CLOCK;gene-PPP1CB	ATF4;BMAL1;CLOCK;PPP1CB
109	GO:0006796	BP	phosphate-containing compound metabolic process	109/ 1369	654/ 10183	0.16666666666667	0.014999731683027	1	gene-AASS;gene-ABL1;gene-ACSS1;gene-ADSL;gene-AK3;gene-AKAP1;gene-AKT2;gene-AMPD3;gene-ATIC;gene-ATP5ME;gene-AURKA;gene-BUB1;gene-BUB1B;gene-CAMK2G;gene-CDC14B;gene-CDK2;gene-CDK2AP1;gene-CDK2AP2;gene-CLK3;gene-CSNK1E;gene-CSNK2A1;gene-DAPK1;gene-DERA;gene-DGKQ;gene-DHODH;gene-DUSP1;gene-DUSP16;gene-DUSP3;gene-DUSP6;gene-DUSP7;gene-DUSP8;gene-EEF2K;gene-EPHA4;gene-EPHA6;gene-EPHB1;gene-FAR1;gene-…	AASS;ABL1;ACSS1;ADSL;AK3;AKAP1;AKT2;AMPD3;ATIC;ATP5ME;AURKA;BUB1;BUB1B;CAMK2G;CDC14B;CDK2;CDK2AP1;CDK2AP2;CLK3;CSNK1E;CSNK2A1;DAPK1;DERA;DGKQ;DHODH;DUSP1;DUSP16;DUSP3;DUSP6;DUSP7;DUSP8;EEF2K;EPHA4;EPHA6;EPHB1;FAR1;GAPDH;GK;GKAP1;HPRT1;IGF1R;IMPDH2;INPPL1;ITPK1;LHPP;LOC136786979;LOC136787447;LOC136787827;LOC136787871;LOC136788949;LOC136790287;LOC136791282;LYN;MAP2K2;MAP3K14;MAPK6;MELK;MNAT1;MOB3A;…
5	GO:0006446	BP	regulation of translational initiation	5/ 1369	12/ 10183	0.41666666666667	0.015233419786175	1	gene-DHX29;gene-EIF3K;gene-EIF4EBP1;gene-NCBP1;gene-UHMK1	DHX29;EIF3K;EIF4EBP1;NCBP1;UHMK1
5	GO:2001233	BP	regulation of apoptotic signaling pathway	5/ 1369	12/ 10183	0.41666666666667	0.015233419786175	1	gene-ATF4;gene-BID;gene-MYC;gene-PARL;gene-RB1CC1	ATF4;BID;MYC;PARL;RB1CC1
51	GO:0015031	BP	protein transport	51/ 1369	276/ 10183	0.18478260869565	0.015620178325245	1	gene-AP1S2;gene-AP2A2;gene-ARF4;gene-ARL5A;gene-CLTB;gene-CLTC;gene-COG8;gene-DYNC2I1;gene-HSPA8;gene-IFT70B;gene-IPO11;gene-IPO7;gene-KDELR3;gene-KPNA2;gene-LOC106038610;gene-LOC106047735;gene-LOC136787515;gene-M6PR;gene-MON1B;gene-NAPG;gene-PEX10;gene-RAB11FIP2;gene-RAB31;gene-RABEP1;gene-RABL3;gene-RILPL1;gene-RRBP1;gene-SCAMP5;gene-SEC61A2;gene-SEC61G;gene-SNAPIN;gene-SNX1;gene-SNX11;gene-SNX…	AP1S2;AP2A2;ARF4;ARL5A;CLTB;CLTC;COG8;DYNC2I1;HSPA8;IFT70B;IPO11;IPO7;KDELR3;KPNA2;LOC106038610;LOC106047735;LOC136787515;M6PR;MON1B;NAPG;PEX10;RAB11FIP2;RAB31;RABEP1;RABL3;RILPL1;RRBP1;SCAMP5;SEC61A2;SEC61G;SNAPIN;SNX1;SNX11;SNX17;SNX3;SRP19;STX7;STXBP3;TIMM10;TIMM8A;TMED2;TMED5;VPS26A;VPS33A;VPS33B;VPS35;VPS35L;VPS37C;VPS41;VPS54;YWHAG
22	GO:0042981	BP	regulation of apoptotic process	22/ 1369	99/ 10183	0.22222222222222	0.016615879618048	1	gene-AIFM2;gene-ALDH1A2;gene-ANP32E;gene-ARF4;gene-ATF4;gene-BID;gene-CARD19;gene-CLU;gene-CRADD;gene-EN2;gene-FOXP1;gene-FRZB;gene-LOC136787905;gene-MCL1;gene-MDM4;gene-MYC;gene-PARL;gene-PHLDA2;gene-RB1CC1;gene-TNFAIP8L1;gene-YEATS4;gene-YME1L1	AIFM2;ALDH1A2;ANP32E;ARF4;ATF4;BID;CARD19;CLU;CRADD;EN2;FOXP1;FRZB;LOC136787905;MCL1;MDM4;MYC;PARL;PHLDA2;RB1CC1;TNFAIP8L1;YEATS4;YME1L1
22	GO:0010941	BP	regulation of cell death	22/ 1369	100/ 10183	0.22	0.017450103178624	1	gene-AIFM2;gene-ALDH1A2;gene-ANP32E;gene-ARF4;gene-ATF4;gene-BID;gene-CARD19;gene-CLU;gene-CRADD;gene-EN2;gene-FOXP1;gene-FRZB;gene-LOC136787905;gene-MCL1;gene-MDM4;gene-MYC;gene-PARL;gene-PHLDA2;gene-RB1CC1;gene-TNFAIP8L1;gene-YEATS4;gene-YME1L1	AIFM2;ALDH1A2;ANP32E;ARF4;ATF4;BID;CARD19;CLU;CRADD;EN2;FOXP1;FRZB;LOC136787905;MCL1;MDM4;MYC;PARL;PHLDA2;RB1CC1;TNFAIP8L1;YEATS4;YME1L1
22	GO:0043067	BP	regulation of programmed cell death	22/ 1369	100/ 10183	0.22	0.017450103178624	1	gene-AIFM2;gene-ALDH1A2;gene-ANP32E;gene-ARF4;gene-ATF4;gene-BID;gene-CARD19;gene-CLU;gene-CRADD;gene-EN2;gene-FOXP1;gene-FRZB;gene-LOC136787905;gene-MCL1;gene-MDM4;gene-MYC;gene-PARL;gene-PHLDA2;gene-RB1CC1;gene-TNFAIP8L1;gene-YEATS4;gene-YME1L1	AIFM2;ALDH1A2;ANP32E;ARF4;ATF4;BID;CARD19;CLU;CRADD;EN2;FOXP1;FRZB;LOC136787905;MCL1;MDM4;MYC;PARL;PHLDA2;RB1CC1;TNFAIP8L1;YEATS4;YME1L1
60	GO:0051716	BP	cellular response to stimulus	60/ 1369	333/ 10183	0.18018018018018	0.017495857158858	1	gene-ALDH1A2;gene-ALKBH2;gene-AP5S1;gene-ATF4;gene-ATP6V1A;gene-BMT2;gene-CENPX;gene-CHD1L;gene-COL4A1;gene-DAPK1;gene-DMAP1;gene-EIF2AK4;gene-EME1;gene-ERCC5;gene-ETAA1;gene-EXO1;gene-FAN1;gene-FANCF;gene-FEN1;gene-FOXP1;gene-GEN1;gene-HMCES;gene-HUS1;gene-INIP;gene-ITGB1BP1;gene-LAMTOR1;gene-LOC106033368;gene-LOC106045553;gene-LOC106047735;gene-LOC106048536;gene-LOC125179921;gene-LOC125184403;g…	ALDH1A2;ALKBH2;AP5S1;ATF4;ATP6V1A;BMT2;CENPX;CHD1L;COL4A1;DAPK1;DMAP1;EIF2AK4;EME1;ERCC5;ETAA1;EXO1;FAN1;FANCF;FEN1;FOXP1;GEN1;HMCES;HUS1;INIP;ITGB1BP1;LAMTOR1;LOC106033368;LOC106045553;LOC106047735;LOC106048536;LOC125179921;LOC125184403;LOC136787905;MNAT1;MYC;NSMCE4A;OGG1;PMS2;POLD2;POLE;PTPN11;RAB31;RAD18;RAD51;RIPK1;RNF168;RRAGD;SEM1;SRM;SSRP1;SWI5;UBE2K;UBE2L3;UBE4B;UNG;VCP;VPS41;WIPI2;YWHAG;…
27	GO:0006520	BP	cellular amino acid metabolic process	27/ 1369	128/ 10183	0.2109375	0.017885368257976	1	gene-AARS1;gene-AASS;gene-ARG2;gene-ASNS;gene-ATF4;gene-CARS1;gene-CTH;gene-DLD;gene-ENOPH1;gene-GCAT;gene-GCSH;gene-GFPT2;gene-HIBCH;gene-IARS2;gene-KYAT3;gene-LOC106033849;gene-LOC136790287;gene-MTHFR;gene-NARS2;gene-PARS2;gene-PSPH;gene-QARS1;gene-RARS1;gene-RARS2;gene-TARS2;gene-WARS1;gene-WARS2	AARS1;AASS;ARG2;ASNS;ATF4;CARS1;CTH;DLD;ENOPH1;GCAT;GCSH;GFPT2;HIBCH;IARS2;KYAT3;LOC106033849;LOC136790287;MTHFR;NARS2;PARS2;PSPH;QARS1;RARS1;RARS2;TARS2;WARS1;WARS2
13	GO:0051129	BP	negative regulation of cellular component organization	13/ 1369	49/ 10183	0.26530612244898	0.017981442751785	1	gene-BUB1;gene-BUB1B;gene-HSPA8;gene-ITGB1BP1;gene-KANK4;gene-LMOD1;gene-MAD1L1;gene-PARL;gene-RDX;gene-RNF41;gene-SPDL1;gene-SUB1;gene-ZWILCH	BUB1;BUB1B;HSPA8;ITGB1BP1;KANK4;LMOD1;MAD1L1;PARL;RDX;RNF41;SPDL1;SUB1;ZWILCH
2	GO:0097581	BP	lamellipodium organization	2/ 1369	2/ 10183	1	0.018062618489422	1	gene-SNX1;gene-VCL	SNX1;VCL
2	GO:0070979	BP	protein K11-linked ubiquitination	2/ 1369	2/ 10183	1	0.018062618489422	1	gene-UBE2E3;gene-UBE2L3	UBE2E3;UBE2L3
2	GO:0006848	BP	pyruvate transport	2/ 1369	2/ 10183	1	0.018062618489422	1	gene-MPC1;gene-MPC2	MPC1;MPC2
2	GO:0006622	BP	protein targeting to lysosome	2/ 1369	2/ 10183	1	0.018062618489422	1	gene-HSPA8;gene-M6PR	HSPA8;M6PR
2	GO:0048026	BP	positive regulation of mRNA splicing, via spliceosome	2/ 1369	2/ 10183	1	0.018062618489422	1	gene-DAZAP1;gene-HSPA8	DAZAP1;HSPA8
2	GO:0061726	BP	mitochondrion disassembly	2/ 1369	2/ 10183	1	0.018062618489422	1	gene-RB1CC1;gene-WIPI2	RB1CC1;WIPI2
2	GO:0006436	BP	tryptophanyl-tRNA aminoacylation	2/ 1369	2/ 10183	1	0.018062618489422	1	gene-WARS1;gene-WARS2	WARS1;WARS2
2	GO:0002043	BP	blood vessel endothelial cell proliferation involved in sprouting angiogenesis	2/ 1369	2/ 10183	1	0.018062618489422	1	gene-ITGB1BP1;gene-NRARP	ITGB1BP1;NRARP
2	GO:0098751	BP	bone cell development	2/ 1369	2/ 10183	1	0.018062618489422	1	gene-FOXP1;gene-VPS33B	FOXP1;VPS33B
2	GO:1901475	BP	pyruvate transmembrane transport	2/ 1369	2/ 10183	1	0.018062618489422	1	gene-MPC1;gene-MPC2	MPC1;MPC2
2	GO:0048566	BP	embryonic digestive tract development	2/ 1369	2/ 10183	1	0.018062618489422	1	gene-ALDH1A2;gene-TGFBR3	ALDH1A2;TGFBR3
2	GO:0048565	BP	digestive tract development	2/ 1369	2/ 10183	1	0.018062618489422	1	gene-ALDH1A2;gene-TGFBR3	ALDH1A2;TGFBR3
2	GO:0070982	BP	L-asparagine metabolic process	2/ 1369	2/ 10183	1	0.018062618489422	1	gene-ASNS;gene-ATF4	ASNS;ATF4
2	GO:0050746	BP	regulation of lipoprotein metabolic process	2/ 1369	2/ 10183	1	0.018062618489422	1	gene-RABL3;gene-RB1CC1	RABL3;RB1CC1
2	GO:0048514	BP	blood vessel morphogenesis	2/ 1369	2/ 10183	1	0.018062618489422	1	gene-COL4A1;gene-PRRX1	COL4A1;PRRX1
2	GO:0000422	BP	autophagy of mitochondrion	2/ 1369	2/ 10183	1	0.018062618489422	1	gene-RB1CC1;gene-WIPI2	RB1CC1;WIPI2
2	GO:1903146	BP	regulation of autophagy of mitochondrion	2/ 1369	2/ 10183	1	0.018062618489422	1	gene-PARL;gene-RNF41	PARL;RNF41
2	GO:1905562	BP	regulation of vascular endothelial cell proliferation	2/ 1369	2/ 10183	1	0.018062618489422	1	gene-ALDH1A2;gene-NRARP	ALDH1A2;NRARP
2	GO:1903059	BP	regulation of protein lipidation	2/ 1369	2/ 10183	1	0.018062618489422	1	gene-RABL3;gene-RB1CC1	RABL3;RB1CC1
2	GO:0006420	BP	arginyl-tRNA aminoacylation	2/ 1369	2/ 10183	1	0.018062618489422	1	gene-RARS1;gene-RARS2	RARS1;RARS2
2	GO:0045655	BP	regulation of monocyte differentiation	2/ 1369	2/ 10183	1	0.018062618489422	1	gene-FOXP1;gene-MYC	FOXP1;MYC
2	GO:0044804	BP	autophagy of nucleus	2/ 1369	2/ 10183	1	0.018062618489422	1	gene-RB1CC1;gene-WIPI2	RB1CC1;WIPI2
2	GO:0006850	BP	mitochondrial pyruvate transmembrane transport	2/ 1369	2/ 10183	1	0.018062618489422	1	gene-MPC1;gene-MPC2	MPC1;MPC2
2	GO:0030901	BP	midbrain development	2/ 1369	2/ 10183	1	0.018062618489422	1	gene-EN2;gene-NDST1	EN2;NDST1
2	GO:0050685	BP	positive regulation of mRNA processing	2/ 1369	2/ 10183	1	0.018062618489422	1	gene-DAZAP1;gene-HSPA8	DAZAP1;HSPA8
2	GO:0003007	BP	heart morphogenesis	2/ 1369	2/ 10183	1	0.018062618489422	1	gene-ALDH1A2;gene-TGFBR3	ALDH1A2;TGFBR3
2	GO:0097191	BP	extrinsic apoptotic signaling pathway	2/ 1369	2/ 10183	1	0.018062618489422	1	gene-RB1CC1;gene-RNF41	RB1CC1;RNF41
16	GO:0010608	BP	posttranscriptional regulation of gene expression	16/ 1369	67/ 10183	0.23880597014925	0.018249243655286	1	gene-AGO3;gene-CNOT1;gene-DHX29;gene-EIF3K;gene-EIF4A3;gene-EIF4EBP1;gene-EIF5A;gene-EN2;gene-LOC106037927;gene-NCBP1;gene-OGFOD1;gene-RGS2;gene-RMND1;gene-TAF15;gene-UHMK1;gene-ZFP36L1	AGO3;CNOT1;DHX29;EIF3K;EIF4A3;EIF4EBP1;EIF5A;EN2;LOC106037927;NCBP1;OGFOD1;RGS2;RMND1;TAF15;UHMK1;ZFP36L1
16	GO:0012501	BP	programmed cell death	16/ 1369	67/ 10183	0.23880597014925	0.018249243655286	1	gene-BID;gene-BMF;gene-DAP3;gene-EBAG9;gene-FAS;gene-GAPDH;gene-GRAMD4;gene-ITPK1;gene-LOC106042579;gene-LOC106047735;gene-LOC125180955;gene-LOC136787905;gene-MCL1;gene-PTEN;gene-RIPK1;gene-TICAM1	BID;BMF;DAP3;EBAG9;FAS;GAPDH;GRAMD4;ITPK1;LOC106042579;LOC106047735;LOC125180955;LOC136787905;MCL1;PTEN;RIPK1;TICAM1
16	GO:0008219	BP	cell death	16/ 1369	67/ 10183	0.23880597014925	0.018249243655286	1	gene-BID;gene-BMF;gene-DAP3;gene-EBAG9;gene-FAS;gene-GAPDH;gene-GRAMD4;gene-ITPK1;gene-LOC106042579;gene-LOC106047735;gene-LOC125180955;gene-LOC136787905;gene-MCL1;gene-PTEN;gene-RIPK1;gene-TICAM1	BID;BMF;DAP3;EBAG9;FAS;GAPDH;GRAMD4;ITPK1;LOC106042579;LOC106047735;LOC125180955;LOC136787905;MCL1;PTEN;RIPK1;TICAM1
267	GO:0006807	BP	nitrogen compound metabolic process	267/ 1369	1754/ 10183	0.15222348916762	0.018886258061967	1	gene-AARS1;gene-AASS;gene-ABHD17B;gene-ACER3;gene-ACSS1;gene-ADAMTS2;gene-ADARB1;gene-ADSL;gene-AK3;gene-ALAS1;gene-ALKBH2;gene-AMPD3;gene-ANAPC4;gene-ANAPC5;gene-AP5S1;gene-ARG2;gene-ASB6;gene-ASNS;gene-ATF4;gene-ATIC;gene-ATP5ME;gene-AZIN1;gene-BMPR1B;gene-CARS1;gene-CDC45;gene-CENPX;gene-CHD1L;gene-CISH;gene-CNDP2;gene-CNOT9;gene-COMT;gene-CPSF2;gene-CSNK1E;gene-CSTF2;gene-CTH;gene-CTSB;gene-C…	AARS1;AASS;ABHD17B;ACER3;ACSS1;ADAMTS2;ADARB1;ADSL;AK3;ALAS1;ALKBH2;AMPD3;ANAPC4;ANAPC5;AP5S1;ARG2;ASB6;ASNS;ATF4;ATIC;ATP5ME;AZIN1;BMPR1B;CARS1;CDC45;CENPX;CHD1L;CISH;CNDP2;CNOT9;COMT;CPSF2;CSNK1E;CSTF2;CTH;CTSB;CTSC;CTSK;CTSL;CTSZ;DAPK1;DCAF1;DCAF17;DEGS1;DERA;DHODH;DHX15;DLD;DMAP1;EEF1AKMT1;EIF4A3;ELOB;EME1;ENOPH1;ERCC5;ESF1;ESRRG;ETAA1;EXO1;EXOSC8;FAN1;FANCF;FAP;FAR1;FBXL14;FBXO31;FBXO32;FEN1…
41	GO:0016192	BP	vesicle-mediated transport	41/ 1369	215/ 10183	0.1906976744186	0.019599059251103	1	gene-AP2A2;gene-AP5S1;gene-ARF4;gene-ARL5A;gene-BLOC1S2;gene-CLTB;gene-CLTC;gene-CNIH1;gene-CSNK1E;gene-CTBP1;gene-ERGIC2;gene-EXOC1;gene-EXOC3;gene-GAPVD1;gene-LAMTOR1;gene-LOC106038610;gene-LRP5;gene-LRP8;gene-LY75;gene-MON1B;gene-MPPE1;gene-NAPG;gene-PHETA2;gene-RAB31;gene-RABEP1;gene-SNX1;gene-SNX17;gene-SPAST;gene-STX7;gene-STXBP3;gene-TEX261;gene-VAMP4;gene-VLDLR;gene-VPS33A;gene-VPS33B;gen…	AP2A2;AP5S1;ARF4;ARL5A;BLOC1S2;CLTB;CLTC;CNIH1;CSNK1E;CTBP1;ERGIC2;EXOC1;EXOC3;GAPVD1;LAMTOR1;LOC106038610;LRP5;LRP8;LY75;MON1B;MPPE1;NAPG;PHETA2;RAB31;RABEP1;SNX1;SNX17;SPAST;STX7;STXBP3;TEX261;VAMP4;VLDLR;VPS33A;VPS33B;VPS35;VPS35L;VPS41;VPS50;VPS54;YIPF4
3	GO:0030900	BP	forebrain development	3/ 1369	5/ 10183	0.6	0.019632973318678	1	gene-ALDH1A2;gene-DCLK1;gene-NDST1	ALDH1A2;DCLK1;NDST1
3	GO:0043248	BP	proteasome assembly	3/ 1369	5/ 10183	0.6	0.019632973318678	1	gene-POMP;gene-PSMD9;gene-SEM1	POMP;PSMD9;SEM1
3	GO:0019692	BP	deoxyribose phosphate metabolic process	3/ 1369	5/ 10183	0.6	0.019632973318678	1	gene-DERA;gene-RRM2;gene-TYMS	DERA;RRM2;TYMS
51	GO:0015833	BP	peptide transport	51/ 1369	278/ 10183	0.18345323741007	0.020037352714896	1	gene-AP1S2;gene-AP2A2;gene-ARF4;gene-ARL5A;gene-CLTB;gene-CLTC;gene-COG8;gene-DYNC2I1;gene-HSPA8;gene-IFT70B;gene-IPO11;gene-IPO7;gene-KDELR3;gene-KPNA2;gene-LOC106038610;gene-LOC106047735;gene-LOC136787515;gene-M6PR;gene-MON1B;gene-NAPG;gene-PEX10;gene-RAB11FIP2;gene-RAB31;gene-RABEP1;gene-RABL3;gene-RILPL1;gene-RRBP1;gene-SCAMP5;gene-SEC61A2;gene-SEC61G;gene-SNAPIN;gene-SNX1;gene-SNX11;gene-SNX…	AP1S2;AP2A2;ARF4;ARL5A;CLTB;CLTC;COG8;DYNC2I1;HSPA8;IFT70B;IPO11;IPO7;KDELR3;KPNA2;LOC106038610;LOC106047735;LOC136787515;M6PR;MON1B;NAPG;PEX10;RAB11FIP2;RAB31;RABEP1;RABL3;RILPL1;RRBP1;SCAMP5;SEC61A2;SEC61G;SNAPIN;SNX1;SNX11;SNX17;SNX3;SRP19;STX7;STXBP3;TIMM10;TIMM8A;TMED2;TMED5;VPS26A;VPS33A;VPS33B;VPS35;VPS35L;VPS37C;VPS41;VPS54;YWHAG
113	GO:0009058	BP	biosynthetic process	113/ 1369	686/ 10183	0.16472303206997	0.020266649956309	1	gene-ABCD3;gene-ACER3;gene-ACSS1;gene-ADSL;gene-AK3;gene-ALAS1;gene-ALDH1A2;gene-AMPD3;gene-ARG2;gene-ASNS;gene-ATF4;gene-ATIC;gene-ATP5ME;gene-AZIN1;gene-BMPR1B;gene-COQ2;gene-COQ7;gene-COQ8B;gene-CTH;gene-CYB5R2;gene-DEGS1;gene-DERA;gene-DHODH;gene-DPAGT1;gene-DSCC1;gene-EIF2B5;gene-ELOB;gene-ENOPH1;gene-ESRRG;gene-FAR1;gene-FTSJ1;gene-GATB;gene-GCAT;gene-GEN1;gene-GFPT2;gene-GINS1;gene-GNPNAT1…	ABCD3;ACER3;ACSS1;ADSL;AK3;ALAS1;ALDH1A2;AMPD3;ARG2;ASNS;ATF4;ATIC;ATP5ME;AZIN1;BMPR1B;COQ2;COQ7;COQ8B;CTH;CYB5R2;DEGS1;DERA;DHODH;DPAGT1;DSCC1;EIF2B5;ELOB;ENOPH1;ESRRG;FAR1;FTSJ1;GATB;GCAT;GEN1;GFPT2;GINS1;GNPNAT1;GTF2A1;GTF2E1;GTF2F1;HACD3;HPRT1;IARS2;IMPDH2;IRF8;KYAT3;LOC106033849;LOC125179921;LOC136790287;LOC136791282;LSS;MPI;MRPL20;MRPL4;MRPS16;MRPS6;MRPS9;MRRF;NDST1;NFIC;NMNAT1;NOS3;NR1H3;N…
51	GO:0042886	BP	amide transport	51/ 1369	279/ 10183	0.18279569892473	0.020374345900084	1	gene-AP1S2;gene-AP2A2;gene-ARF4;gene-ARL5A;gene-CLTB;gene-CLTC;gene-COG8;gene-DYNC2I1;gene-HSPA8;gene-IFT70B;gene-IPO11;gene-IPO7;gene-KDELR3;gene-KPNA2;gene-LOC106038610;gene-LOC106047735;gene-LOC136787515;gene-M6PR;gene-MON1B;gene-NAPG;gene-PEX10;gene-RAB11FIP2;gene-RAB31;gene-RABEP1;gene-RABL3;gene-RILPL1;gene-RRBP1;gene-SCAMP5;gene-SEC61A2;gene-SEC61G;gene-SNAPIN;gene-SNX1;gene-SNX11;gene-SNX…	AP1S2;AP2A2;ARF4;ARL5A;CLTB;CLTC;COG8;DYNC2I1;HSPA8;IFT70B;IPO11;IPO7;KDELR3;KPNA2;LOC106038610;LOC106047735;LOC136787515;M6PR;MON1B;NAPG;PEX10;RAB11FIP2;RAB31;RABEP1;RABL3;RILPL1;RRBP1;SCAMP5;SEC61A2;SEC61G;SNAPIN;SNX1;SNX11;SNX17;SNX3;SRP19;STX7;STXBP3;TIMM10;TIMM8A;TMED2;TMED5;VPS26A;VPS33A;VPS33B;VPS35;VPS35L;VPS37C;VPS41;VPS54;YWHAG
10	GO:0006914	BP	autophagy	10/ 1369	35/ 10183	0.28571428571429	0.020571795591334	1	gene-GABARAP;gene-GABARAPL2;gene-HSPA8;gene-LOC106048536;gene-MAP1LC3C;gene-NRBF2;gene-RB1CC1;gene-VCP;gene-VPS41;gene-WIPI2	GABARAP;GABARAPL2;HSPA8;LOC106048536;MAP1LC3C;NRBF2;RB1CC1;VCP;VPS41;WIPI2
10	GO:0061919	BP	process utilizing autophagic mechanism	10/ 1369	35/ 10183	0.28571428571429	0.020571795591334	1	gene-GABARAP;gene-GABARAPL2;gene-HSPA8;gene-LOC106048536;gene-MAP1LC3C;gene-NRBF2;gene-RB1CC1;gene-VCP;gene-VPS41;gene-WIPI2	GABARAP;GABARAPL2;HSPA8;LOC106048536;MAP1LC3C;NRBF2;RB1CC1;VCP;VPS41;WIPI2
7	GO:0060249	BP	anatomical structure homeostasis	7/ 1369	22/ 10183	0.31818181818182	0.02127456157179	1	gene-ATP6V1A;gene-CCN2;gene-LOC106047735;gene-POC1B;gene-POT1;gene-STRAP;gene-TERF1	ATP6V1A;CCN2;LOC106047735;POC1B;POT1;STRAP;TERF1
153	GO:0006725	BP	cellular aromatic compound metabolic process	153/ 1369	962/ 10183	0.15904365904366	0.022213866171845	1	gene-AARS1;gene-AASS;gene-ACSS1;gene-ADARB1;gene-ADSL;gene-AK3;gene-ALAS1;gene-ALKBH2;gene-AMPD3;gene-AP5S1;gene-ATF4;gene-ATIC;gene-ATP5ME;gene-CARS1;gene-CDC45;gene-CENPX;gene-CHD1L;gene-CNOT9;gene-COMT;gene-CPSF2;gene-CSTF2;gene-DERA;gene-DHODH;gene-DHX15;gene-DMAP1;gene-EIF4A3;gene-ELOB;gene-EME1;gene-ERCC5;gene-ESF1;gene-ESRRG;gene-ETAA1;gene-EXO1;gene-EXOSC8;gene-FAN1;gene-FANCF;gene-FAR1;g…	AARS1;AASS;ACSS1;ADARB1;ADSL;AK3;ALAS1;ALKBH2;AMPD3;AP5S1;ATF4;ATIC;ATP5ME;CARS1;CDC45;CENPX;CHD1L;CNOT9;COMT;CPSF2;CSTF2;DERA;DHODH;DHX15;DMAP1;EIF4A3;ELOB;EME1;ERCC5;ESF1;ESRRG;ETAA1;EXO1;EXOSC8;FAN1;FANCF;FAR1;FEN1;FTSJ1;FTSJ3;GAPDH;GEN1;GFPT2;GNPNAT1;GTF2A1;GTF2E1;GTF2F1;HEATR1;HMOX1;HNRNPL;HPRT1;IARS2;IMPDH2;INIP;INTS8;IRF8;KYAT3;LOC106033368;LOC106033849;LOC106037374;LOC106037400;LOC1251799…
116	GO:0051179	BP	localization	116/ 1369	709/ 10183	0.16361071932299	0.022257134321808	1	gene-ABCD3;gene-ABHD17A;gene-AFTPH;gene-AP1S2;gene-AP2A2;gene-AP5S1;gene-ARF4;gene-ARL5A;gene-ATP11A;gene-ATP1B1;gene-ATP5ME;gene-ATP6V1A;gene-BLOC1S2;gene-CBY1;gene-CLTB;gene-CLTC;gene-CNIH1;gene-COG8;gene-CSNK1E;gene-CTBP1;gene-DCLK1;gene-DYNC2I1;gene-EIF4A3;gene-ERGIC2;gene-ESYT2;gene-EXOC1;gene-EXOC3;gene-FTH1;gene-FYTTD1;gene-GAPVD1;gene-HSPA8;gene-IFT70B;gene-IGF2BP2;gene-IPO11;gene-IPO7;ge…	ABCD3;ABHD17A;AFTPH;AP1S2;AP2A2;AP5S1;ARF4;ARL5A;ATP11A;ATP1B1;ATP5ME;ATP6V1A;BLOC1S2;CBY1;CLTB;CLTC;CNIH1;COG8;CSNK1E;CTBP1;DCLK1;DYNC2I1;EIF4A3;ERGIC2;ESYT2;EXOC1;EXOC3;FTH1;FYTTD1;GAPVD1;HSPA8;IFT70B;IGF2BP2;IPO11;IPO7;ITGB1BP1;KDELR3;KPNA2;LAMTOR1;LOC106037374;LOC106038610;LOC106045315;LOC106047735;LOC136787515;LOC136790664;LOC136791282;LRP5;LRP8;LRRC8A;LY75;M6PR;MON1B;MPC1;MPC2;MPPE1;NAPG;NC…
77	GO:0016070	BP	RNA metabolic process	77/ 1369	448/ 10183	0.171875	0.023114651055284	1	gene-AARS1;gene-ADARB1;gene-ATF4;gene-CARS1;gene-CNOT9;gene-CPSF2;gene-CSTF2;gene-DHX15;gene-EIF4A3;gene-ELOB;gene-ESF1;gene-ESRRG;gene-EXOSC8;gene-FEN1;gene-FTSJ1;gene-FTSJ3;gene-GEN1;gene-GTF2A1;gene-GTF2E1;gene-GTF2F1;gene-HEATR1;gene-HNRNPL;gene-IARS2;gene-INTS8;gene-IRF8;gene-LOC106037400;gene-LOC136786309;gene-LSM7;gene-MFAP1;gene-MPHOSPH10;gene-NARS2;gene-NCBP1;gene-NFIC;gene-NR1H3;gene-NR…	AARS1;ADARB1;ATF4;CARS1;CNOT9;CPSF2;CSTF2;DHX15;EIF4A3;ELOB;ESF1;ESRRG;EXOSC8;FEN1;FTSJ1;FTSJ3;GEN1;GTF2A1;GTF2E1;GTF2F1;HEATR1;HNRNPL;IARS2;INTS8;IRF8;LOC106037400;LOC136786309;LSM7;MFAP1;MPHOSPH10;NARS2;NCBP1;NFIC;NR1H3;NR2F2;NR4A3;P2RY11;PARS2;PDCD11;POLR1E;POLR1F;POLR2H;POLR2K;POLR2L;POLR3D;POP5;PRPF38B;PTBP1;QARS1;RARS1;RARS2;RBFOX3;RBM8A;RCL1;RNGTT;RP9;RPF2;RPL35;RRP12;SFT2D3;SNRPA;SNRPA1;S…
56	GO:1901566	BP	organonitrogen compound biosynthetic process	56/ 1369	314/ 10183	0.17834394904459	0.023258213707287	1	gene-ACER3;gene-ACSS1;gene-ADSL;gene-AK3;gene-ALAS1;gene-AMPD3;gene-ARG2;gene-ASNS;gene-ATIC;gene-ATP5ME;gene-AZIN1;gene-BMPR1B;gene-CTH;gene-DEGS1;gene-DHODH;gene-ENOPH1;gene-FTSJ1;gene-GATB;gene-HACD3;gene-HPRT1;gene-IARS2;gene-IMPDH2;gene-LOC106033849;gene-LOC136790287;gene-LOC136791282;gene-MRPL20;gene-MRPL4;gene-MRPS16;gene-MRPS6;gene-MRPS9;gene-MRRF;gene-NDST1;gene-NMNAT1;gene-PDHX;gene-PDX…	ACER3;ACSS1;ADSL;AK3;ALAS1;AMPD3;ARG2;ASNS;ATIC;ATP5ME;AZIN1;BMPR1B;CTH;DEGS1;DHODH;ENOPH1;FTSJ1;GATB;HACD3;HPRT1;IARS2;IMPDH2;LOC106033849;LOC136790287;LOC136791282;MRPL20;MRPL4;MRPS16;MRPS6;MRPS9;MRRF;NDST1;NMNAT1;PDHX;PDXK;PPOX;PSPH;PTS;PXYLP1;RPL14;RPL29;RPL35;RPL36A;RPL37;RPL38;RPL4;RPS15A;RPS21;RPS29;RPS3A;SAT1;SMPD1;SPR;SRM;TPK1;TYMS
4	GO:0048562	BP	embryonic organ morphogenesis	4/ 1369	9/ 10183	0.44444444444444	0.023390760157747	1	gene-EIF4A3;gene-MMP16;gene-PRRX1;gene-TBX15	EIF4A3;MMP16;PRRX1;TBX15
4	GO:0006188	BP	IMP biosynthetic process	4/ 1369	9/ 10183	0.44444444444444	0.023390760157747	1	gene-ADSL;gene-AMPD3;gene-ATIC;gene-HPRT1	ADSL;AMPD3;ATIC;HPRT1
4	GO:0046040	BP	IMP metabolic process	4/ 1369	9/ 10183	0.44444444444444	0.023390760157747	1	gene-ADSL;gene-AMPD3;gene-ATIC;gene-HPRT1	ADSL;AMPD3;ATIC;HPRT1
31	GO:0006886	BP	intracellular protein transport	31/ 1369	156/ 10183	0.19871794871795	0.023875661835616	1	gene-AP1S2;gene-AP2A2;gene-ARL5A;gene-CLTB;gene-CLTC;gene-DYNC2I1;gene-HSPA8;gene-IFT70B;gene-IPO11;gene-IPO7;gene-KPNA2;gene-LOC106038610;gene-LOC106047735;gene-LOC136787515;gene-M6PR;gene-MON1B;gene-NAPG;gene-PEX10;gene-RABL3;gene-SEC61A2;gene-SEC61G;gene-SNAPIN;gene-SNX1;gene-SNX11;gene-SNX17;gene-SRP19;gene-STX7;gene-VPS26A;gene-VPS33B;gene-VPS41;gene-YWHAG	AP1S2;AP2A2;ARL5A;CLTB;CLTC;DYNC2I1;HSPA8;IFT70B;IPO11;IPO7;KPNA2;LOC106038610;LOC106047735;LOC136787515;M6PR;MON1B;NAPG;PEX10;RABL3;SEC61A2;SEC61G;SNAPIN;SNX1;SNX11;SNX17;SRP19;STX7;VPS26A;VPS33B;VPS41;YWHAG
34	GO:0006464	BP	cellular protein modification process	34/ 1369	175/ 10183	0.19428571428571	0.024797049529507	1	gene-ANAPC4;gene-ANAPC5;gene-ASB6;gene-CISH;gene-CSNK1E;gene-DCAF1;gene-DCAF17;gene-FBXO31;gene-FBXO32;gene-MAP2K2;gene-MYC;gene-NAE1;gene-NUB1;gene-OST4;gene-PPP1CB;gene-RAD18;gene-RNF14;gene-RNF168;gene-RNF19A;gene-RNF20;gene-RNF41;gene-SIAH2;gene-SIK1;gene-SMURF2;gene-SOCS1;gene-SOCS3;gene-SOCS5;gene-STUB1;gene-UBAC1;gene-UBE2E3;gene-UBE2K;gene-UBE2L3;gene-UBE4B;gene-UBOX5	ANAPC4;ANAPC5;ASB6;CISH;CSNK1E;DCAF1;DCAF17;FBXO31;FBXO32;MAP2K2;MYC;NAE1;NUB1;OST4;PPP1CB;RAD18;RNF14;RNF168;RNF19A;RNF20;RNF41;SIAH2;SIK1;SMURF2;SOCS1;SOCS3;SOCS5;STUB1;UBAC1;UBE2E3;UBE2K;UBE2L3;UBE4B;UBOX5
24	GO:1902531	BP	regulation of intracellular signal transduction	24/ 1369	113/ 10183	0.21238938053097	0.02514989116222	1	gene-ATF4;gene-BID;gene-BMT2;gene-CCN2;gene-CDC42SE1;gene-CHN1;gene-CYTH1;gene-EDA2R;gene-ITGB1BP1;gene-LAMTOR1;gene-MYC;gene-NDST1;gene-PARL;gene-RABL3;gene-RASA2;gene-RB1CC1;gene-RIPK1;gene-RNF13;gene-RNF41;gene-RRAGD;gene-SESN2;gene-TMEM127;gene-YWHAG;gene-YWHAZ	ATF4;BID;BMT2;CCN2;CDC42SE1;CHN1;CYTH1;EDA2R;ITGB1BP1;LAMTOR1;MYC;NDST1;PARL;RABL3;RASA2;RB1CC1;RIPK1;RNF13;RNF41;RRAGD;SESN2;TMEM127;YWHAG;YWHAZ
6	GO:0009126	BP	purine nucleoside monophosphate metabolic process	6/ 1369	18/ 10183	0.33333333333333	0.025750105491286	1	gene-ADSL;gene-AK3;gene-AMPD3;gene-ATIC;gene-HPRT1;gene-IMPDH2	ADSL;AK3;AMPD3;ATIC;HPRT1;IMPDH2
6	GO:0009167	BP	purine ribonucleoside monophosphate metabolic process	6/ 1369	18/ 10183	0.33333333333333	0.025750105491286	1	gene-ADSL;gene-AK3;gene-AMPD3;gene-ATIC;gene-HPRT1;gene-IMPDH2	ADSL;AK3;AMPD3;ATIC;HPRT1;IMPDH2
51	GO:0045184	BP	establishment of protein localization	51/ 1369	281/ 10183	0.18149466192171	0.026098094162179	1	gene-AP1S2;gene-AP2A2;gene-ARF4;gene-ARL5A;gene-CLTB;gene-CLTC;gene-COG8;gene-DYNC2I1;gene-HSPA8;gene-IFT70B;gene-IPO11;gene-IPO7;gene-KDELR3;gene-KPNA2;gene-LOC106038610;gene-LOC106047735;gene-LOC136787515;gene-M6PR;gene-MON1B;gene-NAPG;gene-PEX10;gene-RAB11FIP2;gene-RAB31;gene-RABEP1;gene-RABL3;gene-RILPL1;gene-RRBP1;gene-SCAMP5;gene-SEC61A2;gene-SEC61G;gene-SNAPIN;gene-SNX1;gene-SNX11;gene-SNX…	AP1S2;AP2A2;ARF4;ARL5A;CLTB;CLTC;COG8;DYNC2I1;HSPA8;IFT70B;IPO11;IPO7;KDELR3;KPNA2;LOC106038610;LOC106047735;LOC136787515;M6PR;MON1B;NAPG;PEX10;RAB11FIP2;RAB31;RABEP1;RABL3;RILPL1;RRBP1;SCAMP5;SEC61A2;SEC61G;SNAPIN;SNX1;SNX11;SNX17;SNX3;SRP19;STX7;STXBP3;TIMM10;TIMM8A;TMED2;TMED5;VPS26A;VPS33A;VPS33B;VPS35;VPS35L;VPS37C;VPS41;VPS54;YWHAG
75	GO:0044281	BP	small molecule metabolic process	75/ 1369	440/ 10183	0.17045454545455	0.026663824042157	1	gene-AARS1;gene-AASS;gene-ABCD3;gene-ACER3;gene-ACSS1;gene-ADSL;gene-AHCYL1;gene-AIFM2;gene-AK3;gene-ALDH1A2;gene-AMPD3;gene-ARG2;gene-ASNS;gene-ATF4;gene-ATIC;gene-ATP5ME;gene-CARS1;gene-COQ2;gene-COQ7;gene-COQ8B;gene-CTH;gene-DERA;gene-DHODH;gene-DLD;gene-ECH1;gene-ENOPH1;gene-ESD;gene-FAR1;gene-GAPDH;gene-GCAT;gene-GCSH;gene-GFPT2;gene-GK;gene-GNPNAT1;gene-HACD3;gene-HIBCH;gene-HPRT1;gene-IARS…	AARS1;AASS;ABCD3;ACER3;ACSS1;ADSL;AHCYL1;AIFM2;AK3;ALDH1A2;AMPD3;ARG2;ASNS;ATF4;ATIC;ATP5ME;CARS1;COQ2;COQ7;COQ8B;CTH;DERA;DHODH;DLD;ECH1;ENOPH1;ESD;FAR1;GAPDH;GCAT;GCSH;GFPT2;GK;GNPNAT1;HACD3;HIBCH;HPRT1;IARS2;IDH1;IMPDH2;INSIG1;ITPK1;KYAT3;LDHB;LOC106033849;LOC136790287;LOC136791282;MPI;MTHFD2;MTHFR;NARS2;NDST1;NMNAT1;NT5C3B;NUDT7;PARS2;PDE4B;PDHX;PDXK;PGK1;PRPSAP1;PSPH;PTS;QARS1;RARS1;RARS2;RR…
5	GO:0071417	BP	cellular response to organonitrogen compound	5/ 1369	14/ 10183	0.35714285714286	0.030604871062427	1	gene-BMT2;gene-COL4A1;gene-LAMTOR1;gene-RAB31;gene-RRAGD	BMT2;COL4A1;LAMTOR1;RAB31;RRAGD
9	GO:0016197	BP	endosomal transport	9/ 1369	32/ 10183	0.28125	0.031509291870247	1	gene-AP5S1;gene-BLOC1S2;gene-LAMTOR1;gene-PHETA2;gene-SNX1;gene-VPS35;gene-VPS35L;gene-VPS50;gene-VPS54	AP5S1;BLOC1S2;LAMTOR1;PHETA2;SNX1;VPS35;VPS35L;VPS50;VPS54
152	GO:0046483	BP	heterocycle metabolic process	152/ 1369	969/ 10183	0.15686274509804	0.033292851068116	1	gene-AARS1;gene-AASS;gene-ACSS1;gene-ADARB1;gene-ADSL;gene-AK3;gene-ALAS1;gene-ALKBH2;gene-AMPD3;gene-AP5S1;gene-ATF4;gene-ATIC;gene-ATP5ME;gene-CARS1;gene-CDC45;gene-CENPX;gene-CHD1L;gene-CNOT9;gene-CPSF2;gene-CSTF2;gene-DERA;gene-DHODH;gene-DHX15;gene-DMAP1;gene-EIF4A3;gene-ELOB;gene-EME1;gene-ERCC5;gene-ESF1;gene-ESRRG;gene-ETAA1;gene-EXO1;gene-EXOSC8;gene-FAN1;gene-FANCF;gene-FAR1;gene-FEN1;g…	AARS1;AASS;ACSS1;ADARB1;ADSL;AK3;ALAS1;ALKBH2;AMPD3;AP5S1;ATF4;ATIC;ATP5ME;CARS1;CDC45;CENPX;CHD1L;CNOT9;CPSF2;CSTF2;DERA;DHODH;DHX15;DMAP1;EIF4A3;ELOB;EME1;ERCC5;ESF1;ESRRG;ETAA1;EXO1;EXOSC8;FAN1;FANCF;FAR1;FEN1;FTSJ1;FTSJ3;GAPDH;GEN1;GFPT2;GNPNAT1;GTF2A1;GTF2E1;GTF2F1;HEATR1;HMOX1;HNRNPL;HPRT1;IARS2;IMPDH2;INIP;INTS8;IRF8;LOC106033368;LOC106033849;LOC106037374;LOC106037400;LOC125179921;LOC12518…
322	GO:0071704	BP	organic substance metabolic process	322/ 1369	2171/ 10183	0.14831874712114	0.033386450225537	1	gene-AARS1;gene-AASDH;gene-AASS;gene-ABCD3;gene-ABHD17B;gene-ACER3;gene-ACSF2;gene-ACSS1;gene-ACSS3;gene-ADAMTS2;gene-ADARB1;gene-ADSL;gene-AGK;gene-AIFM2;gene-AK3;gene-ALAS1;gene-ALDH1A2;gene-ALKBH2;gene-AMPD3;gene-ANAPC4;gene-ANAPC5;gene-AP5S1;gene-ARG2;gene-ASB6;gene-ASNS;gene-ATF4;gene-ATIC;gene-ATP5ME;gene-AZIN1;gene-B4GALT1;gene-B4GALT4;gene-BMPR1B;gene-CARS1;gene-CDC45;gene-CENPX;gene-CHD1…	AARS1;AASDH;AASS;ABCD3;ABHD17B;ACER3;ACSF2;ACSS1;ACSS3;ADAMTS2;ADARB1;ADSL;AGK;AIFM2;AK3;ALAS1;ALDH1A2;ALKBH2;AMPD3;ANAPC4;ANAPC5;AP5S1;ARG2;ASB6;ASNS;ATF4;ATIC;ATP5ME;AZIN1;B4GALT1;B4GALT4;BMPR1B;CARS1;CDC45;CENPX;CHD1L;CHST2;CHST3;CISH;CNDP2;CNOT9;CNTN1;COMT;COQ2;COQ7;COQ8B;CPSF2;CSNK1E;CSTF2;CTH;CTSB;CTSC;CTSK;CTSL;CTSZ;CYB5R2;DAPK1;DCAF1;DCAF17;DEGS1;DERA;DGKQ;DHODH;DHX15;DLD;DMAP1;DPAGT1;DSC…
6	GO:0051028	BP	mRNA transport	6/ 1369	19/ 10183	0.31578947368421	0.033469761887623	1	gene-EIF4A3;gene-FYTTD1;gene-IGF2BP2;gene-NCBP1;gene-RBM8A;gene-SEM1	EIF4A3;FYTTD1;IGF2BP2;NCBP1;RBM8A;SEM1
10	GO:0080135	BP	regulation of cellular response to stress	10/ 1369	39/ 10183	0.25641025641026	0.033537230565516	1	gene-AIFM2;gene-ATF4;gene-CCN2;gene-EDA2R;gene-ETAA1;gene-PRRX1;gene-RB1CC1;gene-RNF13;gene-USP1;gene-YEATS4	AIFM2;ATF4;CCN2;EDA2R;ETAA1;PRRX1;RB1CC1;RNF13;USP1;YEATS4
37	GO:0051173	BP	positive regulation of nitrogen compound metabolic process	37/ 1369	196/ 10183	0.18877551020408	0.033611340566001	1	gene-ARF4;gene-ATF4;gene-BMAL1;gene-CCN2;gene-CSNK1E;gene-DAZAP1;gene-DHX29;gene-EDA2R;gene-EIF4A3;gene-EIF5A;gene-EN2;gene-GTF2F1;gene-HPRT1;gene-HSPA8;gene-IRF8;gene-ITGB1BP1;gene-LAMTOR1;gene-LOC106037374;gene-LOC106045553;gene-LOC136787905;gene-MYC;gene-NDST1;gene-NR1H3;gene-NUB1;gene-OAZ2;gene-RAP2C;gene-RB1CC1;gene-RMND1;gene-RNF41;gene-RUNX2;gene-SOCS5;gene-SUB1;gene-TBX15;gene-UBE2K;gene-…	ARF4;ATF4;BMAL1;CCN2;CSNK1E;DAZAP1;DHX29;EDA2R;EIF4A3;EIF5A;EN2;GTF2F1;HPRT1;HSPA8;IRF8;ITGB1BP1;LAMTOR1;LOC106037374;LOC106045553;LOC136787905;MYC;NDST1;NR1H3;NUB1;OAZ2;RAP2C;RB1CC1;RMND1;RNF41;RUNX2;SOCS5;SUB1;TBX15;UBE2K;UHMK1;YEATS4;ZFP36L1
16	GO:0070887	BP	cellular response to chemical stimulus	16/ 1369	71/ 10183	0.22535211267606	0.034187527177119	1	gene-ALDH1A2;gene-ATP6V1A;gene-BMT2;gene-COL4A1;gene-DAPK1;gene-ITGB1BP1;gene-LAMTOR1;gene-LOC106047735;gene-MYC;gene-PTPN11;gene-RAB31;gene-RIPK1;gene-RRAGD;gene-SRM;gene-UBE2K;gene-UBE2L3	ALDH1A2;ATP6V1A;BMT2;COL4A1;DAPK1;ITGB1BP1;LAMTOR1;LOC106047735;MYC;PTPN11;RAB31;RIPK1;RRAGD;SRM;UBE2K;UBE2L3
20	GO:0034613	BP	cellular protein localization	20/ 1369	95/ 10183	0.21052631578947	0.03428506812359	1	gene-ABHD17A;gene-ARF4;gene-ARL5A;gene-DCLK1;gene-HSPA8;gene-IPO7;gene-ITGB1BP1;gene-KPNA2;gene-LOC106037374;gene-LOC136787515;gene-M6PR;gene-MON1B;gene-PEX10;gene-RAB31;gene-SPDL1;gene-SRP19;gene-VCL;gene-VPS41;gene-WIPI2;gene-ZWILCH	ABHD17A;ARF4;ARL5A;DCLK1;HSPA8;IPO7;ITGB1BP1;KPNA2;LOC106037374;LOC136787515;M6PR;MON1B;PEX10;RAB31;SPDL1;SRP19;VCL;VPS41;WIPI2;ZWILCH
20	GO:0070727	BP	cellular macromolecule localization	20/ 1369	95/ 10183	0.21052631578947	0.03428506812359	1	gene-ABHD17A;gene-ARF4;gene-ARL5A;gene-DCLK1;gene-HSPA8;gene-IPO7;gene-ITGB1BP1;gene-KPNA2;gene-LOC106037374;gene-LOC136787515;gene-M6PR;gene-MON1B;gene-PEX10;gene-RAB31;gene-SPDL1;gene-SRP19;gene-VCL;gene-VPS41;gene-WIPI2;gene-ZWILCH	ABHD17A;ARF4;ARL5A;DCLK1;HSPA8;IPO7;ITGB1BP1;KPNA2;LOC106037374;LOC136787515;M6PR;MON1B;PEX10;RAB31;SPDL1;SRP19;VCL;VPS41;WIPI2;ZWILCH
28	GO:0032446	BP	protein modification by small protein conjugation	28/ 1369	142/ 10183	0.19718309859155	0.034391014967391	1	gene-ANAPC4;gene-ANAPC5;gene-ASB6;gene-CISH;gene-DCAF1;gene-DCAF17;gene-FBXO31;gene-FBXO32;gene-NAE1;gene-NUB1;gene-RAD18;gene-RNF14;gene-RNF168;gene-RNF19A;gene-RNF20;gene-RNF41;gene-SIAH2;gene-SMURF2;gene-SOCS1;gene-SOCS3;gene-SOCS5;gene-STUB1;gene-UBAC1;gene-UBE2E3;gene-UBE2K;gene-UBE2L3;gene-UBE4B;gene-UBOX5	ANAPC4;ANAPC5;ASB6;CISH;DCAF1;DCAF17;FBXO31;FBXO32;NAE1;NUB1;RAD18;RNF14;RNF168;RNF19A;RNF20;RNF41;SIAH2;SMURF2;SOCS1;SOCS3;SOCS5;STUB1;UBAC1;UBE2E3;UBE2K;UBE2L3;UBE4B;UBOX5
28	GO:0070647	BP	protein modification by small protein conjugation or removal	28/ 1369	142/ 10183	0.19718309859155	0.034391014967391	1	gene-ANAPC4;gene-ANAPC5;gene-ASB6;gene-CISH;gene-DCAF1;gene-DCAF17;gene-FBXO31;gene-FBXO32;gene-NAE1;gene-NUB1;gene-RAD18;gene-RNF14;gene-RNF168;gene-RNF19A;gene-RNF20;gene-RNF41;gene-SIAH2;gene-SMURF2;gene-SOCS1;gene-SOCS3;gene-SOCS5;gene-STUB1;gene-UBAC1;gene-UBE2E3;gene-UBE2K;gene-UBE2L3;gene-UBE4B;gene-UBOX5	ANAPC4;ANAPC5;ASB6;CISH;DCAF1;DCAF17;FBXO31;FBXO32;NAE1;NUB1;RAD18;RNF14;RNF168;RNF19A;RNF20;RNF41;SIAH2;SMURF2;SOCS1;SOCS3;SOCS5;STUB1;UBAC1;UBE2E3;UBE2K;UBE2L3;UBE4B;UBOX5
223	GO:0043170	BP	macromolecule metabolic process	223/ 1369	1467/ 10183	0.15201090661213	0.034873240020825	1	gene-AARS1;gene-ABHD17B;gene-ADAMTS2;gene-ADARB1;gene-ALKBH2;gene-ANAPC4;gene-ANAPC5;gene-AP5S1;gene-ASB6;gene-ATF4;gene-BMPR1B;gene-CARS1;gene-CDC45;gene-CENPX;gene-CHD1L;gene-CISH;gene-CNDP2;gene-CNOT9;gene-CNTN1;gene-CPSF2;gene-CSNK1E;gene-CSTF2;gene-CTSB;gene-CTSC;gene-CTSK;gene-CTSL;gene-CTSZ;gene-DAPK1;gene-DCAF1;gene-DCAF17;gene-DHX15;gene-DMAP1;gene-DSCC1;gene-EEF1AKMT1;gene-EIF4A3;gene-E…	AARS1;ABHD17B;ADAMTS2;ADARB1;ALKBH2;ANAPC4;ANAPC5;AP5S1;ASB6;ATF4;BMPR1B;CARS1;CDC45;CENPX;CHD1L;CISH;CNDP2;CNOT9;CNTN1;CPSF2;CSNK1E;CSTF2;CTSB;CTSC;CTSK;CTSL;CTSZ;DAPK1;DCAF1;DCAF17;DHX15;DMAP1;DSCC1;EEF1AKMT1;EIF4A3;ELOB;EME1;ERCC5;ESF1;ESRRG;ETAA1;EXO1;EXOSC8;FAN1;FANCF;FAP;FBXL14;FBXO31;FBXO32;FEN1;FTSJ1;FTSJ3;GATB;GEN1;GINS1;GNS;GTF2A1;GTF2E1;GTF2F1;HEATR1;HMCES;HNRNPL;IARS2;INIP;INTS8;IRF8;…
4	GO:0006743	BP	ubiquinone metabolic process	4/ 1369	10/ 10183	0.4	0.034910679360227	1	gene-AIFM2;gene-COQ2;gene-COQ7;gene-COQ8B	AIFM2;COQ2;COQ7;COQ8B
4	GO:0070304	BP	positive regulation of stress-activated protein kinase signaling cascade	4/ 1369	10/ 10183	0.4	0.034910679360227	1	gene-CCN2;gene-EDA2R;gene-RB1CC1;gene-RNF13	CCN2;EDA2R;RB1CC1;RNF13
4	GO:0072665	BP	protein localization to vacuole	4/ 1369	10/ 10183	0.4	0.034910679360227	1	gene-HSPA8;gene-M6PR;gene-MON1B;gene-VPS41	HSPA8;M6PR;MON1B;VPS41
4	GO:1901661	BP	quinone metabolic process	4/ 1369	10/ 10183	0.4	0.034910679360227	1	gene-AIFM2;gene-COQ2;gene-COQ7;gene-COQ8B	AIFM2;COQ2;COQ7;COQ8B
4	GO:0006898	BP	receptor-mediated endocytosis	4/ 1369	10/ 10183	0.4	0.034910679360227	1	gene-AP2A2;gene-CLTB;gene-RAB31;gene-SNX1	AP2A2;CLTB;RAB31;SNX1
4	GO:0010970	BP	transport along microtubule	4/ 1369	10/ 10183	0.4	0.034910679360227	1	gene-DYNC2I1;gene-IFT70B;gene-LOC106047735;gene-SPAST	DYNC2I1;IFT70B;LOC106047735;SPAST
4	GO:0010976	BP	positive regulation of neuron projection development	4/ 1369	10/ 10183	0.4	0.034910679360227	1	gene-C1H21orf91;gene-CNTN1;gene-LLPH;gene-MAPK6	C1H21orf91;CNTN1;LLPH;MAPK6
4	GO:0048705	BP	skeletal system morphogenesis	4/ 1369	10/ 10183	0.4	0.034910679360227	1	gene-EIF4A3;gene-MMP16;gene-PRRX1;gene-TBX15	EIF4A3;MMP16;PRRX1;TBX15
3	GO:0045005	BP	DNA-dependent DNA replication maintenance of fidelity	3/ 1369	6/ 10183	0.5	0.035373336620312	1	gene-CENPX;gene-ETAA1;gene-RAD51	CENPX;ETAA1;RAD51
3	GO:0031297	BP	replication fork processing	3/ 1369	6/ 10183	0.5	0.035373336620312	1	gene-CENPX;gene-ETAA1;gene-RAD51	CENPX;ETAA1;RAD51
3	GO:0000470	BP	maturation of LSU-rRNA	3/ 1369	6/ 10183	0.5	0.035373336620312	1	gene-FTSJ3;gene-RPF2;gene-RPL35	FTSJ3;RPF2;RPL35
3	GO:1901070	BP	guanosine-containing compound biosynthetic process	3/ 1369	6/ 10183	0.5	0.035373336620312	1	gene-ADSL;gene-HPRT1;gene-IMPDH2	ADSL;HPRT1;IMPDH2
3	GO:0060999	BP	positive regulation of dendritic spine development	3/ 1369	6/ 10183	0.5	0.035373336620312	1	gene-C1H21orf91;gene-LLPH;gene-MAPK6	C1H21orf91;LLPH;MAPK6
3	GO:1902850	BP	microtubule cytoskeleton organization involved in mitosis	3/ 1369	6/ 10183	0.5	0.035373336620312	1	gene-AURKA;gene-SPAST;gene-TACC3	AURKA;SPAST;TACC3
3	GO:0055072	BP	iron ion homeostasis	3/ 1369	6/ 10183	0.5	0.035373336620312	1	gene-ATP6V1A;gene-FTH1;gene-MYC	ATP6V1A;FTH1;MYC
3	GO:0006879	BP	cellular iron ion homeostasis	3/ 1369	6/ 10183	0.5	0.035373336620312	1	gene-ATP6V1A;gene-FTH1;gene-MYC	ATP6V1A;FTH1;MYC
3	GO:0009262	BP	deoxyribonucleotide metabolic process	3/ 1369	6/ 10183	0.5	0.035373336620312	1	gene-DERA;gene-RRM2;gene-TYMS	DERA;RRM2;TYMS
3	GO:1990138	BP	neuron projection extension	3/ 1369	6/ 10183	0.5	0.035373336620312	1	gene-DCLK1;gene-LLPH;gene-VCL	DCLK1;LLPH;VCL
26	GO:0016567	BP	protein ubiquitination	26/ 1369	129/ 10183	0.2015503875969	0.036303908419189	1	gene-ANAPC4;gene-ANAPC5;gene-ASB6;gene-CISH;gene-DCAF1;gene-DCAF17;gene-FBXO31;gene-FBXO32;gene-NUB1;gene-RAD18;gene-RNF14;gene-RNF168;gene-RNF19A;gene-RNF20;gene-RNF41;gene-SIAH2;gene-SMURF2;gene-SOCS1;gene-SOCS3;gene-SOCS5;gene-STUB1;gene-UBAC1;gene-UBE2E3;gene-UBE2L3;gene-UBE4B;gene-UBOX5	ANAPC4;ANAPC5;ASB6;CISH;DCAF1;DCAF17;FBXO31;FBXO32;NUB1;RAD18;RNF14;RNF168;RNF19A;RNF20;RNF41;SIAH2;SMURF2;SOCS1;SOCS3;SOCS5;STUB1;UBAC1;UBE2E3;UBE2L3;UBE4B;UBOX5
18	GO:0009967	BP	positive regulation of signal transduction	18/ 1369	84/ 10183	0.21428571428571	0.036783271118983	1	gene-BID;gene-BMT2;gene-CCN2;gene-CSNK1E;gene-EDA2R;gene-FOXP1;gene-ITGB1BP1;gene-LAMTOR1;gene-LOC106037374;gene-MYC;gene-NDST1;gene-NRARP;gene-PRRX1;gene-RB1CC1;gene-RIPK1;gene-RNF13;gene-RRAGD;gene-UBE2K	BID;BMT2;CCN2;CSNK1E;EDA2R;FOXP1;ITGB1BP1;LAMTOR1;LOC106037374;MYC;NDST1;NRARP;PRRX1;RB1CC1;RIPK1;RNF13;RRAGD;UBE2K
41	GO:0010604	BP	positive regulation of macromolecule metabolic process	41/ 1369	225/ 10183	0.18222222222222	0.037808964055083	1	gene-ACTC1;gene-ALDH1A2;gene-ARF4;gene-ATF4;gene-BMAL1;gene-CCN2;gene-CNTN1;gene-CSNK1E;gene-DAZAP1;gene-DHX29;gene-EDA2R;gene-EIF4A3;gene-EIF5A;gene-EN2;gene-GTF2F1;gene-HSPA8;gene-IRF8;gene-ITGB1BP1;gene-LAMTOR1;gene-LOC106037374;gene-LOC106045553;gene-LOC136787905;gene-MYC;gene-NDST1;gene-NR1H3;gene-NUB1;gene-OAZ2;gene-RAP2C;gene-RB1CC1;gene-RMND1;gene-RNF41;gene-RUNX2;gene-SOCS5;gene-SUB1;gen…	ACTC1;ALDH1A2;ARF4;ATF4;BMAL1;CCN2;CNTN1;CSNK1E;DAZAP1;DHX29;EDA2R;EIF4A3;EIF5A;EN2;GTF2F1;HSPA8;IRF8;ITGB1BP1;LAMTOR1;LOC106037374;LOC106045553;LOC136787905;MYC;NDST1;NR1H3;NUB1;OAZ2;RAP2C;RB1CC1;RMND1;RNF41;RUNX2;SOCS5;SUB1;TAF15;TBX15;TGFBR3;UBE2K;UHMK1;YEATS4;ZFP36L1
35	GO:0036211	BP	protein modification process	35/ 1369	186/ 10183	0.18817204301075	0.038454352916293	1	gene-ANAPC4;gene-ANAPC5;gene-ASB6;gene-CISH;gene-CSNK1E;gene-DCAF1;gene-DCAF17;gene-FBXO31;gene-FBXO32;gene-MAP2K2;gene-MYC;gene-NAE1;gene-NUB1;gene-OST4;gene-PPP1CB;gene-RAD18;gene-RNF14;gene-RNF168;gene-RNF19A;gene-RNF20;gene-RNF41;gene-SIAH2;gene-SIK1;gene-SMURF2;gene-SOCS1;gene-SOCS3;gene-SOCS5;gene-STUB1;gene-TTLL1;gene-UBAC1;gene-UBE2E3;gene-UBE2K;gene-UBE2L3;gene-UBE4B;gene-UBOX5	ANAPC4;ANAPC5;ASB6;CISH;CSNK1E;DCAF1;DCAF17;FBXO31;FBXO32;MAP2K2;MYC;NAE1;NUB1;OST4;PPP1CB;RAD18;RNF14;RNF168;RNF19A;RNF20;RNF41;SIAH2;SIK1;SMURF2;SOCS1;SOCS3;SOCS5;STUB1;TTLL1;UBAC1;UBE2E3;UBE2K;UBE2L3;UBE4B;UBOX5
5	GO:0032386	BP	regulation of intracellular transport	5/ 1369	15/ 10183	0.33333333333333	0.04095943869296	1	gene-ITGB1BP1;gene-OAZ2;gene-PARL;gene-RDX;gene-UHMK1	ITGB1BP1;OAZ2;PARL;RDX;UHMK1
5	GO:0009168	BP	purine ribonucleoside monophosphate biosynthetic process	5/ 1369	15/ 10183	0.33333333333333	0.04095943869296	1	gene-ADSL;gene-AMPD3;gene-ATIC;gene-HPRT1;gene-IMPDH2	ADSL;AMPD3;ATIC;HPRT1;IMPDH2
5	GO:0006468	BP	protein phosphorylation	5/ 1369	15/ 10183	0.33333333333333	0.04095943869296	1	gene-CSNK1E;gene-MAP2K2;gene-MYC;gene-PPP1CB;gene-SIK1	CSNK1E;MAP2K2;MYC;PPP1CB;SIK1
5	GO:0009127	BP	purine nucleoside monophosphate biosynthetic process	5/ 1369	15/ 10183	0.33333333333333	0.04095943869296	1	gene-ADSL;gene-AMPD3;gene-ATIC;gene-HPRT1;gene-IMPDH2	ADSL;AMPD3;ATIC;HPRT1;IMPDH2
5	GO:1901699	BP	cellular response to nitrogen compound	5/ 1369	15/ 10183	0.33333333333333	0.04095943869296	1	gene-BMT2;gene-COL4A1;gene-LAMTOR1;gene-RAB31;gene-RRAGD	BMT2;COL4A1;LAMTOR1;RAB31;RRAGD
5	GO:0010948	BP	negative regulation of cell cycle process	5/ 1369	15/ 10183	0.33333333333333	0.04095943869296	1	gene-BUB1;gene-BUB1B;gene-MAD1L1;gene-SPDL1;gene-ZWILCH	BUB1;BUB1B;MAD1L1;SPDL1;ZWILCH
5	GO:0045930	BP	negative regulation of mitotic cell cycle	5/ 1369	15/ 10183	0.33333333333333	0.04095943869296	1	gene-BUB1;gene-BUB1B;gene-MAD1L1;gene-SPDL1;gene-ZWILCH	BUB1;BUB1B;MAD1L1;SPDL1;ZWILCH
6	GO:0031669	BP	cellular response to nutrient levels	6/ 1369	20/ 10183	0.3	0.042541508267979	1	gene-ATF4;gene-BMT2;gene-VPS41;gene-WIPI2;gene-YWHAG;gene-YWHAZ	ATF4;BMT2;VPS41;WIPI2;YWHAG;YWHAZ
8	GO:0043408	BP	regulation of MAPK cascade	8/ 1369	28/ 10183	0.28571428571429	0.044615036189969	1	gene-CCN2;gene-EDA2R;gene-ITGB1BP1;gene-LAMTOR1;gene-NDST1;gene-RB1CC1;gene-RNF41;gene-YWHAZ	CCN2;EDA2R;ITGB1BP1;LAMTOR1;NDST1;RB1CC1;RNF41;YWHAZ
15	GO:0030030	BP	cell projection organization	15/ 1369	67/ 10183	0.22388059701493	0.045305645662599	1	gene-CBY1;gene-CEP89;gene-CNTN1;gene-DCLK1;gene-IQCB1;gene-KIFAP3;gene-LOC106047735;gene-NCKAP1;gene-POC1B;gene-SNX1;gene-SPAST;gene-TBC1D31;gene-UHMK1;gene-VCL;gene-WDR35	CBY1;CEP89;CNTN1;DCLK1;IQCB1;KIFAP3;LOC106047735;NCKAP1;POC1B;SNX1;SPAST;TBC1D31;UHMK1;VCL;WDR35
56	GO:0009059	BP	macromolecule biosynthetic process	56/ 1369	325/ 10183	0.17230769230769	0.047040947207787	1	gene-ATF4;gene-BMPR1B;gene-DSCC1;gene-ELOB;gene-ESRRG;gene-FTSJ1;gene-GATB;gene-GEN1;gene-GINS1;gene-GTF2A1;gene-GTF2E1;gene-GTF2F1;gene-IARS2;gene-IRF8;gene-LOC125179921;gene-MRPL20;gene-MRPL4;gene-MRPS16;gene-MRPS6;gene-MRPS9;gene-MRRF;gene-NDST1;gene-NFIC;gene-NR1H3;gene-NR2F2;gene-NR4A3;gene-PCNA;gene-POLD2;gene-POLE;gene-POLR1E;gene-POLR1F;gene-POLR2H;gene-POLR2K;gene-POLR2L;gene-POLR3D;gene…	ATF4;BMPR1B;DSCC1;ELOB;ESRRG;FTSJ1;GATB;GEN1;GINS1;GTF2A1;GTF2E1;GTF2F1;IARS2;IRF8;LOC125179921;MRPL20;MRPL4;MRPS16;MRPS6;MRPS9;MRRF;NDST1;NFIC;NR1H3;NR2F2;NR4A3;PCNA;POLD2;POLE;POLR1E;POLR1F;POLR2H;POLR2K;POLR2L;POLR3D;PXYLP1;RAD18;RBBP4;RFC2;RFC3;RPL14;RPL29;RPL35;RPL36A;RPL37;RPL38;RPL4;RPLP1;RPS15A;RPS21;RPS29;RPS3A;SSRP1;SUB1;SUPT3H;TAF9B
22	GO:1901137	BP	carbohydrate derivative biosynthetic process	22/ 1369	110/ 10183	0.2	0.048772309909705	1	gene-ACSS1;gene-ADSL;gene-AK3;gene-AMPD3;gene-ATIC;gene-ATP5ME;gene-BMPR1B;gene-DHODH;gene-DPAGT1;gene-GFPT2;gene-GNPNAT1;gene-HPRT1;gene-IMPDH2;gene-LOC136791282;gene-MPI;gene-NDST1;gene-PDHX;gene-PXYLP1;gene-RRM2;gene-TYMS;gene-UGDH;gene-UXS1	ACSS1;ADSL;AK3;AMPD3;ATIC;ATP5ME;BMPR1B;DHODH;DPAGT1;GFPT2;GNPNAT1;HPRT1;IMPDH2;LOC136791282;MPI;NDST1;PDHX;PXYLP1;RRM2;TYMS;UGDH;UXS1
4	GO:0070302	BP	regulation of stress-activated protein kinase signaling cascade	4/ 1369	11/ 10183	0.36363636363636	0.049159524108291	1	gene-CCN2;gene-EDA2R;gene-RB1CC1;gene-RNF13	CCN2;EDA2R;RB1CC1;RNF13
4	GO:0008593	BP	regulation of Notch signaling pathway	4/ 1369	11/ 10183	0.36363636363636	0.049159524108291	1	gene-BEND6;gene-ITGB1BP1;gene-LOC106037374;gene-NRARP	BEND6;ITGB1BP1;LOC106037374;NRARP
4	GO:1902105	BP	regulation of leukocyte differentiation	4/ 1369	11/ 10183	0.36363636363636	0.049159524108291	1	gene-FOXP1;gene-MYC;gene-NRARP;gene-RNF41	FOXP1;MYC;NRARP;RNF41
4	GO:0099111	BP	microtubule-based transport	4/ 1369	11/ 10183	0.36363636363636	0.049159524108291	1	gene-DYNC2I1;gene-IFT70B;gene-LOC106047735;gene-SPAST	DYNC2I1;IFT70B;LOC106047735;SPAST
2	GO:2001236	BP	regulation of extrinsic apoptotic signaling pathway	2/ 1369	3/ 10183	0.66666666666667	0.049337330082736	1	gene-BID;gene-RB1CC1	BID;RB1CC1
2	GO:0030218	BP	erythrocyte differentiation	2/ 1369	3/ 10183	0.66666666666667	0.049337330082736	1	gene-CDIN1;gene-RPS15A	CDIN1;RPS15A
2	GO:0051893	BP	regulation of focal adhesion assembly	2/ 1369	3/ 10183	0.66666666666667	0.049337330082736	1	gene-ITGB1BP1;gene-VCL	ITGB1BP1;VCL
2	GO:0071453	BP	cellular response to oxygen levels	2/ 1369	3/ 10183	0.66666666666667	0.049337330082736	1	gene-ATP6V1A;gene-MYC	ATP6V1A;MYC
2	GO:0048675	BP	axon extension	2/ 1369	3/ 10183	0.66666666666667	0.049337330082736	1	gene-DCLK1;gene-VCL	DCLK1;VCL
2	GO:0034214	BP	protein hexamerization	2/ 1369	3/ 10183	0.66666666666667	0.049337330082736	1	gene-SPAST;gene-YME1L1	SPAST;YME1L1
2	GO:0007029	BP	endoplasmic reticulum organization	2/ 1369	3/ 10183	0.66666666666667	0.049337330082736	1	gene-JAGN1;gene-LOC106047260	JAGN1;LOC106047260
2	GO:0030199	BP	collagen fibril organization	2/ 1369	3/ 10183	0.66666666666667	0.049337330082736	1	gene-COL2A1;gene-VPS33B	COL2A1;VPS33B
2	GO:0007064	BP	mitotic sister chromatid cohesion	2/ 1369	3/ 10183	0.66666666666667	0.049337330082736	1	gene-CHTF8;gene-DSCC1	CHTF8;DSCC1
2	GO:0034612	BP	response to tumor necrosis factor	2/ 1369	3/ 10183	0.66666666666667	0.049337330082736	1	gene-LOC106047735;gene-NUB1	LOC106047735;NUB1
2	GO:0046385	BP	deoxyribose phosphate biosynthetic process	2/ 1369	3/ 10183	0.66666666666667	0.049337330082736	1	gene-RRM2;gene-TYMS	RRM2;TYMS
2	GO:0090109	BP	regulation of cell-substrate junction assembly	2/ 1369	3/ 10183	0.66666666666667	0.049337330082736	1	gene-ITGB1BP1;gene-VCL	ITGB1BP1;VCL
2	GO:0006370	BP	7-methylguanosine mRNA capping	2/ 1369	3/ 10183	0.66666666666667	0.049337330082736	1	gene-NCBP1;gene-RNGTT	NCBP1;RNGTT
2	GO:0048762	BP	mesenchymal cell differentiation	2/ 1369	3/ 10183	0.66666666666667	0.049337330082736	1	gene-FRZB;gene-TGFBR3	FRZB;TGFBR3
2	GO:0001935	BP	endothelial cell proliferation	2/ 1369	3/ 10183	0.66666666666667	0.049337330082736	1	gene-ITGB1BP1;gene-NRARP	ITGB1BP1;NRARP
2	GO:1900407	BP	regulation of cellular response to oxidative stress	2/ 1369	3/ 10183	0.66666666666667	0.049337330082736	1	gene-AIFM2;gene-ATF4	AIFM2;ATF4
2	GO:0009265	BP	2'-deoxyribonucleotide biosynthetic process	2/ 1369	3/ 10183	0.66666666666667	0.049337330082736	1	gene-RRM2;gene-TYMS	RRM2;TYMS
2	GO:0042118	BP	endothelial cell activation	2/ 1369	3/ 10183	0.66666666666667	0.049337330082736	1	gene-FOXP1;gene-TGFBR3	FOXP1;TGFBR3
2	GO:2001244	BP	positive regulation of intrinsic apoptotic signaling pathway	2/ 1369	3/ 10183	0.66666666666667	0.049337330082736	1	gene-BID;gene-MYC	BID;MYC
2	GO:0006449	BP	regulation of translational termination	2/ 1369	3/ 10183	0.66666666666667	0.049337330082736	1	gene-EIF5A;gene-OGFOD1	EIF5A;OGFOD1
2	GO:0071459	BP	protein localization to chromosome, centromeric region	2/ 1369	3/ 10183	0.66666666666667	0.049337330082736	1	gene-SPDL1;gene-ZWILCH	SPDL1;ZWILCH
2	GO:0009263	BP	deoxyribonucleotide biosynthetic process	2/ 1369	3/ 10183	0.66666666666667	0.049337330082736	1	gene-RRM2;gene-TYMS	RRM2;TYMS
2	GO:0006528	BP	asparagine metabolic process	2/ 1369	3/ 10183	0.66666666666667	0.049337330082736	1	gene-ASNS;gene-ATF4	ASNS;ATF4
2	GO:0090199	BP	regulation of release of cytochrome c from mitochondria	2/ 1369	3/ 10183	0.66666666666667	0.049337330082736	1	gene-BID;gene-PARL	BID;PARL
2	GO:0034501	BP	protein localization to kinetochore	2/ 1369	3/ 10183	0.66666666666667	0.049337330082736	1	gene-SPDL1;gene-ZWILCH	SPDL1;ZWILCH
2	GO:0030902	BP	hindbrain development	2/ 1369	3/ 10183	0.66666666666667	0.049337330082736	1	gene-ALDH1A2;gene-EN2	ALDH1A2;EN2
2	GO:0035988	BP	chondrocyte proliferation	2/ 1369	3/ 10183	0.66666666666667	0.049337330082736	1	gene-CCN2;gene-MMP16	CCN2;MMP16
2	GO:1903533	BP	regulation of protein targeting	2/ 1369	3/ 10183	0.66666666666667	0.049337330082736	1	gene-ITGB1BP1;gene-PARL	ITGB1BP1;PARL
2	GO:0043243	BP	positive regulation of protein-containing complex disassembly	2/ 1369	3/ 10183	0.66666666666667	0.049337330082736	1	gene-EIF5A;gene-SPAST	EIF5A;SPAST
2	GO:0045948	BP	positive regulation of translational initiation	2/ 1369	3/ 10183	0.66666666666667	0.049337330082736	1	gene-DHX29;gene-UHMK1	DHX29;UHMK1
2	GO:0051013	BP	microtubule severing	2/ 1369	3/ 10183	0.66666666666667	0.049337330082736	1	gene-KATNB1;gene-SPAST	KATNB1;SPAST
2	GO:0033120	BP	positive regulation of RNA splicing	2/ 1369	3/ 10183	0.66666666666667	0.049337330082736	1	gene-DAZAP1;gene-HSPA8	DAZAP1;HSPA8
2	GO:0070482	BP	response to oxygen levels	2/ 1369	3/ 10183	0.66666666666667	0.049337330082736	1	gene-ATP6V1A;gene-MYC	ATP6V1A;MYC
2	GO:0032418	BP	lysosome localization	2/ 1369	3/ 10183	0.66666666666667	0.049337330082736	1	gene-BLOC1S2;gene-VPS33B	BLOC1S2;VPS33B
2	GO:0001958	BP	endochondral ossification	2/ 1369	3/ 10183	0.66666666666667	0.049337330082736	1	gene-MMP16;gene-NAB1	MMP16;NAB1
2	GO:0036075	BP	replacement ossification	2/ 1369	3/ 10183	0.66666666666667	0.049337330082736	1	gene-MMP16;gene-NAB1	MMP16;NAB1
2	GO:0001569	BP	branching involved in blood vessel morphogenesis	2/ 1369	3/ 10183	0.66666666666667	0.049337330082736	1	gene-COL4A1;gene-NRARP	COL4A1;NRARP
2	GO:0006085	BP	acetyl-CoA biosynthetic process	2/ 1369	3/ 10183	0.66666666666667	0.049337330082736	1	gene-ACSS1;gene-PDHX	ACSS1;PDHX
2	GO:0048144	BP	fibroblast proliferation	2/ 1369	3/ 10183	0.66666666666667	0.049337330082736	1	gene-CKS2;gene-DAZAP1	CKS2;DAZAP1
2	GO:0034502	BP	protein localization to chromosome	2/ 1369	3/ 10183	0.66666666666667	0.049337330082736	1	gene-SPDL1;gene-ZWILCH	SPDL1;ZWILCH
2	GO:0009068	BP	aspartate family amino acid catabolic process	2/ 1369	3/ 10183	0.66666666666667	0.049337330082736	1	gene-AASS;gene-GCAT	AASS;GCAT
2	GO:0051560	BP	mitochondrial calcium ion homeostasis	2/ 1369	3/ 10183	0.66666666666667	0.049337330082736	1	gene-PDZD8;gene-SMDT1	PDZD8;SMDT1
2	GO:0061515	BP	myeloid cell development	2/ 1369	3/ 10183	0.66666666666667	0.049337330082736	1	gene-FOXP1;gene-VPS33B	FOXP1;VPS33B
153	GO:0005737	CC	cytoplasm	153/ 1369	899/ 10183	0.17018909899889	0.0014716694979166	1	gene-AARS1;gene-ACTC1;gene-AGFG1;gene-AKAP1;gene-ALDH1A2;gene-AMOT;gene-ANP32E;gene-ANXA1;gene-APC;gene-ARHGAP15;gene-ARHGAP17;gene-ATF4;gene-AURKA;gene-BICC1;gene-BIN1;gene-BMAL1;gene-BOD1;gene-BORA;gene-CCT7;gene-CDIN1;gene-CEP55;gene-CFAP36;gene-CIP2A;gene-CISD3;gene-CLOCK;gene-CLTB;gene-CLU;gene-COPS6;gene-COPS7B;gene-CSNK1E;gene-CTBP1;gene-CTNNAL1;gene-CTTNBP2;gene-DAG1;gene-DERA;gene-DHX29;…	AARS1;ACTC1;AGFG1;AKAP1;ALDH1A2;AMOT;ANP32E;ANXA1;APC;ARHGAP15;ARHGAP17;ATF4;AURKA;BICC1;BIN1;BMAL1;BOD1;BORA;CCT7;CDIN1;CEP55;CFAP36;CIP2A;CISD3;CLOCK;CLTB;CLU;COPS6;COPS7B;CSNK1E;CTBP1;CTNNAL1;CTTNBP2;DAG1;DERA;DHX29;DNAL4;DPYSL2;DYNC2H1;ECRG4;EEF1AKMT1;EIF4A3;ERRFI1;ESD;ETS1;EXOC5;FAM72A;FBXL14;FGD6;FOXO1;FRMD4A;FRZB;FTSJ1;GAS2;GAS8;GRB10;HOMER1;HPRT1;HSPB7;ID3;IGF2BP2;ILF3;IMPDH2;INCENP;INTS1…
6	GO:0017053	CC	transcription repressor complex	6/ 1369	11/ 10183	0.54545454545455	0.0014736977175225	1	gene-CTBP1;gene-LIN52;gene-MYC;gene-PHF12;gene-RBBP4;gene-TBX15	CTBP1;LIN52;MYC;PHF12;RBBP4;TBX15
28	GO:0005730	CC	nucleolus	28/ 1369	116/ 10183	0.24137931034483	0.0015102944212166	1	gene-ESF1;gene-FEN1;gene-FTSJ3;gene-GPRC5B;gene-HEATR1;gene-HUS1;gene-LLPH;gene-MAK16;gene-MYC;gene-NOLC1;gene-NOP58;gene-NUB1;gene-P2RY11;gene-PA2G4;gene-PDCD11;gene-POLR1E;gene-POLR1F;gene-POP5;gene-PPP1CB;gene-RCL1;gene-RGS2;gene-RPF2;gene-RPS3A;gene-RRP12;gene-SUB1;gene-URB2;gene-UTP15;gene-WDR46	ESF1;FEN1;FTSJ3;GPRC5B;HEATR1;HUS1;LLPH;MAK16;MYC;NOLC1;NOP58;NUB1;P2RY11;PA2G4;PDCD11;POLR1E;POLR1F;POP5;PPP1CB;RCL1;RGS2;RPF2;RPS3A;RRP12;SUB1;URB2;UTP15;WDR46
3	GO:0031262	CC	Ndc80 complex	3/ 1369	3/ 10183	1	0.0024252626927649	1	gene-NDC80;gene-NUF2;gene-SPC25	NDC80;NUF2;SPC25
117	GO:0031090	CC	organelle membrane	117/ 1369	680/ 10183	0.17205882352941	0.0036065459851142	1	gene-ABCD3;gene-ABHD17A;gene-AFTPH;gene-AGK;gene-AIFM2;gene-ALAS1;gene-ALG9;gene-B3GNT2;gene-B4GALT1;gene-B4GALT4;gene-BID;gene-CAV1;gene-CAV2;gene-CDKAL1;gene-CHST2;gene-CHST3;gene-CHSY3;gene-CLTB;gene-CLU;gene-COA8;gene-COG8;gene-COQ2;gene-CRY1;gene-CSGALNACT2;gene-CUEDC2;gene-DEGS1;gene-DHODH;gene-DPAGT1;gene-EBAG9;gene-EIF5A;gene-EMP2;gene-ERGIC2;gene-ESYT2;gene-EXTL3;gene-FAR1;gene-FOSB;gene…	ABCD3;ABHD17A;AFTPH;AGK;AIFM2;ALAS1;ALG9;B3GNT2;B4GALT1;B4GALT4;BID;CAV1;CAV2;CDKAL1;CHST2;CHST3;CHSY3;CLTB;CLU;COA8;COG8;COQ2;CRY1;CSGALNACT2;CUEDC2;DEGS1;DHODH;DPAGT1;EBAG9;EIF5A;EMP2;ERGIC2;ESYT2;EXTL3;FAR1;FOSB;FZD7;GALNT11;GALNT2;GALNT7;GK;GPR137B;HACD3;HCCS;HSPA8;INSIG1;JAGN1;KDELR3;LAMTOR1;LDAF1;LITAF;LMF2;LOC106038610;LOC106048089;LOC136788242;LOC136791282;MPC1;MPC2;MPPE1;NDST1;NDUFA1;NDU…
48	GO:0005829	CC	cytosol	48/ 1369	240/ 10183	0.2	0.0039430692550415	1	gene-ADSL;gene-AFTPH;gene-AIFM2;gene-ARF4;gene-ARGLU1;gene-ATIC;gene-ATP6V1A;gene-BID;gene-CLU;gene-COPS7A;gene-CRY1;gene-CUEDC2;gene-DAZAP1;gene-DPYSL3;gene-FAM110B;gene-GAPDH;gene-GAPVD1;gene-GPRC5B;gene-HPRT1;gene-HSPA14;gene-HSPA8;gene-IPO7;gene-ITGB1BP1;gene-LOC106038610;gene-LOC106047735;gene-MAPK6;gene-NAA25;gene-NUB1;gene-OGFOD1;gene-OSBPL2;gene-PHETA2;gene-PPP1CB;gene-PRRX1;gene-RAP2C;ge…	ADSL;AFTPH;AIFM2;ARF4;ARGLU1;ATIC;ATP6V1A;BID;CLU;COPS7A;CRY1;CUEDC2;DAZAP1;DPYSL3;FAM110B;GAPDH;GAPVD1;GPRC5B;HPRT1;HSPA14;HSPA8;IPO7;ITGB1BP1;LOC106038610;LOC106047735;MAPK6;NAA25;NUB1;OGFOD1;OSBPL2;PHETA2;PPP1CB;PRRX1;RAP2C;RB1CC1;RBBP4;RNF13;RPS21;RRM2;SNX1;SPAST;STRAP;TICAM1;VPS35;VPS50;VPS54;WIPI2;YWHAZ
7	GO:0000775	CC	chromosome, centromeric region	7/ 1369	17/ 10183	0.41176470588235	0.0044403161382682	1	gene-CENPK;gene-CENPP;gene-CENPU;gene-LOC106030058;gene-NCAPD3;gene-OIP5;gene-SMC3	CENPK;CENPP;CENPU;LOC106030058;NCAPD3;OIP5;SMC3
9	GO:0045121	CC	membrane raft	9/ 1369	26/ 10183	0.34615384615385	0.0050924694977386	1	gene-CAV1;gene-CAV2;gene-CAVIN1;gene-EMP2;gene-FAP;gene-FAS;gene-LAMTOR1;gene-LOC106042579;gene-LOC106047735	CAV1;CAV2;CAVIN1;EMP2;FAP;FAS;LAMTOR1;LOC106042579;LOC106047735
9	GO:0098857	CC	membrane microdomain	9/ 1369	26/ 10183	0.34615384615385	0.0050924694977386	1	gene-CAV1;gene-CAV2;gene-CAVIN1;gene-EMP2;gene-FAP;gene-FAS;gene-LAMTOR1;gene-LOC106042579;gene-LOC106047735	CAV1;CAV2;CAVIN1;EMP2;FAP;FAS;LAMTOR1;LOC106042579;LOC106047735
9	GO:0098589	CC	membrane region	9/ 1369	26/ 10183	0.34615384615385	0.0050924694977386	1	gene-CAV1;gene-CAV2;gene-CAVIN1;gene-EMP2;gene-FAP;gene-FAS;gene-LAMTOR1;gene-LOC106042579;gene-LOC106047735	CAV1;CAV2;CAVIN1;EMP2;FAP;FAS;LAMTOR1;LOC106042579;LOC106047735
9	GO:0005769	CC	early endosome	9/ 1369	26/ 10183	0.34615384615385	0.0050924694977386	1	gene-EPHA4;gene-PHETA2;gene-PTP4A3;gene-RAB31;gene-RABEP1;gene-SNX17;gene-SNX3;gene-WDFY1;gene-WDFY2	EPHA4;PHETA2;PTP4A3;RAB31;RABEP1;SNX17;SNX3;WDFY1;WDFY2
13	GO:0005694	CC	chromosome	13/ 1369	43/ 10183	0.30232558139535	0.0052277336850285	1	gene-BOD1;gene-HMGB3;gene-HPRT1;gene-LLPH;gene-LOC106047735;gene-MCM7;gene-NCAPD2;gene-RAD51;gene-SMARCC2;gene-SMC2;gene-SMC6;gene-SSRP1;gene-TOP1MT	BOD1;HMGB3;HPRT1;LLPH;LOC106047735;MCM7;NCAPD2;RAD51;SMARCC2;SMC2;SMC6;SSRP1;TOP1MT
31	GO:0005654	CC	nucleoplasm	31/ 1369	141/ 10183	0.21985815602837	0.0057213979679435	1	gene-AFTPH;gene-ARGLU1;gene-ATF4;gene-ATP6V1A;gene-BMAL1;gene-COPS6;gene-COPS7A;gene-CTBP1;gene-CUEDC2;gene-DAG1;gene-DAZAP1;gene-EN2;gene-FEN1;gene-GPRC5B;gene-HSPB7;gene-ITGB3BP;gene-LOC136786309;gene-MCL1;gene-MFAP1;gene-MYC;gene-NFIC;gene-NUB1;gene-OGFOD1;gene-PPP1CB;gene-PRRX1;gene-RAD18;gene-RNF13;gene-SPAST;gene-SUB1;gene-TAF15;gene-YEATS4	AFTPH;ARGLU1;ATF4;ATP6V1A;BMAL1;COPS6;COPS7A;CTBP1;CUEDC2;DAG1;DAZAP1;EN2;FEN1;GPRC5B;HSPB7;ITGB3BP;LOC136786309;MCL1;MFAP1;MYC;NFIC;NUB1;OGFOD1;PPP1CB;PRRX1;RAD18;RNF13;SPAST;SUB1;TAF15;YEATS4
17	GO:0005667	CC	transcription regulator complex	17/ 1369	66/ 10183	0.25757575757576	0.0061250585802715	1	gene-ATF4;gene-BMAL1;gene-CLOCK;gene-CTBP1;gene-E2F8;gene-GTF2A1;gene-LIN52;gene-MNAT1;gene-MYC;gene-NFYA;gene-PHF12;gene-RBBP4;gene-SIX2;gene-SMAD1;gene-SUB1;gene-TAF2;gene-TBX15	ATF4;BMAL1;CLOCK;CTBP1;E2F8;GTF2A1;LIN52;MNAT1;MYC;NFYA;PHF12;RBBP4;SIX2;SMAD1;SUB1;TAF2;TBX15
34	GO:0031966	CC	mitochondrial membrane	34/ 1369	160/ 10183	0.2125	0.0067247176831933	1	gene-AGK;gene-AIFM2;gene-ALAS1;gene-BID;gene-CLU;gene-COA8;gene-COQ2;gene-DHODH;gene-GK;gene-HCCS;gene-LOC136791282;gene-MPC1;gene-MPC2;gene-NDUFA1;gene-NDUFA2;gene-NDUFA8;gene-NDUFB7;gene-NDUFS1;gene-PARL;gene-PPOX;gene-RHOT2;gene-ROMO1;gene-SCO2;gene-SDHD;gene-SFXN5;gene-SLC25A24;gene-SLC25A4;gene-TIMM10;gene-TIMM8A;gene-TMEM11;gene-TMX2;gene-UQCRFS1;gene-VCL;gene-YME1L1	AGK;AIFM2;ALAS1;BID;CLU;COA8;COQ2;DHODH;GK;HCCS;LOC136791282;MPC1;MPC2;NDUFA1;NDUFA2;NDUFA8;NDUFB7;NDUFS1;PARL;PPOX;RHOT2;ROMO1;SCO2;SDHD;SFXN5;SLC25A24;SLC25A4;TIMM10;TIMM8A;TMEM11;TMX2;UQCRFS1;VCL;YME1L1
4	GO:0099568	CC	cytoplasmic region	4/ 1369	7/ 10183	0.57142857142857	0.0081180863401325	1	gene-CLTB;gene-CTBP1;gene-SPAST;gene-UHMK1	CLTB;CTBP1;SPAST;UHMK1
3	GO:0090571	CC	RNA polymerase II transcription repressor complex	3/ 1369	4/ 10183	0.75	0.0087247515063298	1	gene-LIN52;gene-MYC;gene-TBX15	LIN52;MYC;TBX15
3	GO:0031010	CC	ISWI-type complex	3/ 1369	4/ 10183	0.75	0.0087247515063298	1	gene-BAZ1B;gene-CECR2;gene-RBBP4	BAZ1B;CECR2;RBBP4
7	GO:0031970	CC	organelle envelope lumen	7/ 1369	19/ 10183	0.36842105263158	0.0090241832992212	1	gene-AGK;gene-ARL2BP;gene-COA7;gene-NDUFA8;gene-NDUFB7;gene-PRELID3A;gene-PRELID3B	AGK;ARL2BP;COA7;NDUFA8;NDUFB7;PRELID3A;PRELID3B
7	GO:0005758	CC	mitochondrial intermembrane space	7/ 1369	19/ 10183	0.36842105263158	0.0090241832992212	1	gene-AGK;gene-ARL2BP;gene-COA7;gene-NDUFA8;gene-NDUFB7;gene-PRELID3A;gene-PRELID3B	AGK;ARL2BP;COA7;NDUFA8;NDUFB7;PRELID3A;PRELID3B
6	GO:0098858	CC	actin-based cell projection	6/ 1369	15/ 10183	0.4	0.0098957358013615	1	gene-ABI1;gene-ACTC1;gene-ATP6V1A;gene-EN2;gene-INPPL1;gene-RDX	ABI1;ACTC1;ATP6V1A;EN2;INPPL1;RDX
5	GO:0030175	CC	filopodium	5/ 1369	11/ 10183	0.45454545454545	0.0099752010511133	1	gene-ABI1;gene-ACTC1;gene-EN2;gene-INPPL1;gene-RDX	ABI1;ACTC1;EN2;INPPL1;RDX
17	GO:0044815	CC	DNA packaging complex	17/ 1369	68/ 10183	0.25	0.010881654738548	1	gene-H1-10;gene-H2AZ1;gene-LOC106045096;gene-LOC106045109;gene-LOC106045810;gene-LOC106045814;gene-LOC106045840;gene-LOC106045860;gene-LOC106045907;gene-LOC125182477;gene-LOC136790389;gene-LOC136790414;gene-LOC136790419;gene-NCAPD3;gene-NCAPG;gene-SHPRH;gene-YEATS4	H1-10;H2AZ1;LOC106045096;LOC106045109;LOC106045810;LOC106045814;LOC106045840;LOC106045860;LOC106045907;LOC125182477;LOC136790389;LOC136790414;LOC136790419;NCAPD3;NCAPG;SHPRH;YEATS4
7	GO:1904949	CC	ATPase complex	7/ 1369	20/ 10183	0.35	0.012302353666792	1	gene-ANP32E;gene-BAZ1B;gene-CECR2;gene-NFRKB;gene-RBBP4;gene-SMARCD2;gene-UCHL5	ANP32E;BAZ1B;CECR2;NFRKB;RBBP4;SMARCD2;UCHL5
7	GO:0070603	CC	SWI/SNF superfamily-type complex	7/ 1369	20/ 10183	0.35	0.012302353666792	1	gene-ANP32E;gene-BAZ1B;gene-CECR2;gene-NFRKB;gene-RBBP4;gene-SMARCD2;gene-UCHL5	ANP32E;BAZ1B;CECR2;NFRKB;RBBP4;SMARCD2;UCHL5
4	GO:0001726	CC	ruffle	4/ 1369	8/ 10183	0.5	0.014520766744493	1	gene-ITGB1BP1;gene-MTMR14;gene-TLN1;gene-TLN2	ITGB1BP1;MTMR14;TLN1;TLN2
2	GO:0030897	CC	HOPS complex	2/ 1369	2/ 10183	1	0.018062618489422	1	gene-VPS33B;gene-VPS41	VPS33B;VPS41
2	GO:0071439	CC	clathrin complex	2/ 1369	2/ 10183	1	0.018062618489422	1	gene-CLTC;gene-VPS41	CLTC;VPS41
2	GO:0034719	CC	SMN-Sm protein complex	2/ 1369	2/ 10183	1	0.018062618489422	1	gene-GEMIN7;gene-STRAP	GEMIN7;STRAP
2	GO:0031390	CC	Ctf18 RFC-like complex	2/ 1369	2/ 10183	1	0.018062618489422	1	gene-CHTF8;gene-DSCC1	CHTF8;DSCC1
2	GO:0000796	CC	condensin complex	2/ 1369	2/ 10183	1	0.018062618489422	1	gene-NCAPD3;gene-NCAPG	NCAPD3;NCAPG
2	GO:0045254	CC	pyruvate dehydrogenase complex	2/ 1369	2/ 10183	1	0.018062618489422	1	gene-DLD;gene-PDHX	DLD;PDHX
6	GO:0030027	CC	lamellipodium	6/ 1369	17/ 10183	0.35294117647059	0.019311455219289	1	gene-ABI1;gene-ACTC1;gene-EN2;gene-INPPL1;gene-ITGB1BP1;gene-SNX1	ABI1;ACTC1;EN2;INPPL1;ITGB1BP1;SNX1
28	GO:0120025	CC	plasma membrane bounded cell projection	28/ 1369	138/ 10183	0.20289855072464	0.023097732374785	1	gene-ABI1;gene-ACTC1;gene-ANXA1;gene-ARF4;gene-ARL2BP;gene-ATF4;gene-ATP6V1A;gene-CFAP36;gene-CTTNBP2;gene-CYGB;gene-DLD;gene-DYNC2I1;gene-EN2;gene-EPHB1;gene-GAS8;gene-IFT88;gene-INPPL1;gene-IQGAP1;gene-ITGB1BP1;gene-KCND2;gene-MTMR14;gene-PTEN;gene-RDX;gene-SNX1;gene-TLN1;gene-TLN2;gene-UHMK1;gene-WDR35	ABI1;ACTC1;ANXA1;ARF4;ARL2BP;ATF4;ATP6V1A;CFAP36;CTTNBP2;CYGB;DLD;DYNC2I1;EN2;EPHB1;GAS8;IFT88;INPPL1;IQGAP1;ITGB1BP1;KCND2;MTMR14;PTEN;RDX;SNX1;TLN1;TLN2;UHMK1;WDR35
4	GO:0043197	CC	dendritic spine	4/ 1369	9/ 10183	0.44444444444444	0.023390760157747	1	gene-ARF4;gene-CTTNBP2;gene-KCND2;gene-PTEN	ARF4;CTTNBP2;KCND2;PTEN
4	GO:0044309	CC	neuron spine	4/ 1369	9/ 10183	0.44444444444444	0.023390760157747	1	gene-ARF4;gene-CTTNBP2;gene-KCND2;gene-PTEN	ARF4;CTTNBP2;KCND2;PTEN
30	GO:0031982	CC	vesicle	30/ 1369	154/ 10183	0.19480519480519	0.031851890451891	1	gene-AGFG1;gene-ANP32E;gene-ATP6V1A;gene-CLU;gene-COPS4;gene-DLD;gene-EPHA4;gene-ERGIC2;gene-GAPVD1;gene-GPRC5B;gene-HSPA8;gene-LOC106047735;gene-M6PR;gene-PHETA2;gene-PPP1CB;gene-PTP4A3;gene-RAB11FIP2;gene-RAB31;gene-RABEP1;gene-SIGMAR1;gene-SNX11;gene-SNX17;gene-SNX3;gene-SPAST;gene-TICAM1;gene-VPS33B;gene-VPS35L;gene-VPS41;gene-WDFY1;gene-WDFY2	AGFG1;ANP32E;ATP6V1A;CLU;COPS4;DLD;EPHA4;ERGIC2;GAPVD1;GPRC5B;HSPA8;LOC106047735;M6PR;PHETA2;PPP1CB;PTP4A3;RAB11FIP2;RAB31;RABEP1;SIGMAR1;SNX11;SNX17;SNX3;SPAST;TICAM1;VPS33B;VPS35L;VPS41;WDFY1;WDFY2
16	GO:0032993	CC	protein-DNA complex	16/ 1369	70/ 10183	0.22857142857143	0.032411614943018	1	gene-GINS1;gene-H1-10;gene-H2AZ1;gene-LOC106045096;gene-LOC106045109;gene-LOC106045810;gene-LOC106045814;gene-LOC106045840;gene-LOC106045860;gene-LOC106045907;gene-LOC125182477;gene-LOC136790389;gene-LOC136790414;gene-LOC136790419;gene-SHPRH;gene-YEATS4	GINS1;H1-10;H2AZ1;LOC106045096;LOC106045109;LOC106045810;LOC106045814;LOC106045840;LOC106045860;LOC106045907;LOC125182477;LOC136790389;LOC136790414;LOC136790419;SHPRH;YEATS4
31	GO:0042995	CC	cell projection	31/ 1369	160/ 10183	0.19375	0.034596595659983	1	gene-ABI1;gene-ACTC1;gene-ANXA1;gene-ARF4;gene-ARL2BP;gene-ATF4;gene-ATP6V1A;gene-CFAP36;gene-CTTNBP2;gene-CYGB;gene-DLD;gene-DYNC2I1;gene-EN2;gene-EPHB1;gene-GAS8;gene-IFT88;gene-INPPL1;gene-IQGAP1;gene-ITGB1BP1;gene-KCND2;gene-LOC106048089;gene-MTMR14;gene-PTEN;gene-RDX;gene-SNX1;gene-TBC1D31;gene-TLN1;gene-TLN2;gene-UHMK1;gene-VCL;gene-WDR35	ABI1;ACTC1;ANXA1;ARF4;ARL2BP;ATF4;ATP6V1A;CFAP36;CTTNBP2;CYGB;DLD;DYNC2I1;EN2;EPHB1;GAS8;IFT88;INPPL1;IQGAP1;ITGB1BP1;KCND2;LOC106048089;MTMR14;PTEN;RDX;SNX1;TBC1D31;TLN1;TLN2;UHMK1;VCL;WDR35
4	GO:0008180	CC	COP9 signalosome	4/ 1369	10/ 10183	0.4	0.034910679360227	1	gene-COPS4;gene-COPS6;gene-COPS7A;gene-COPS7B	COPS4;COPS6;COPS7A;COPS7B
4	GO:0000118	CC	histone deacetylase complex	4/ 1369	10/ 10183	0.4	0.034910679360227	1	gene-ANP32E;gene-BRMS1L;gene-PHF12;gene-RBBP4	ANP32E;BRMS1L;PHF12;RBBP4
4	GO:0000781	CC	chromosome, telomeric region	4/ 1369	10/ 10183	0.4	0.034910679360227	1	gene-NSMCE4A;gene-POT1;gene-RBBP4;gene-TERF1	NSMCE4A;POT1;RBBP4;TERF1
5	GO:0031903	CC	microbody membrane	5/ 1369	15/ 10183	0.33333333333333	0.04095943869296	1	gene-ABCD3;gene-FAR1;gene-PEX10;gene-PEX11B;gene-PXMP4	ABCD3;FAR1;PEX10;PEX11B;PXMP4
5	GO:0098794	CC	postsynapse	5/ 1369	15/ 10183	0.33333333333333	0.04095943869296	1	gene-ARF4;gene-CPSF2;gene-CTTNBP2;gene-KCND2;gene-PTEN	ARF4;CPSF2;CTTNBP2;KCND2;PTEN
5	GO:0005778	CC	peroxisomal membrane	5/ 1369	15/ 10183	0.33333333333333	0.04095943869296	1	gene-ABCD3;gene-FAR1;gene-PEX10;gene-PEX11B;gene-PXMP4	ABCD3;FAR1;PEX10;PEX11B;PXMP4
17	GO:0005768	CC	endosome	17/ 1369	77/ 10183	0.22077922077922	0.041656549039013	1	gene-EPHA4;gene-HSPA8;gene-LOC106047735;gene-M6PR;gene-PHETA2;gene-PTP4A3;gene-RAB11FIP2;gene-RAB31;gene-RABEP1;gene-SNX11;gene-SNX17;gene-SNX3;gene-SPAST;gene-VPS35L;gene-VPS41;gene-WDFY1;gene-WDFY2	EPHA4;HSPA8;LOC106047735;M6PR;PHETA2;PTP4A3;RAB11FIP2;RAB31;RABEP1;SNX11;SNX17;SNX3;SPAST;VPS35L;VPS41;WDFY1;WDFY2
6	GO:0099023	CC	vesicle tethering complex	6/ 1369	20/ 10183	0.3	0.042541508267979	1	gene-COG8;gene-EXOC1;gene-EXOC3;gene-VPS33B;gene-VPS41;gene-VPS54	COG8;EXOC1;EXOC3;VPS33B;VPS41;VPS54
15	GO:0000786	CC	nucleosome	15/ 1369	66/ 10183	0.22727272727273	0.043404112658059	1	gene-H1-10;gene-H2AZ1;gene-LOC106045096;gene-LOC106045109;gene-LOC106045810;gene-LOC106045814;gene-LOC106045840;gene-LOC106045860;gene-LOC106045907;gene-LOC125182477;gene-LOC136790389;gene-LOC136790414;gene-LOC136790419;gene-SHPRH;gene-YEATS4	H1-10;H2AZ1;LOC106045096;LOC106045109;LOC106045810;LOC106045814;LOC106045840;LOC106045860;LOC106045907;LOC125182477;LOC136790389;LOC136790414;LOC136790419;SHPRH;YEATS4
55	GO:1902494	CC	catalytic complex	55/ 1369	318/ 10183	0.17295597484277	0.044876908042431	1	gene-ANAPC4;gene-ANAPC5;gene-ANP32E;gene-BAZ1B;gene-BRMS1L;gene-CECR2;gene-CKS2;gene-DLD;gene-DMAP1;gene-DNAL4;gene-DYNC2H1;gene-DYNC2I1;gene-EIF4A3;gene-ELOB;gene-EME1;gene-EXOSC8;gene-GCSH;gene-GNG7;gene-LOC106031351;gene-LOC106039641;gene-MNAT1;gene-NAA25;gene-NDUFA13;gene-NFRKB;gene-NSMCE4A;gene-OST4;gene-PDHX;gene-PHF12;gene-PIGC;gene-POLD2;gene-POLE;gene-POLR1E;gene-POLR1F;gene-POLR2K;gene-…	ANAPC4;ANAPC5;ANP32E;BAZ1B;BRMS1L;CECR2;CKS2;DLD;DMAP1;DNAL4;DYNC2H1;DYNC2I1;EIF4A3;ELOB;EME1;EXOSC8;GCSH;GNG7;LOC106031351;LOC106039641;MNAT1;NAA25;NDUFA13;NFRKB;NSMCE4A;OST4;PDHX;PHF12;PIGC;POLD2;POLE;POLR1E;POLR1F;POLR2K;POLR2L;POLR3D;POMP;POP5;PPP1CB;PPP2R5A;PPP2R5C;PSMC6;RB1CC1;RBBP4;RRM2;SEM1;SMARCD2;TADA2A;TRMT61A;UBAC1;UBE4B;UCHL5;UQCRC1;USP14;YEATS4
17	GO:0043233	CC	organelle lumen	17/ 1369	80/ 10183	0.2125	0.047518053842096	1	gene-ABCD3;gene-AGK;gene-AK3;gene-ALAS1;gene-ARL2BP;gene-CALR;gene-COA7;gene-COL4A1;gene-ETFA;gene-IARS2;gene-LOC106047260;gene-NDUFA8;gene-NDUFB7;gene-PDHX;gene-PRELID3A;gene-PRELID3B;gene-SDHAF3	ABCD3;AGK;AK3;ALAS1;ARL2BP;CALR;COA7;COL4A1;ETFA;IARS2;LOC106047260;NDUFA8;NDUFB7;PDHX;PRELID3A;PRELID3B;SDHAF3
17	GO:0031974	CC	membrane-enclosed lumen	17/ 1369	80/ 10183	0.2125	0.047518053842096	1	gene-ABCD3;gene-AGK;gene-AK3;gene-ALAS1;gene-ARL2BP;gene-CALR;gene-COA7;gene-COL4A1;gene-ETFA;gene-IARS2;gene-LOC106047260;gene-NDUFA8;gene-NDUFB7;gene-PDHX;gene-PRELID3A;gene-PRELID3B;gene-SDHAF3	ABCD3;AGK;AK3;ALAS1;ARL2BP;CALR;COA7;COL4A1;ETFA;IARS2;LOC106047260;NDUFA8;NDUFB7;PDHX;PRELID3A;PRELID3B;SDHAF3
17	GO:0070013	CC	intracellular organelle lumen	17/ 1369	80/ 10183	0.2125	0.047518053842096	1	gene-ABCD3;gene-AGK;gene-AK3;gene-ALAS1;gene-ARL2BP;gene-CALR;gene-COA7;gene-COL4A1;gene-ETFA;gene-IARS2;gene-LOC106047260;gene-NDUFA8;gene-NDUFB7;gene-PDHX;gene-PRELID3A;gene-PRELID3B;gene-SDHAF3	ABCD3;AGK;AK3;ALAS1;ARL2BP;CALR;COA7;COL4A1;ETFA;IARS2;LOC106047260;NDUFA8;NDUFB7;PDHX;PRELID3A;PRELID3B;SDHAF3
28	GO:0031410	CC	cytoplasmic vesicle	28/ 1369	145/ 10183	0.19310344827586	0.048508709365909	1	gene-AGFG1;gene-ANP32E;gene-ATP6V1A;gene-CLU;gene-COPS4;gene-DLD;gene-EPHA4;gene-ERGIC2;gene-GAPVD1;gene-HSPA8;gene-LOC106047735;gene-M6PR;gene-PHETA2;gene-PTP4A3;gene-RAB11FIP2;gene-RAB31;gene-RABEP1;gene-SIGMAR1;gene-SNX11;gene-SNX17;gene-SNX3;gene-SPAST;gene-TICAM1;gene-VPS33B;gene-VPS35L;gene-VPS41;gene-WDFY1;gene-WDFY2	AGFG1;ANP32E;ATP6V1A;CLU;COPS4;DLD;EPHA4;ERGIC2;GAPVD1;HSPA8;LOC106047735;M6PR;PHETA2;PTP4A3;RAB11FIP2;RAB31;RABEP1;SIGMAR1;SNX11;SNX17;SNX3;SPAST;TICAM1;VPS33B;VPS35L;VPS41;WDFY1;WDFY2
28	GO:0097708	CC	intracellular vesicle	28/ 1369	145/ 10183	0.19310344827586	0.048508709365909	1	gene-AGFG1;gene-ANP32E;gene-ATP6V1A;gene-CLU;gene-COPS4;gene-DLD;gene-EPHA4;gene-ERGIC2;gene-GAPVD1;gene-HSPA8;gene-LOC106047735;gene-M6PR;gene-PHETA2;gene-PTP4A3;gene-RAB11FIP2;gene-RAB31;gene-RABEP1;gene-SIGMAR1;gene-SNX11;gene-SNX17;gene-SNX3;gene-SPAST;gene-TICAM1;gene-VPS33B;gene-VPS35L;gene-VPS41;gene-WDFY1;gene-WDFY2	AGFG1;ANP32E;ATP6V1A;CLU;COPS4;DLD;EPHA4;ERGIC2;GAPVD1;HSPA8;LOC106047735;M6PR;PHETA2;PTP4A3;RAB11FIP2;RAB31;RABEP1;SIGMAR1;SNX11;SNX17;SNX3;SPAST;TICAM1;VPS33B;VPS35L;VPS41;WDFY1;WDFY2
4	GO:0033116	CC	endoplasmic reticulum-Golgi intermediate compartment membrane	4/ 1369	11/ 10183	0.36363636363636	0.049159524108291	1	gene-ERGIC2;gene-MPPE1;gene-TMED2;gene-TMED5	ERGIC2;MPPE1;TMED2;TMED5
2	GO:0030118	CC	clathrin coat	2/ 1369	3/ 10183	0.66666666666667	0.049337330082736	1	gene-CLTB;gene-CLTC	CLTB;CLTC
2	GO:0044291	CC	cell-cell contact zone	2/ 1369	3/ 10183	0.66666666666667	0.049337330082736	1	gene-RAP2C;gene-VCL	RAP2C;VCL
2	GO:0034518	CC	RNA cap binding complex	2/ 1369	3/ 10183	0.66666666666667	0.049337330082736	1	gene-LOC106037400;gene-NCBP1	LOC106037400;NCBP1
2	GO:0030132	CC	clathrin coat of coated pit	2/ 1369	3/ 10183	0.66666666666667	0.049337330082736	1	gene-CLTB;gene-CLTC	CLTB;CLTC
2	GO:0099738	CC	cell cortex region	2/ 1369	3/ 10183	0.66666666666667	0.049337330082736	1	gene-CLTB;gene-CTBP1	CLTB;CTBP1
2	GO:0000444	CC	MIS12/MIND type complex	2/ 1369	3/ 10183	0.66666666666667	0.049337330082736	1	gene-DSN1;gene-PMF1	DSN1;PMF1
2	GO:0005846	CC	nuclear cap binding complex	2/ 1369	3/ 10183	0.66666666666667	0.049337330082736	1	gene-LOC106037400;gene-NCBP1	LOC106037400;NCBP1
2	GO:0070822	CC	Sin3-type complex	2/ 1369	3/ 10183	0.66666666666667	0.049337330082736	1	gene-BRMS1L;gene-PHF12	BRMS1L;PHF12
2	GO:0030130	CC	clathrin coat of trans-Golgi network vesicle	2/ 1369	3/ 10183	0.66666666666667	0.049337330082736	1	gene-CLTB;gene-CLTC	CLTB;CLTC
2	GO:0030125	CC	clathrin vesicle coat	2/ 1369	3/ 10183	0.66666666666667	0.049337330082736	1	gene-CLTB;gene-CLTC	CLTB;CLTC
2	GO:0031083	CC	BLOC-1 complex	2/ 1369	3/ 10183	0.66666666666667	0.049337330082736	1	gene-BLOC1S2;gene-SNAPIN	BLOC1S2;SNAPIN
2	GO:0005902	CC	microvillus	2/ 1369	3/ 10183	0.66666666666667	0.049337330082736	1	gene-ATP6V1A;gene-RDX	ATP6V1A;RDX
414	GO:0043167	MF	ion binding	414/ 1369	2683/ 10183	0.15430488259411	0.00053156825286458	1	gene-AARS1;gene-ABCC4;gene-ABCD3;gene-ABCF3;gene-ABL1;gene-ACAD9;gene-ACADS;gene-ACSS1;gene-ACTC1;gene-ACVR1;gene-ADAMTS2;gene-ADNP2;gene-AIF1L;gene-AIFM2;gene-AK3;gene-AKT2;gene-ALAS1;gene-ANTXR2;gene-ANXA1;gene-ARF4;gene-ARG2;gene-ARL16;gene-ARL4A;gene-ARL5A;gene-ASCC1;gene-ASH1L;gene-ASNS;gene-ATP11A;gene-ATP2B1;gene-ATP6V1A;gene-AURKA;gene-B4GALT1;gene-B4GALT4;gene-BAZ1B;gene-BMPR1A;gene-BMPR…	AARS1;ABCC4;ABCD3;ABCF3;ABL1;ACAD9;ACADS;ACSS1;ACTC1;ACVR1;ADAMTS2;ADNP2;AIF1L;AIFM2;AK3;AKT2;ALAS1;ANTXR2;ANXA1;ARF4;ARG2;ARL16;ARL4A;ARL5A;ASCC1;ASH1L;ASNS;ATP11A;ATP2B1;ATP6V1A;AURKA;B4GALT1;B4GALT4;BAZ1B;BMPR1A;BMPR1B;BTAF1;BUB1;BUB1B;CA8;CALR;CAMK2G;CARS1;CCN2;CCT7;CDK19;CDK2;CDKAL1;CENPE;CHD1;CHD1L;CHN1;CHORDC1;CISD3;CLK3;CNDP2;COL2A1;COL3A1;COMT;COQ7;CPNE2;CRELD2;CRYAB;CSNK1E;CSNK2A1;CTDSP…
5	GO:0033549	MF	MAP kinase phosphatase activity	5/ 1369	7/ 10183	0.71428571428571	0.00072350277472926	1	gene-DUSP1;gene-DUSP16;gene-DUSP6;gene-DUSP7;gene-DUSP8	DUSP1;DUSP16;DUSP6;DUSP7;DUSP8
5	GO:0017017	MF	MAP kinase tyrosine/serine/threonine phosphatase activity	5/ 1369	7/ 10183	0.71428571428571	0.00072350277472926	1	gene-DUSP1;gene-DUSP16;gene-DUSP6;gene-DUSP7;gene-DUSP8	DUSP1;DUSP16;DUSP6;DUSP7;DUSP8
10	GO:0017018	MF	myosin phosphatase activity	10/ 1369	25/ 10183	0.4	0.00089362650294457	1	gene-CDC14B;gene-CTDSPL;gene-DUSP1;gene-DUSP16;gene-DUSP3;gene-DUSP8;gene-PPP1CB;gene-PPP3CB;gene-PTEN;gene-UBLCP1	CDC14B;CTDSPL;DUSP1;DUSP16;DUSP3;DUSP8;PPP1CB;PPP3CB;PTEN;UBLCP1
233	GO:0003676	MF	nucleic acid binding	233/ 1369	1437/ 10183	0.16214335421016	0.0011266637028906	1	gene-AARS1;gene-ADARB1;gene-ADNP2;gene-AGO3;gene-AIFM2;gene-AKAP1;gene-ARID2;gene-ARID4A;gene-ARID5A;gene-ASH1L;gene-ATF3;gene-ATF4;gene-ATXN1;gene-BACH1;gene-BARX2;gene-BEND3;gene-BEND6;gene-BICC1;gene-BMAL1;gene-BTAF1;gene-CENPX;gene-CHD1L;gene-CLOCK;gene-CPSF2;gene-CREB5;gene-CREBL2;gene-CSTF2;gene-CTCF;gene-DAZAP1;gene-DDX17;gene-DDX24;gene-DDX39B;gene-DDX51;gene-DDX59;gene-DHX15;gene-DHX29;g…	AARS1;ADARB1;ADNP2;AGO3;AIFM2;AKAP1;ARID2;ARID4A;ARID5A;ASH1L;ATF3;ATF4;ATXN1;BACH1;BARX2;BEND3;BEND6;BICC1;BMAL1;BTAF1;CENPX;CHD1L;CLOCK;CPSF2;CREB5;CREBL2;CSTF2;CTCF;DAZAP1;DDX17;DDX24;DDX39B;DDX51;DDX59;DHX15;DHX29;DHX37;DHX38;DHX57;E2F8;EEF1AKMT1;EEFSEC;EGR1;EIF1B;EIF2AK4;EIF2B4;EIF3J;EIF3K;EIF4A3;EIF4B;EIF4E3;EIF5A;EIF5B;ELOF1;EME1;EN2;ENPP1;ERCC5;ESRRG;ETS1;ETV3;ETV6;EXO1;FAN1;FEN1;FOS;FOSB…
37	GO:0042578	MF	phosphoric ester hydrolase activity	37/ 1369	164/ 10183	0.22560975609756	0.0011543961771734	1	gene-CDC14B;gene-CTDSP1;gene-CTDSPL;gene-DUSP1;gene-DUSP16;gene-DUSP3;gene-DUSP6;gene-DUSP7;gene-DUSP8;gene-ENOPH1;gene-INPPL1;gene-LHPP;gene-MINPP1;gene-MPPE1;gene-MTMR1;gene-MTMR14;gene-PDE4B;gene-PDE7B;gene-PDP1;gene-PDP2;gene-PPM1L;gene-PPP1CB;gene-PPP2CA;gene-PPP3CB;gene-PPTC7;gene-PSPH;gene-PTEN;gene-PTP4A3;gene-PTPN11;gene-PTPN3;gene-PTPN5;gene-PTPRT;gene-PXYLP1;gene-RNGTT;gene-SMPD1;gene-…	CDC14B;CTDSP1;CTDSPL;DUSP1;DUSP16;DUSP3;DUSP6;DUSP7;DUSP8;ENOPH1;INPPL1;LHPP;MINPP1;MPPE1;MTMR1;MTMR14;PDE4B;PDE7B;PDP1;PDP2;PPM1L;PPP1CB;PPP2CA;PPP3CB;PPTC7;PSPH;PTEN;PTP4A3;PTPN11;PTPN3;PTPN5;PTPRT;PXYLP1;RNGTT;SMPD1;TAB1;UBLCP1
16	GO:0140101	MF	catalytic activity, acting on a tRNA	16/ 1369	53/ 10183	0.30188679245283	0.0016279775287777	1	gene-AARS1;gene-CARS1;gene-CDKAL1;gene-FTSJ1;gene-IARS2;gene-NARS2;gene-PARS2;gene-QARS1;gene-RARS1;gene-RARS2;gene-TARS2;gene-TRMT11;gene-TRMT12;gene-TRMT61A;gene-WARS1;gene-WARS2	AARS1;CARS1;CDKAL1;FTSJ1;IARS2;NARS2;PARS2;QARS1;RARS1;RARS2;TARS2;TRMT11;TRMT12;TRMT61A;WARS1;WARS2
135	GO:0003677	MF	DNA binding	135/ 1369	789/ 10183	0.17110266159696	0.0023059131789951	1	gene-ADNP2;gene-AIFM2;gene-ARID2;gene-ARID4A;gene-ARID5A;gene-ASH1L;gene-ATF3;gene-ATF4;gene-BACH1;gene-BARX2;gene-BEND3;gene-BEND6;gene-BMAL1;gene-BTAF1;gene-CENPX;gene-CHD1L;gene-CLOCK;gene-CREB5;gene-CREBL2;gene-CTCF;gene-E2F8;gene-EGR1;gene-EME1;gene-EN2;gene-ERCC5;gene-ESRRG;gene-ETS1;gene-ETV3;gene-ETV6;gene-EXO1;gene-FAN1;gene-FEN1;gene-FOS;gene-FOSB;gene-FOXD2;gene-FOXO1;gene-FOXP1;gene-G…	ADNP2;AIFM2;ARID2;ARID4A;ARID5A;ASH1L;ATF3;ATF4;BACH1;BARX2;BEND3;BEND6;BMAL1;BTAF1;CENPX;CHD1L;CLOCK;CREB5;CREBL2;CTCF;E2F8;EGR1;EME1;EN2;ERCC5;ESRRG;ETS1;ETV3;ETV6;EXO1;FAN1;FEN1;FOS;FOSB;FOXD2;FOXO1;FOXP1;GEN1;GTF2F1;H1-10;H2AZ1;HMCES;HMGB3;HMGN3;HOXA11;HOXA3;HOXA7;HOXC10;HOXC6;HSF2;IKZF5;ILF3;IRF8;JARID2;LOC106033368;LOC106045096;LOC106045109;LOC106045553;LOC106045810;LOC106045814;LOC10604584…
3	GO:0042979	MF	ornithine decarboxylase regulator activity	3/ 1369	3/ 10183	1	0.0024252626927649	1	gene-AZIN1;gene-OAZ1;gene-OAZ2	AZIN1;OAZ1;OAZ2
25	GO:0042802	MF	identical protein binding	25/ 1369	103/ 10183	0.24271844660194	0.0031681345684055	1	gene-ABCD3;gene-ADSL;gene-ATF4;gene-CBY1;gene-CTBP1;gene-FOXP1;gene-HPRT1;gene-JAM3;gene-LOC106045553;gene-LOC106047260;gene-LOC106047735;gene-RABL3;gene-RNF41;gene-RRM2;gene-SAT1;gene-SNX1;gene-SRM;gene-SUB1;gene-TBX15;gene-TERF1;gene-TLNRD1;gene-VCL;gene-VPS41;gene-YWHAG;gene-YWHAZ	ABCD3;ADSL;ATF4;CBY1;CTBP1;FOXP1;HPRT1;JAM3;LOC106045553;LOC106047260;LOC106047735;RABL3;RNF41;RRM2;SAT1;SNX1;SRM;SUB1;TBX15;TERF1;TLNRD1;VCL;VPS41;YWHAG;YWHAZ
15	GO:0000287	MF	magnesium ion binding	15/ 1369	53/ 10183	0.28301886792453	0.0037751778731912	1	gene-ATP11A;gene-COMT;gene-ENOPH1;gene-FEN1;gene-HACL1;gene-HPRT1;gene-IDH1;gene-ITPK1;gene-LOC136790664;gene-NT5C3B;gene-NUDT7;gene-PRPSAP1;gene-RPS6KA3;gene-RPS6KA5;gene-SIK1	ATP11A;COMT;ENOPH1;FEN1;HACL1;HPRT1;IDH1;ITPK1;LOC136790664;NT5C3B;NUDT7;PRPSAP1;RPS6KA3;RPS6KA5;SIK1
8	GO:0003697	MF	single-stranded DNA binding	8/ 1369	21/ 10183	0.38095238095238	0.0041913691698095	1	gene-ERCC5;gene-HMCES;gene-LOC106033368;gene-POT1;gene-RAD18;gene-RAD51;gene-SSBP2;gene-SUB1	ERCC5;HMCES;LOC106033368;POT1;RAD18;RAD51;SSBP2;SUB1
14	GO:0003743	MF	translation initiation factor activity	14/ 1369	48/ 10183	0.29166666666667	0.0042705311627507	1	gene-DHX29;gene-EIF1B;gene-EIF2AK4;gene-EIF2B4;gene-EIF3J;gene-EIF3K;gene-EIF4B;gene-EIF4E3;gene-EIF5A;gene-EIF5B;gene-GTF2A1;gene-GTF3A;gene-LOC125181805;gene-MTIF2	DHX29;EIF1B;EIF2AK4;EIF2B4;EIF3J;EIF3K;EIF4B;EIF4E3;EIF5A;EIF5B;GTF2A1;GTF3A;LOC125181805;MTIF2
162	GO:0140096	MF	catalytic activity, acting on a protein	162/ 1369	983/ 10183	0.1648016276704	0.0042846108924956	1	gene-ABHD17A;gene-ABHD17B;gene-ABL1;gene-ACVR1;gene-ADAMTS2;gene-AKT2;gene-ASH1L;gene-AURKA;gene-BMPR1A;gene-BMPR1B;gene-BUB1;gene-BUB1B;gene-CAMK2G;gene-CDC14B;gene-CDK19;gene-CDK2;gene-CLK3;gene-CNDP2;gene-COPS6;gene-CSNK1E;gene-CSNK2A1;gene-CTDSP1;gene-CTDSPL;gene-CTSB;gene-CTSC;gene-CTSK;gene-CTSL;gene-CTSZ;gene-DAPK1;gene-DCLK1;gene-DESI1;gene-DUSP1;gene-DUSP16;gene-DUSP3;gene-DUSP6;gene-DUS…	ABHD17A;ABHD17B;ABL1;ACVR1;ADAMTS2;AKT2;ASH1L;AURKA;BMPR1A;BMPR1B;BUB1;BUB1B;CAMK2G;CDC14B;CDK19;CDK2;CLK3;CNDP2;COPS6;CSNK1E;CSNK2A1;CTDSP1;CTDSPL;CTSB;CTSC;CTSK;CTSL;CTSZ;DAPK1;DCLK1;DESI1;DUSP1;DUSP16;DUSP3;DUSP6;DUSP7;DUSP8;EEF1AKMT1;EEF2K;EIF2AK4;EPHA4;EPHA6;EPHB1;FAP;FBXL14;FBXO30;FKBP8;G2E3;GALNT11;HECTD2;HMCES;IGF1R;LGMN;LOC106037098;LOC125180748;LOC136787827;LOC136787871;LOC136788949;LYN…
37	GO:0004674	MF	protein serine/threonine kinase activity	37/ 1369	174/ 10183	0.21264367816092	0.0047072105834366	1	gene-ACVR1;gene-AKT2;gene-AURKA;gene-BMPR1A;gene-BMPR1B;gene-CAMK2G;gene-CDK2;gene-CLK3;gene-CSNK1E;gene-CSNK2A1;gene-DAPK1;gene-EEF2K;gene-EIF2AK4;gene-LOC125180748;gene-LOC136787827;gene-LOC136787871;gene-LOC136788949;gene-MAP2K1;gene-MAP2K2;gene-MAP3K14;gene-MAPK6;gene-MELK;gene-NEK7;gene-PLK2;gene-PLK3;gene-PRKCD;gene-PRKCE;gene-PRKD3;gene-PRKX;gene-RPS6KA3;gene-RPS6KA5;gene-SIK1;gene-SIK2;ge…	ACVR1;AKT2;AURKA;BMPR1A;BMPR1B;CAMK2G;CDK2;CLK3;CSNK1E;CSNK2A1;DAPK1;EEF2K;EIF2AK4;LOC125180748;LOC136787827;LOC136787871;LOC136788949;MAP2K1;MAP2K2;MAP3K14;MAPK6;MELK;NEK7;PLK2;PLK3;PRKCD;PRKCE;PRKD3;PRKX;RPS6KA3;RPS6KA5;SIK1;SIK2;STK32B;TGFBR3;UHMK1;VRK1
11	GO:0019199	MF	transmembrane receptor protein kinase activity	11/ 1369	35/ 10183	0.31428571428571	0.0047386401253674	1	gene-ACVR1;gene-BMPR1A;gene-BMPR1B;gene-EPHA4;gene-EPHA6;gene-EPHB1;gene-IGF1R;gene-LOC106037098;gene-MET;gene-NRP1;gene-TGFBR3	ACVR1;BMPR1A;BMPR1B;EPHA4;EPHA6;EPHB1;IGF1R;LOC106037098;MET;NRP1;TGFBR3
3	GO:0030020	MF	extracellular matrix structural constituent conferring tensile strength	3/ 1369	4/ 10183	0.75	0.0087247515063298	1	gene-COL2A1;gene-COL3A1;gene-COL4A1	COL2A1;COL3A1;COL4A1
9	GO:0008138	MF	protein tyrosine/serine/threonine phosphatase activity	9/ 1369	28/ 10183	0.32142857142857	0.0087763502536143	1	gene-CDC14B;gene-DUSP1;gene-DUSP16;gene-DUSP3;gene-DUSP6;gene-DUSP7;gene-DUSP8;gene-PTP4A3;gene-RNGTT	CDC14B;DUSP1;DUSP16;DUSP3;DUSP6;DUSP7;DUSP8;PTP4A3;RNGTT
19	GO:0016874	MF	ligase activity	19/ 1369	78/ 10183	0.24358974358974	0.011059523453731	1	gene-AARS1;gene-ACSS1;gene-ACSS3;gene-ASNS;gene-CARS1;gene-GATB;gene-IARS2;gene-MCCC1;gene-NAE1;gene-NARS2;gene-PARS2;gene-QARS1;gene-RARS1;gene-RARS2;gene-RNF19A;gene-TARS2;gene-UBE3C;gene-WARS1;gene-WARS2	AARS1;ACSS1;ACSS3;ASNS;CARS1;GATB;IARS2;MCCC1;NAE1;NARS2;PARS2;QARS1;RARS1;RARS2;RNF19A;TARS2;UBE3C;WARS1;WARS2
59	GO:0004672	MF	protein kinase activity	59/ 1369	323/ 10183	0.18266253869969	0.012678566450031	1	gene-ABL1;gene-ACVR1;gene-AKT2;gene-AURKA;gene-BMPR1A;gene-BMPR1B;gene-BUB1;gene-BUB1B;gene-CAMK2G;gene-CDK19;gene-CDK2;gene-CLK3;gene-CSNK1E;gene-CSNK2A1;gene-DAPK1;gene-DCLK1;gene-EEF2K;gene-EIF2AK4;gene-EPHA4;gene-EPHA6;gene-EPHB1;gene-IGF1R;gene-LOC106037098;gene-LOC125180748;gene-LOC136787827;gene-LOC136787871;gene-LOC136788949;gene-LYN;gene-MAP2K1;gene-MAP2K2;gene-MAP3K14;gene-MAPK6;gene-ME…	ABL1;ACVR1;AKT2;AURKA;BMPR1A;BMPR1B;BUB1;BUB1B;CAMK2G;CDK19;CDK2;CLK3;CSNK1E;CSNK2A1;DAPK1;DCLK1;EEF2K;EIF2AK4;EPHA4;EPHA6;EPHB1;IGF1R;LOC106037098;LOC125180748;LOC136787827;LOC136787871;LOC136788949;LYN;MAP2K1;MAP2K2;MAP3K14;MAPK6;MELK;MET;NEK7;NRP1;PASK;PEAK1;PKDCC;PLK2;PLK3;PRKCD;PRKCE;PRKD3;PRKX;RIPK1;RPS6KA3;RPS6KA5;SCYL2;SIK1;SIK2;SIK3;STK32B;STRADA;TBCK;TGFBR3;TNIK;UHMK1;VRK1
11	GO:0019901	MF	protein kinase binding	11/ 1369	38/ 10183	0.28947368421053	0.01344738445258	1	gene-ATF4;gene-BORA;gene-CKS2;gene-ITGB1BP1;gene-MAPK6;gene-PPP1CB;gene-RB1CC1;gene-RNF13;gene-RNF41;gene-YWHAG;gene-YWHAZ	ATF4;BORA;CKS2;ITGB1BP1;MAPK6;PPP1CB;RB1CC1;RNF13;RNF41;YWHAG;YWHAZ
28	GO:0003690	MF	double-stranded DNA binding	28/ 1369	133/ 10183	0.21052631578947	0.014355989429884	1	gene-ARID4A;gene-ATF4;gene-BMAL1;gene-CTCF;gene-E2F8;gene-EN2;gene-FOXP1;gene-IKZF5;gene-IRF8;gene-LOC106045553;gene-LOC136787905;gene-LOC136790419;gene-MCM5;gene-MTERF4;gene-MYC;gene-NFIC;gene-NR1H3;gene-PMS2;gene-PRRX1;gene-RAD51;gene-RBBP4;gene-RUNX2;gene-SIX2;gene-SUB1;gene-TBX15;gene-TERF1;gene-UBA6;gene-ZEB2	ARID4A;ATF4;BMAL1;CTCF;E2F8;EN2;FOXP1;IKZF5;IRF8;LOC106045553;LOC136787905;LOC136790419;MCM5;MTERF4;MYC;NFIC;NR1H3;PMS2;PRRX1;RAD51;RBBP4;RUNX2;SIX2;SUB1;TBX15;TERF1;UBA6;ZEB2
4	GO:0001227	MF	DNA-binding transcription repressor activity, RNA polymerase II-specific	4/ 1369	8/ 10183	0.5	0.014520766744493	1	gene-IKZF5;gene-MYC;gene-PRRX1;gene-TBX15	IKZF5;MYC;PRRX1;TBX15
4	GO:0001217	MF	DNA-binding transcription repressor activity	4/ 1369	8/ 10183	0.5	0.014520766744493	1	gene-IKZF5;gene-MYC;gene-PRRX1;gene-TBX15	IKZF5;MYC;PRRX1;TBX15
18	GO:0008135	MF	translation factor activity, RNA binding	18/ 1369	75/ 10183	0.24	0.015653274940077	1	gene-DHX29;gene-EEFSEC;gene-EIF1B;gene-EIF2AK4;gene-EIF2B4;gene-EIF3J;gene-EIF3K;gene-EIF4B;gene-EIF4E3;gene-EIF5A;gene-EIF5B;gene-ELOF1;gene-GTF2A1;gene-GTF3A;gene-LOC125181805;gene-MTIF2;gene-NELFB;gene-TSFM	DHX29;EEFSEC;EIF1B;EIF2AK4;EIF2B4;EIF3J;EIF3K;EIF4B;EIF4E3;EIF5A;EIF5B;ELOF1;GTF2A1;GTF3A;LOC125181805;MTIF2;NELFB;TSFM
18	GO:0090079	MF	translation regulator activity, nucleic acid binding	18/ 1369	76/ 10183	0.23684210526316	0.016370820502013	1	gene-DHX29;gene-EEFSEC;gene-EIF1B;gene-EIF2AK4;gene-EIF2B4;gene-EIF3J;gene-EIF3K;gene-EIF4B;gene-EIF4E3;gene-EIF5A;gene-EIF5B;gene-ELOF1;gene-GTF2A1;gene-GTF3A;gene-LOC125181805;gene-MTIF2;gene-NELFB;gene-TSFM	DHX29;EEFSEC;EIF1B;EIF2AK4;EIF2B4;EIF3J;EIF3K;EIF4B;EIF4E3;EIF5A;EIF5B;ELOF1;GTF2A1;GTF3A;LOC125181805;MTIF2;NELFB;TSFM
2	GO:0016997	MF	alpha-sialidase activity	2/ 1369	2/ 10183	1	0.018062618489422	1	gene-NEU1;gene-NEU3	NEU1;NEU3
2	GO:0003987	MF	acetate-CoA ligase activity	2/ 1369	2/ 10183	1	0.018062618489422	1	gene-ACSS1;gene-ACSS3	ACSS1;ACSS3
2	GO:0008073	MF	ornithine decarboxylase inhibitor activity	2/ 1369	2/ 10183	1	0.018062618489422	1	gene-OAZ1;gene-OAZ2	OAZ1;OAZ2
2	GO:0016649	MF	oxidoreductase activity, acting on the CH-NH group of donors, quinone or similar compound as acceptor	2/ 1369	2/ 10183	1	0.018062618489422	1	gene-AIFM2;gene-ETFDH	AIFM2;ETFDH
2	GO:0140311	MF	protein sequestering activity	2/ 1369	2/ 10183	1	0.018062618489422	1	gene-YWHAG;gene-YWHAZ	YWHAG;YWHAZ
2	GO:0004174	MF	electron-transferring-flavoprotein dehydrogenase activity	2/ 1369	2/ 10183	1	0.018062618489422	1	gene-AIFM2;gene-ETFDH	AIFM2;ETFDH
2	GO:0140313	MF	molecular sequestering activity	2/ 1369	2/ 10183	1	0.018062618489422	1	gene-YWHAG;gene-YWHAZ	YWHAG;YWHAZ
2	GO:0015149	MF	hexose transmembrane transporter activity	2/ 1369	2/ 10183	1	0.018062618489422	1	gene-LOC106048089;gene-SLC5A3	LOC106048089;SLC5A3
2	GO:0004814	MF	arginine-tRNA ligase activity	2/ 1369	2/ 10183	1	0.018062618489422	1	gene-RARS1;gene-RARS2	RARS1;RARS2
2	GO:0005355	MF	glucose transmembrane transporter activity	2/ 1369	2/ 10183	1	0.018062618489422	1	gene-LOC106048089;gene-SLC5A3	LOC106048089;SLC5A3
2	GO:0004308	MF	exo-alpha-sialidase activity	2/ 1369	2/ 10183	1	0.018062618489422	1	gene-NEU1;gene-NEU3	NEU1;NEU3
2	GO:0005154	MF	epidermal growth factor receptor binding	2/ 1369	2/ 10183	1	0.018062618489422	1	gene-ARF4;gene-SNX1	ARF4;SNX1
2	GO:0004830	MF	tryptophan-tRNA ligase activity	2/ 1369	2/ 10183	1	0.018062618489422	1	gene-WARS1;gene-WARS2	WARS1;WARS2
2	GO:0031544	MF	peptidyl-proline 3-dioxygenase activity	2/ 1369	2/ 10183	1	0.018062618489422	1	gene-OGFOD1;gene-P3H2	OGFOD1;P3H2
2	GO:0070628	MF	proteasome binding	2/ 1369	2/ 10183	1	0.018062618489422	1	gene-UBAC1;gene-UCHL5	UBAC1;UCHL5
2	GO:0010945	MF	CoA pyrophosphatase activity	2/ 1369	2/ 10183	1	0.018062618489422	1	gene-NUDT7;gene-NUDT8	NUDT7;NUDT8
6	GO:0003714	MF	transcription corepressor activity	6/ 1369	17/ 10183	0.35294117647059	0.019311455219289	1	gene-BEND6;gene-CTBP1;gene-PA2G4;gene-PHF12;gene-UXT;gene-ZMYND11	BEND6;CTBP1;PA2G4;PHF12;UXT;ZMYND11
3	GO:0015145	MF	monosaccharide transmembrane transporter activity	3/ 1369	5/ 10183	0.6	0.019632973318678	1	gene-LOC106048089;gene-SLC23A2;gene-SLC5A3	LOC106048089;SLC23A2;SLC5A3
3	GO:0051119	MF	sugar transmembrane transporter activity	3/ 1369	5/ 10183	0.6	0.019632973318678	1	gene-LOC106048089;gene-SLC23A2;gene-SLC5A3	LOC106048089;SLC23A2;SLC5A3
66	GO:0016773	MF	phosphotransferase activity, alcohol group as acceptor	66/ 1369	377/ 10183	0.17506631299735	0.020959874451974	1	gene-ABL1;gene-ACVR1;gene-AKT2;gene-AURKA;gene-BMPR1A;gene-BMPR1B;gene-BUB1;gene-BUB1B;gene-CAMK2G;gene-CDK19;gene-CDK2;gene-CLK3;gene-CSNK1E;gene-CSNK2A1;gene-DAPK1;gene-DCLK1;gene-DGKQ;gene-EEF2K;gene-EIF2AK4;gene-EPHA4;gene-EPHA6;gene-EPHB1;gene-GK;gene-IGF1R;gene-ITPK1;gene-LOC106037098;gene-LOC125180748;gene-LOC136787827;gene-LOC136787871;gene-LOC136788949;gene-LYN;gene-MAP2K1;gene-MAP2K2;ge…	ABL1;ACVR1;AKT2;AURKA;BMPR1A;BMPR1B;BUB1;BUB1B;CAMK2G;CDK19;CDK2;CLK3;CSNK1E;CSNK2A1;DAPK1;DCLK1;DGKQ;EEF2K;EIF2AK4;EPHA4;EPHA6;EPHB1;GK;IGF1R;ITPK1;LOC106037098;LOC125180748;LOC136787827;LOC136787871;LOC136788949;LYN;MAP2K1;MAP2K2;MAP3K14;MAPK6;MELK;MET;NEK7;NRP1;PAPSS2;PASK;PDXK;PEAK1;PIKFYVE;PKDCC;PLK2;PLK3;PRKCD;PRKCE;PRKD3;PRKX;RIPK1;RPS6KA3;RPS6KA5;SCYL2;SIK1;SIK2;SIK3;STK32B;STRADA;TBCK;TG…
5	GO:0008484	MF	sulfuric ester hydrolase activity	5/ 1369	13/ 10183	0.38461538461538	0.022063003760173	1	gene-ARSA;gene-ARSJ;gene-GNS;gene-IDS;gene-STS	ARSA;ARSJ;GNS;IDS;STS
5	GO:0031418	MF	L-ascorbic acid binding	5/ 1369	13/ 10183	0.38461538461538	0.022063003760173	1	gene-EGLN3;gene-OGFOD1;gene-OGFOD2;gene-P3H2;gene-PLOD1	EGLN3;OGFOD1;OGFOD2;P3H2;PLOD1
10	GO:0050660	MF	flavin adenine dinucleotide binding	10/ 1369	36/ 10183	0.27777777777778	0.02288309174981	1	gene-ACAD9;gene-ACADS;gene-AIFM2;gene-CYB5R2;gene-DHCR24;gene-DLD;gene-ETFA;gene-NDOR1;gene-NOS3;gene-TXNRD1	ACAD9;ACADS;AIFM2;CYB5R2;DHCR24;DLD;ETFA;NDOR1;NOS3;TXNRD1
82	GO:0003723	MF	RNA binding	82/ 1369	485/ 10183	0.16907216494845	0.024367638144685	1	gene-AARS1;gene-ADARB1;gene-AGO3;gene-AKAP1;gene-ATXN1;gene-BICC1;gene-CPSF2;gene-CSTF2;gene-DAZAP1;gene-DDX24;gene-DDX51;gene-DHX29;gene-EEFSEC;gene-EIF1B;gene-EIF2AK4;gene-EIF2B4;gene-EIF3J;gene-EIF3K;gene-EIF4A3;gene-EIF4B;gene-EIF4E3;gene-EIF5A;gene-EIF5B;gene-ELOF1;gene-FYTTD1;gene-GTF2A1;gene-GTF3A;gene-HNRNPL;gene-IARS2;gene-IGF2BP2;gene-ILF3;gene-KHSRP;gene-LARP4;gene-LOC106037400;gene-LO…	AARS1;ADARB1;AGO3;AKAP1;ATXN1;BICC1;CPSF2;CSTF2;DAZAP1;DDX24;DDX51;DHX29;EEFSEC;EIF1B;EIF2AK4;EIF2B4;EIF3J;EIF3K;EIF4A3;EIF4B;EIF4E3;EIF5A;EIF5B;ELOF1;FYTTD1;GTF2A1;GTF3A;HNRNPL;IARS2;IGF2BP2;ILF3;KHSRP;LARP4;LOC106037400;LOC106037927;LOC106046469;LOC125181805;LOC136786309;LSM10;LSM7;LUC7L3;MCTS1;MEX3B;MRPL20;MRPS6;MTIF2;MYEF2;NCBP1;NELFB;NOP58;NUFIP1;P2RY11;POP5;PTBP1;RBFOX3;RBM12;RBM15B;RBM45;R…
9	GO:0140297	MF	DNA-binding transcription factor binding	9/ 1369	31/ 10183	0.29032258064516	0.028970259209815	1	gene-ATF4;gene-BMAL1;gene-CTBP1;gene-FOXP1;gene-MYC;gene-NCOA2;gene-PRRX1;gene-SUB1;gene-YWHAZ	ATF4;BMAL1;CTBP1;FOXP1;MYC;NCOA2;PRRX1;SUB1;YWHAZ
18	GO:0045182	MF	translation regulator activity	18/ 1369	80/ 10183	0.225	0.030280767171814	1	gene-DHX29;gene-EEFSEC;gene-EIF1B;gene-EIF2AK4;gene-EIF2B4;gene-EIF3J;gene-EIF3K;gene-EIF4B;gene-EIF4E3;gene-EIF5A;gene-EIF5B;gene-ELOF1;gene-GTF2A1;gene-GTF3A;gene-LOC125181805;gene-MTIF2;gene-NELFB;gene-TSFM	DHX29;EEFSEC;EIF1B;EIF2AK4;EIF2B4;EIF3J;EIF3K;EIF4B;EIF4E3;EIF5A;EIF5B;ELOF1;GTF2A1;GTF3A;LOC125181805;MTIF2;NELFB;TSFM
12	GO:0019904	MF	protein domain specific binding	12/ 1369	49/ 10183	0.24489795918367	0.033247993526298	1	gene-ATF4;gene-CRADD;gene-CTBP1;gene-HSPA8;gene-IKZF5;gene-LDB2;gene-LOC106047735;gene-M6PR;gene-PRRX1;gene-RNF41;gene-SH3BP5;gene-YWHAG	ATF4;CRADD;CTBP1;HSPA8;IKZF5;LDB2;LOC106047735;M6PR;PRRX1;RNF41;SH3BP5;YWHAG
6	GO:0048029	MF	monosaccharide binding	6/ 1369	19/ 10183	0.31578947368421	0.033469761887623	1	gene-EGLN3;gene-LOC106048089;gene-OGFOD1;gene-OGFOD2;gene-P3H2;gene-PLOD1	EGLN3;LOC106048089;OGFOD1;OGFOD2;P3H2;PLOD1
7	GO:0004714	MF	transmembrane receptor protein tyrosine kinase activity	7/ 1369	24/ 10183	0.29166666666667	0.033987589121436	1	gene-EPHA4;gene-EPHA6;gene-EPHB1;gene-IGF1R;gene-LOC106037098;gene-MET;gene-NRP1	EPHA4;EPHA6;EPHB1;IGF1R;LOC106037098;MET;NRP1
9	GO:0005516	MF	calmodulin binding	9/ 1369	33/ 10183	0.27272727272727	0.034882243314314	1	gene-CAMK2G;gene-CNN3;gene-EEF2K;gene-FAS;gene-IQCB1;gene-LOC106042579;gene-MARCKSL1;gene-NOS3;gene-PPP3CB	CAMK2G;CNN3;EEF2K;FAS;IQCB1;LOC106042579;MARCKSL1;NOS3;PPP3CB
4	GO:0043539	MF	protein serine/threonine kinase activator activity	4/ 1369	10/ 10183	0.4	0.034910679360227	1	gene-CKS2;gene-ETAA1;gene-MNAT1;gene-STRADA	CKS2;ETAA1;MNAT1;STRADA
3	GO:0140318	MF	protein transporter activity	3/ 1369	6/ 10183	0.5	0.035373336620312	1	gene-LOC136787515;gene-SEC61A2;gene-SEC61G	LOC136787515;SEC61A2;SEC61G
3	GO:0010181	MF	FMN binding	3/ 1369	6/ 10183	0.5	0.035373336620312	1	gene-MTRR;gene-NDOR1;gene-NOS3	MTRR;NDOR1;NOS3
3	GO:0140312	MF	cargo adaptor activity	3/ 1369	6/ 10183	0.5	0.035373336620312	1	gene-AP1S2;gene-AP2A2;gene-TEX261	AP1S2;AP2A2;TEX261
3	GO:0005003	MF	ephrin receptor activity	3/ 1369	6/ 10183	0.5	0.035373336620312	1	gene-EPHA4;gene-EPHA6;gene-EPHB1	EPHA4;EPHA6;EPHB1
3	GO:0031369	MF	translation initiation factor binding	3/ 1369	6/ 10183	0.5	0.035373336620312	1	gene-EIF2B5;gene-EIF4EBP1;gene-LOC125181805	EIF2B5;EIF4EBP1;LOC125181805
3	GO:0015144	MF	carbohydrate transmembrane transporter activity	3/ 1369	6/ 10183	0.5	0.035373336620312	1	gene-LOC106048089;gene-SLC23A2;gene-SLC5A3	LOC106048089;SLC23A2;SLC5A3
3	GO:0001046	MF	core promoter sequence-specific DNA binding	3/ 1369	6/ 10183	0.5	0.035373336620312	1	gene-FOXP1;gene-LOC106045553;gene-MYC	FOXP1;LOC106045553;MYC
3	GO:0008320	MF	protein transmembrane transporter activity	3/ 1369	6/ 10183	0.5	0.035373336620312	1	gene-LOC136787515;gene-SEC61A2;gene-SEC61G	LOC136787515;SEC61A2;SEC61G
21	GO:0004842	MF	ubiquitin-protein transferase activity	21/ 1369	100/ 10183	0.21	0.037419716068074	1	gene-FBXL14;gene-FBXO30;gene-G2E3;gene-HECTD2;gene-RAD18;gene-RNF115;gene-RNF13;gene-RNF14;gene-RNF168;gene-RNF19A;gene-RNF20;gene-RNF41;gene-SMURF2;gene-STUB1;gene-UBE2E3;gene-UBE2K;gene-UBE2L3;gene-UBE3C;gene-UBE4B;gene-UBOX5;gene-UBR7	FBXL14;FBXO30;G2E3;HECTD2;RAD18;RNF115;RNF13;RNF14;RNF168;RNF19A;RNF20;RNF41;SMURF2;STUB1;UBE2E3;UBE2K;UBE2L3;UBE3C;UBE4B;UBOX5;UBR7
9	GO:0051540	MF	metal cluster binding	9/ 1369	34/ 10183	0.26470588235294	0.039104431221228	1	gene-CDKAL1;gene-CISD3;gene-ETFDH;gene-ISCA1;gene-LOC136787092;gene-NDUFS1;gene-NDUFV2;gene-POLE;gene-UQCRFS1	CDKAL1;CISD3;ETFDH;ISCA1;LOC136787092;NDUFS1;NDUFV2;POLE;UQCRFS1
9	GO:0051536	MF	iron-sulfur cluster binding	9/ 1369	34/ 10183	0.26470588235294	0.039104431221228	1	gene-CDKAL1;gene-CISD3;gene-ETFDH;gene-ISCA1;gene-LOC136787092;gene-NDUFS1;gene-NDUFV2;gene-POLE;gene-UQCRFS1	CDKAL1;CISD3;ETFDH;ISCA1;LOC136787092;NDUFS1;NDUFV2;POLE;UQCRFS1
11	GO:0042803	MF	protein homodimerization activity	11/ 1369	43/ 10183	0.25581395348837	0.039140135009925	1	gene-ABCD3;gene-CBY1;gene-JAM3;gene-LOC106045553;gene-RABL3;gene-RRM2;gene-SNX1;gene-SRM;gene-TBX15;gene-TERF1;gene-VCL	ABCD3;CBY1;JAM3;LOC106045553;RABL3;RRM2;SNX1;SRM;TBX15;TERF1;VCL
11	GO:0008134	MF	transcription factor binding	11/ 1369	43/ 10183	0.25581395348837	0.039140135009925	1	gene-ATF4;gene-BMAL1;gene-BTAF1;gene-CTBP1;gene-FOXP1;gene-MYC;gene-NCOA2;gene-PHF12;gene-PRRX1;gene-SUB1;gene-YWHAZ	ATF4;BMAL1;BTAF1;CTBP1;FOXP1;MYC;NCOA2;PHF12;PRRX1;SUB1;YWHAZ
5	GO:0030276	MF	clathrin binding	5/ 1369	15/ 10183	0.33333333333333	0.04095943869296	1	gene-AFTPH;gene-AP1S2;gene-AP2A2;gene-CLTB;gene-CLTC	AFTPH;AP1S2;AP2A2;CLTB;CLTC
6	GO:0061629	MF	RNA polymerase II-specific DNA-binding transcription factor binding	6/ 1369	20/ 10183	0.3	0.042541508267979	1	gene-ATF4;gene-BMAL1;gene-CTBP1;gene-FOXP1;gene-NCOA2;gene-PRRX1	ATF4;BMAL1;CTBP1;FOXP1;NCOA2;PRRX1
8	GO:0004725	MF	protein tyrosine phosphatase activity	8/ 1369	28/ 10183	0.28571428571429	0.044615036189969	1	gene-DUSP1;gene-DUSP3;gene-PTEN;gene-PTP4A3;gene-PTPN11;gene-PTPN3;gene-PTPN5;gene-PTPRT	DUSP1;DUSP3;PTEN;PTP4A3;PTPN11;PTPN3;PTPN5;PTPRT
15	GO:0003712	MF	transcription coregulator activity	15/ 1369	67/ 10183	0.22388059701493	0.045305645662599	1	gene-BEND6;gene-CTBP1;gene-MED20;gene-MYCBP;gene-NAB1;gene-NCOA2;gene-PA2G4;gene-PHF12;gene-RAP2C;gene-SRA1;gene-SUB1;gene-TADA2A;gene-UBE2L3;gene-UXT;gene-ZMYND11	BEND6;CTBP1;MED20;MYCBP;NAB1;NCOA2;PA2G4;PHF12;RAP2C;SRA1;SUB1;TADA2A;UBE2L3;UXT;ZMYND11
11	GO:0019900	MF	kinase binding	11/ 1369	46/ 10183	0.23913043478261	0.048523047435552	1	gene-ATF4;gene-BORA;gene-CKS2;gene-ITGB1BP1;gene-MAPK6;gene-PPP1CB;gene-RB1CC1;gene-RNF13;gene-RNF41;gene-YWHAG;gene-YWHAZ	ATF4;BORA;CKS2;ITGB1BP1;MAPK6;PPP1CB;RB1CC1;RNF13;RNF41;YWHAG;YWHAZ
4	GO:0004675	MF	transmembrane receptor protein serine/threonine kinase activity	4/ 1369	11/ 10183	0.36363636363636	0.049159524108291	1	gene-ACVR1;gene-BMPR1A;gene-BMPR1B;gene-TGFBR3	ACVR1;BMPR1A;BMPR1B;TGFBR3
4	GO:0051537	MF	2 iron, 2 sulfur cluster binding	4/ 1369	11/ 10183	0.36363636363636	0.049159524108291	1	gene-CISD3;gene-LOC136787092;gene-NDUFV2;gene-UQCRFS1	CISD3;LOC136787092;NDUFV2;UQCRFS1
4	GO:0016645	MF	oxidoreductase activity, acting on the CH-NH group of donors	4/ 1369	11/ 10183	0.36363636363636	0.049159524108291	1	gene-AASS;gene-AIFM2;gene-ETFDH;gene-MTHFD2	AASS;AIFM2;ETFDH;MTHFD2
4	GO:0052866	MF	phosphatidylinositol phosphate phosphatase activity	4/ 1369	11/ 10183	0.36363636363636	0.049159524108291	1	gene-INPPL1;gene-MTMR1;gene-MTMR14;gene-PTEN	INPPL1;MTMR1;MTMR14;PTEN
2	GO:0008474	MF	palmitoyl-(protein) hydrolase activity	2/ 1369	3/ 10183	0.66666666666667	0.049337330082736	1	gene-ABHD17A;gene-PPT1	ABHD17A;PPT1
2	GO:0034594	MF	phosphatidylinositol trisphosphate phosphatase activity	2/ 1369	3/ 10183	0.66666666666667	0.049337330082736	1	gene-INPPL1;gene-PTEN	INPPL1;PTEN
2	GO:0008420	MF	RNA polymerase II CTD heptapeptide repeat phosphatase activity	2/ 1369	3/ 10183	0.66666666666667	0.049337330082736	1	gene-CTDSP1;gene-CTDSPL	CTDSP1;CTDSPL
2	GO:0098599	MF	palmitoyl hydrolase activity	2/ 1369	3/ 10183	0.66666666666667	0.049337330082736	1	gene-ABHD17A;gene-PPT1	ABHD17A;PPT1
2	GO:0005158	MF	insulin receptor binding	2/ 1369	3/ 10183	0.66666666666667	0.049337330082736	1	gene-IRS1;gene-SNX1	IRS1;SNX1
2	GO:0005031	MF	tumor necrosis factor-activated receptor activity	2/ 1369	3/ 10183	0.66666666666667	0.049337330082736	1	gene-EDA2R;gene-TNFRSF4	EDA2R;TNFRSF4
2	GO:0005035	MF	death receptor activity	2/ 1369	3/ 10183	0.66666666666667	0.049337330082736	1	gene-EDA2R;gene-TNFRSF4	EDA2R;TNFRSF4
2	GO:0008199	MF	ferric iron binding	2/ 1369	3/ 10183	0.66666666666667	0.049337330082736	1	gene-FTH1;gene-RRM2	FTH1;RRM2
2	GO:0008409	MF	5'-3' exonuclease activity	2/ 1369	3/ 10183	0.66666666666667	0.049337330082736	1	gene-EXO1;gene-FEN1	EXO1;FEN1
2	GO:0001222	MF	transcription corepressor binding	2/ 1369	3/ 10183	0.66666666666667	0.049337330082736	1	gene-CTBP1;gene-PHF12	CTBP1;PHF12
2	GO:0050815	MF	phosphoserine residue binding	2/ 1369	3/ 10183	0.66666666666667	0.049337330082736	1	gene-YWHAG;gene-YWHAZ	YWHAG;YWHAZ
2	GO:0003995	MF	acyl-CoA dehydrogenase activity	2/ 1369	3/ 10183	0.66666666666667	0.049337330082736	1	gene-ACAD9;gene-ACADS	ACAD9;ACADS
