# Supplementary material for: Single-Cell RNA Sequencing Reveals Cellular Heterogeneity and Developmental Dynamics of Goose Satellite Cells During Embryogenesis
Source: Cells. 2026 May 27;15(11):983. doi: 10.3390/cells15110983 (PMC13256991; doi:10.3390/cells15110983)
Supplement: Supplementary file 1 [file cells-15-00983-s001.zip › Table S3.csv]

Number	Pathway ID	Description	Í¨Â·ÃèÊö	Ratio_in_study	Ratio_in_pop	Rich factor	Pvalue	Padjust	First category	Second category	Gene_ids	Gene_names
51	map05206	MicroRNAs in cancer	°©Ö¢ÖÐµÄMicroRNAs	51/ 2224	171/ 16103	0.29824561403509	3.9368235793771E-8	1.4015091942583E-5	Human Diseases	Cancer: overview	gene-MYC|gene-ABL1|gene-MDM4|gene-MCL1|gene-MET|gene-PIK3R1|gene-MAP2K2|gene-PLCG1|gene-MAP2K1|gene-CD44|gene-KIF23|gene-HMGA2|gene-EFNA5|gene-LOC106033447|gene-SOS1|gene-FOXP1|gene-GLS|gene-ZEB1|gene-ZEB2|gene-PDCD4|gene-SPRY2|gene-PDGFB|gene-NOTCH1|gene-SLC7A1|gene-PRKCE|gene-LOC106035824|gene-SOCS1|gene-FSCN1|gene-APC|gene-MDM2|gene-PTEN|gene-KRAS|gene-IRS1|gene-LOC136787905|gene-BAK1|gene-HMO…	MYC|ABL1|MDM4|MCL1|MET|PIK3R1|MAP2K2|PLCG1|MAP2K1|CD44|KIF23|HMGA2|EFNA5|LOC106033447|SOS1|FOXP1|GLS|ZEB1|ZEB2|PDCD4|SPRY2|PDGFB|NOTCH1|SLC7A1|PRKCE|LOC106035824|SOCS1|FSCN1|APC|MDM2|PTEN|KRAS|IRS1|LOC136787905|BAK1|HMOX1|DNMT1|IRS4|HDAC4|PDGFRB|MMP16|BMF|CRK|VEGFA|TNC|RDX|E2F2|CYP1B1|E2F1|SIRT1|RPS6KA5
42	map04110	Cell cycle	Ï¸°ûÖÜÆÚ	42/ 2224	166/ 16103	0.25301204819277	5.4145608599998E-5	0.0096379183307997	Cellular Processes	Cell growth and death	gene-CHEK1|gene-MYC|gene-TFDP2|gene-KNL1|gene-ABL1|gene-TRIP13|gene-RBL2|gene-ANAPC4|gene-ANAPC5|gene-CDC45|gene-TTK|gene-MAD1L1|gene-LOC106035824|gene-BUB1B|gene-NDC80|gene-MDM2|gene-MCM6|gene-MCM7|gene-MCM5|gene-GSK3B|gene-LOC136787905|gene-LOC136787827|gene-PLK1|gene-ESCO2|gene-BUB1|gene-YWHAG|gene-E2F1|gene-PPP2R5C|gene-PTTG1|gene-PPP2R5A|gene-LOC106035704|gene-YWHAH|gene-CDK2|gene-CDC14B|gen…	CHEK1|MYC|TFDP2|KNL1|ABL1|TRIP13|RBL2|ANAPC4|ANAPC5|CDC45|TTK|MAD1L1|LOC106035824|BUB1B|NDC80|MDM2|MCM6|MCM7|MCM5|GSK3B|LOC136787905|LOC136787827|PLK1|ESCO2|BUB1|YWHAG|E2F1|PPP2R5C|PTTG1|PPP2R5A|LOC106035704|YWHAH|CDK2|CDC14B|CDT1|PPP2CA|SMC3|E2F2|GADD45G|CCNA2|PCNA|YWHAZ
16	map00970	Aminoacyl-tRNA biosynthesis	°±õ£»ùtRNAÉúÎïºÏ³É	16/ 2224	46/ 16103	0.34782608695652	0.00027078157891547	0.032132747364636	Genetic Information Processing	Translation	gene-GATB|gene-NARS2|gene-AARS1|gene-RARS1|gene-RARS2|gene-CARS1|gene-FARSB|gene-CARS2|gene-WARS1|gene-EPRS1|gene-WARS2|gene-QARS1|gene-PARS2|gene-TARS2|gene-IARS2|gene-FARS2	GATB|NARS2|AARS1|RARS1|RARS2|CARS1|FARSB|CARS2|WARS1|EPRS1|WARS2|QARS1|PARS2|TARS2|IARS2|FARS2
6	map04711	Circadian rhythm - fly	ÖçÒ¹½ÚÂÉ-¹ûÓ¬	6/ 2224	9/ 16103	0.66666666666667	0.00039797119364533	0.035419436234434	Organismal Systems	Environmental adaptation	gene-HLF|gene-PER2|gene-CSNK1E|gene-BMAL1|gene-GSK3B|gene-CLOCK	HLF|PER2|CSNK1E|BMAL1|GSK3B|CLOCK
37	map04218	Cellular senescence	Ï¸°ûË¥ÀÏ	37/ 2224	158/ 16103	0.23417721518987	0.00074009696653056	0.052694904016976	Cellular Processes	Cell growth and death	gene-CHEK1|gene-MYC|gene-ITPR1|gene-PPP3CB|gene-PIK3R1|gene-MAP2K2|gene-MAP2K3|gene-MAP2K1|gene-ZFP36L1|gene-RBL2|gene-NFATC1|gene-EIF4EBP1|gene-KRAS|gene-AKT2|gene-SLC25A4|gene-TGFBR2|gene-MDM2|gene-GADD45G|gene-LIN52|gene-PTEN|gene-HIPK1|gene-FOXO1|gene-MRAS|gene-LOC136787905|gene-CAPN11|gene-HUS1|gene-FOXO3|gene-SQSTM1|gene-E2F1|gene-IGFBP3|gene-ETS1|gene-CDK2|gene-RBBP4|gene-E2F2|gene-PPP1CB|…	CHEK1|MYC|ITPR1|PPP3CB|PIK3R1|MAP2K2|MAP2K3|MAP2K1|ZFP36L1|RBL2|NFATC1|EIF4EBP1|KRAS|AKT2|SLC25A4|TGFBR2|MDM2|GADD45G|LIN52|PTEN|HIPK1|FOXO1|MRAS|LOC136787905|CAPN11|HUS1|FOXO3|SQSTM1|E2F1|IGFBP3|ETS1|CDK2|RBBP4|E2F2|PPP1CB|CCNA2|SIRT1
19	map00310	Lysine degradation	Àµ°±Ëá½µ½â	19/ 2224	66/ 16103	0.28787878787879	0.0011323807917186	0.057589651693118	Metabolism	Amino acid metabolism	gene-TMLHE|gene-LOC136786572|gene-SETDB2|gene-DOT1L|gene-AASS|gene-NSD2|gene-ACAT1|gene-DHTKD1|gene-ECHS1|gene-ASH1L|gene-ALDH2|gene-SUV39H1|gene-PLOD1|gene-SETD1B|gene-PHF11|gene-KMT2C|gene-DLD|gene-PRDM16|gene-LOC106045817	TMLHE|LOC136786572|SETDB2|DOT1L|AASS|NSD2|ACAT1|DHTKD1|ECHS1|ASH1L|ALDH2|SUV39H1|PLOD1|SETD1B|PHF11|KMT2C|DLD|PRDM16|LOC106045817
48	map04510	Focal adhesion	ð¤×Å°ß	48/ 2224	226/ 16103	0.21238938053097	0.0013646702378402	0.060727825583889	Cellular Processes	Cellular community - eukaryotes	gene-BCAR1|gene-COL6A1|gene-FLNC|gene-FLNB|gene-LOC136787871|gene-MET|gene-PIK3R1|gene-MAP2K1|gene-RAP1A|gene-ITGA6|gene-VAV2|gene-RAC3|gene-LAMA5|gene-SOS1|gene-LAMA2|gene-COL2A1|gene-CAV1|gene-ZYX|gene-ACTB|gene-LOC106042017|gene-RAPGEF1|gene-AKT2|gene-IGF1R|gene-CAV2|gene-EMP2|gene-EMP1|gene-PTEN|gene-ITGA11|gene-GSK3B|gene-DOCK1|gene-VEGFA|gene-VCL|gene-PDGFRB|gene-PDGFB|gene-CRK|gene-PPP1R12…	BCAR1|COL6A1|FLNC|FLNB|LOC136787871|MET|PIK3R1|MAP2K1|RAP1A|ITGA6|VAV2|RAC3|LAMA5|SOS1|LAMA2|COL2A1|CAV1|ZYX|ACTB|LOC106042017|RAPGEF1|AKT2|IGF1R|CAV2|EMP2|EMP1|PTEN|ITGA11|GSK3B|DOCK1|VEGFA|VCL|PDGFRB|PDGFB|CRK|PPP1R12B|LAMB1|VEGFC|COL4A1|COL4A6|TNC|COL4A5|TLN2|TLN1|ITGA3|MYLK4|PPP1CB|ITGA9
39	map04310	Wnt signaling pathway	WntÐÅºÅÍ¨Â·	39/ 2224	172/ 16103	0.22674418604651	0.0010471431244559	0.062130492051048	Environmental Information Processing	Signal transduction	gene-CSNK2B|gene-MYC|gene-PPP3CB|gene-CXXC4|gene-APCDD1L|gene-TCF7L2|gene-DAAM2|gene-MCC|gene-RAC3|gene-NFATC1|gene-PORCN|gene-RSPO3|gene-CBY1|gene-CSNK2A1|gene-SFRP1|gene-LOC106049097|gene-INVS|gene-CAMK2G|gene-LOC125180748|gene-APC|gene-LOC106035824|gene-CTBP1|gene-LEF1|gene-CSNK1E|gene-GSK3B|gene-LOC136787905|gene-DKK1|gene-PRICKLE1|gene-LRP6|gene-LRP5|gene-NOTUM|gene-CCDC88C|gene-FZD8|gene-GP…	CSNK2B|MYC|PPP3CB|CXXC4|APCDD1L|TCF7L2|DAAM2|MCC|RAC3|NFATC1|PORCN|RSPO3|CBY1|CSNK2A1|SFRP1|LOC106049097|INVS|CAMK2G|LOC125180748|APC|LOC106035824|CTBP1|LEF1|CSNK1E|GSK3B|LOC136787905|DKK1|PRICKLE1|LRP6|LRP5|NOTUM|CCDC88C|FZD8|GPC4|TLE2|FZD7|FZD1|SIRT1|FRZB
26	map05215	Prostate cancer	Ç°ÁÐÏÙ°©	26/ 2224	104/ 16103	0.25	0.0016072659799331	0.063576298761798	Human Diseases	Cancer: specific types	gene-ATF4|gene-PIK3R1|gene-MAP2K2|gene-MAP2K1|gene-TCF7L2|gene-ETV5|gene-SOS1|gene-ZEB1|gene-KRAS|gene-LEF1|gene-AKT2|gene-LOC106035824|gene-IGF1R|gene-MDM2|gene-CREB3L1|gene-PTEN|gene-FOXO1|gene-GSK3B|gene-LOC136787905|gene-PDGFRB|gene-PDGFB|gene-HSP90AB1|gene-CDK2|gene-CREB5|gene-E2F2|gene-E2F1	ATF4|PIK3R1|MAP2K2|MAP2K1|TCF7L2|ETV5|SOS1|ZEB1|KRAS|LEF1|AKT2|LOC106035824|IGF1R|MDM2|CREB3L1|PTEN|FOXO1|GSK3B|LOC136787905|PDGFRB|PDGFB|HSP90AB1|CDK2|CREB5|E2F2|E2F1
23	map04512	ECM-receptor interaction	ECMÊÜÌåÏà»¥×÷ÓÃ	23/ 2224	91/ 16103	0.25274725274725	0.0024957089689716	0.068344030227222	Environmental Information Processing	Signaling molecules and interaction	gene-COL6A1|gene-TNC|gene-LAMA5|gene-FRAS1|gene-LAMA2|gene-COL2A1|gene-LOC106042017|gene-SDC1|gene-DAG1|gene-AGRN|gene-ITGA11|gene-NPNT|gene-CD44|gene-LAMB1|gene-COL4A1|gene-COL4A6|gene-FREM1|gene-FREM2|gene-COL4A5|gene-ITGA6|gene-ITGA3|gene-HMMR|gene-ITGA9	COL6A1|TNC|LAMA5|FRAS1|LAMA2|COL2A1|LOC106042017|SDC1|DAG1|AGRN|ITGA11|NPNT|CD44|LAMB1|COL4A1|COL4A6|FREM1|FREM2|COL4A5|ITGA6|ITGA3|HMMR|ITGA9
11	map00640	Propanoate metabolism	±ûËá´úÐ»	11/ 2224	31/ 16103	0.35483870967742	0.0020109522272136	0.071589899288805	Metabolism	Carbohydrate metabolism	gene-HIBCH|gene-LDHB|gene-BCKDHB|gene-BCKDHA|gene-DLD|gene-ECHS1|gene-PCCB|gene-PCCA|gene-ACSS3|gene-ACADS|gene-ACSS1	HIBCH|LDHB|BCKDHB|BCKDHA|DLD|ECHS1|PCCB|PCCA|ACSS3|ACADS|ACSS1
18	map03420	Nucleotide excision repair	ºËÜÕËáÇÐ³ýÐÞ¸´	18/ 2224	65/ 16103	0.27692307692308	0.0024377326519022	0.072319402006432	Genetic Information Processing	Replication and repair	gene-POLR2H|gene-POLR2K|gene-POLR2L|gene-MNAT1|gene-LOC106049386|gene-ERCC6|gene-RFC2|gene-POLR2A|gene-POLD3|gene-POLD2|gene-POLE|gene-LOC106047512|gene-ERCC5|gene-RFC3|gene-XPA|gene-ERCC1|gene-PCNA|gene-LOC106033368	POLR2H|POLR2K|POLR2L|MNAT1|LOC106049386|ERCC6|RFC2|POLR2A|POLD3|POLD2|POLE|LOC106047512|ERCC5|RFC3|XPA|ERCC1|PCNA|LOC106033368
18	map05230	Central carbon metabolism in cancer	°©Ö¢µÄÖÐÐÄÌ¼´úÐ»	18/ 2224	66/ 16103	0.27272727272727	0.0029272395994503	0.074435521243165	Human Diseases	Cancer: overview	gene-GLS|gene-MYC|gene-KRAS|gene-LDHB|gene-PKM|gene-LOC106030903|gene-SCO2|gene-PTEN|gene-MET|gene-PIK3R1|gene-MAP2K2|gene-AKT2|gene-LOC136787905|gene-PDHB|gene-IDH1|gene-SIRT6|gene-MAP2K1|gene-PDGFRB	GLS|MYC|KRAS|LDHB|PKM|LOC106030903|SCO2|PTEN|MET|PIK3R1|MAP2K2|AKT2|LOC136787905|PDHB|IDH1|SIRT6|MAP2K1|PDGFRB
16	map00280	Valine, leucine and isoleucine degradation	çÓ°±Ëá¡¢ÁÁ°±ËáºÍÒìÁÁ°±Ëá½µ½â	16/ 2224	55/ 16103	0.29090909090909	0.0024058056836545	0.077860620307363	Metabolism	Amino acid metabolism	gene-MCCC1|gene-HIBCH|gene-ACAT1|gene-BCAT1|gene-BCKDHB|gene-BCKDHA|gene-ACADM|gene-ECHS1|gene-MCCC2|gene-ALDH2|gene-DLD|gene-PCCB|gene-PCCA|gene-HSD17B10|gene-ACADS|gene-LOC106045817	MCCC1|HIBCH|ACAT1|BCAT1|BCKDHB|BCKDHA|ACADM|ECHS1|MCCC2|ALDH2|DLD|PCCB|PCCA|HSD17B10|ACADS|LOC106045817
9	map04320	Dorso-ventral axis formation	±³¸¹ÖáÐÎ³É	9/ 2224	24/ 16103	0.375	0.00331677576824	0.078718144899564	Organismal Systems	Development and regeneration	gene-CPEB2|gene-KRAS|gene-ETS1|gene-MAP2K1|gene-NOTCH1|gene-SPIRE1|gene-CPEB4|gene-ETV6|gene-SOS1	CPEB2|KRAS|ETS1|MAP2K1|NOTCH1|SPIRE1|CPEB4|ETV6|SOS1
19	map05211	Renal cell carcinoma	ÉöÏ¸°û°©	19/ 2224	75/ 16103	0.25333333333333	0.0055283005244281	0.11576911686449	Human Diseases	Cancer: specific types	gene-AKT2|gene-KRAS|gene-VEGFA|gene-ETS1|gene-ELOB|gene-MET|gene-PIK3R1|gene-MAP2K2|gene-CRK|gene-RAPGEF1|gene-MAP2K1|gene-RAP1A|gene-PRCC|gene-LOC106035824|gene-LOC136787871|gene-SOS1|gene-PDGFB|gene-PTPN11|gene-EGLN3	AKT2|KRAS|VEGFA|ETS1|ELOB|MET|PIK3R1|MAP2K2|CRK|RAPGEF1|MAP2K1|RAP1A|PRCC|LOC106035824|LOC136787871|SOS1|PDGFB|PTPN11|EGLN3
38	map04210	Apoptosis	Ï¸°ûµòÍö	38/ 2224	183/ 16103	0.20765027322404	0.0060125770042099	0.11891541186104	Cellular Processes	Cell growth and death	gene-ATF4|gene-MCL1|gene-PIK3R1|gene-MAP2K2|gene-LOC106047735|gene-MAP2K1|gene-CTSC|gene-CTSB|gene-CTSL|gene-LOC106042579|gene-FOS|gene-CTSK|gene-HTRA2|gene-KRAS|gene-BID|gene-ACTB|gene-MAP3K14|gene-TNFRSF1A|gene-AKT2|gene-DDIT3|gene-LMNB2|gene-ITPR1|gene-AIFM1|gene-GADD45G|gene-LOC136787905|gene-BAK1|gene-CAPN11|gene-SPTAN1|gene-CTSZ|gene-LOC106049708|gene-DAB2IP|gene-LMNA|gene-RIPK1|gene-FAS|ge…	ATF4|MCL1|PIK3R1|MAP2K2|LOC106047735|MAP2K1|CTSC|CTSB|CTSL|LOC106042579|FOS|CTSK|HTRA2|KRAS|BID|ACTB|MAP3K14|TNFRSF1A|AKT2|DDIT3|LMNB2|ITPR1|AIFM1|GADD45G|LOC136787905|BAK1|CAPN11|SPTAN1|CTSZ|LOC106049708|DAB2IP|LMNA|RIPK1|FAS|ENDOG|BIRC5|TUBA1B|LOC136790611
26	map04137	Mitophagy - animal	ÏßÁ£Ìå×ÔÊÉ-¶¯Îï	26/ 2224	113/ 16103	0.23008849557522	0.0054202188450326	0.12059986930198	Cellular Processes	Transport and catabolism	gene-CSNK2B|gene-FKBP8|gene-ATF4|gene-PINK1|gene-UBC|gene-LOC106048536|gene-GABARAP|gene-USP8|gene-TOMM40L|gene-KRAS|gene-CSNK2A1|gene-RHOT2|gene-MAP1LC3A|gene-MAP1LC3C|gene-GABARAPL2|gene-LOC125180748|gene-MON1B|gene-MITF|gene-VCP|gene-FOXO3|gene-MRAS|gene-LOC136787905|gene-SQSTM1|gene-E2F1|gene-SMURF1|gene-SMURF2	CSNK2B|FKBP8|ATF4|PINK1|UBC|LOC106048536|GABARAP|USP8|TOMM40L|KRAS|CSNK2A1|RHOT2|MAP1LC3A|MAP1LC3C|GABARAPL2|LOC125180748|MON1B|MITF|VCP|FOXO3|MRAS|LOC136787905|SQSTM1|E2F1|SMURF1|SMURF2
37	map04140	Autophagy - animal	×ÔÊÉ-¶¯Îï	37/ 2224	178/ 16103	0.20786516853933	0.0065342422387499	0.122431065105	Cellular Processes	Transport and catabolism	gene-NRBF2|gene-ITPR1|gene-PIK3R1|gene-MAP2K2|gene-ATG4B|gene-MAP2K1|gene-GABARAP|gene-EIF2AK4|gene-CTSB|gene-CTSL|gene-RAB33B|gene-ATG10|gene-DAPK1|gene-TP53INP2|gene-MAP1LC3A|gene-MAP1LC3C|gene-GABARAPL2|gene-PRKCD|gene-IGF1R|gene-RRAGD|gene-RB1CC1|gene-UBC|gene-PTEN|gene-KRAS|gene-IRS1|gene-IRS4|gene-WIPI2|gene-TANK|gene-SQSTM1|gene-MTMR14|gene-MRAS|gene-AKT2|gene-STX7|gene-PPP2CA|gene-BIRC6|g…	NRBF2|ITPR1|PIK3R1|MAP2K2|ATG4B|MAP2K1|GABARAP|EIF2AK4|CTSB|CTSL|RAB33B|ATG10|DAPK1|TP53INP2|MAP1LC3A|MAP1LC3C|GABARAPL2|PRKCD|IGF1R|RRAGD|RB1CC1|UBC|PTEN|KRAS|IRS1|IRS4|WIPI2|TANK|SQSTM1|MTMR14|MRAS|AKT2|STX7|PPP2CA|BIRC6|VPS41|VPS33A
12	map05216	Thyroid cancer	¼××´ÏÙ°©	12/ 2224	41/ 16103	0.29268292682927	0.0076718674888152	0.13655924130091	Human Diseases	Cancer: specific types	gene-MYC|gene-KRAS|gene-LEF1|gene-CCDC6|gene-MAP2K2|gene-TPR|gene-MAP2K1|gene-LOC136787905|gene-BAK1|gene-TCF7L2|gene-GADD45G|gene-NCOA4	MYC|KRAS|LEF1|CCDC6|MAP2K2|TPR|MAP2K1|LOC136787905|BAK1|TCF7L2|GADD45G|NCOA4
45	map05205	Proteoglycans in cancer	°©Ö¢ÖÐµÄµ°°×¾ÛÌÇ	45/ 2224	229/ 16103	0.19650655021834	0.0085305831438635	0.14461369520073	Human Diseases	Cancer: overview	gene-IQGAP1|gene-MYC|gene-PTCH1|gene-FLNC|gene-FLNB|gene-LOC136787871|gene-MET|gene-PIK3R1|gene-MAP2K2|gene-PLCG1|gene-MAP2K1|gene-VAV2|gene-CTSL|gene-SOS1|gene-EIF4B|gene-CAV2|gene-CAV1|gene-PDCD4|gene-ACTB|gene-TIAM1|gene-AKT2|gene-SDC1|gene-CAMK2G|gene-SDC2|gene-IGF1R|gene-FGF2|gene-ITPR1|gene-PLCE1|gene-MDM2|gene-KRAS|gene-MRAS|gene-LOC136787905|gene-CD44|gene-PTPN11|gene-SLC9A1|gene-PPP1R12B…	IQGAP1|MYC|PTCH1|FLNC|FLNB|LOC136787871|MET|PIK3R1|MAP2K2|PLCG1|MAP2K1|VAV2|CTSL|SOS1|EIF4B|CAV2|CAV1|PDCD4|ACTB|TIAM1|AKT2|SDC1|CAMK2G|SDC2|IGF1R|FGF2|ITPR1|PLCE1|MDM2|KRAS|MRAS|LOC136787905|CD44|PTPN11|SLC9A1|PPP1R12B|MSN|VEGFA|ANK2|FAS|FZD8|RDX|PPP1CB|FZD7|FZD1
6	map00533	Glycosaminoglycan biosynthesis - keratan sulfate	ÌÇ°·¾ÛÌÇÉúÎïºÏ³É-ÁòËá½ÇÖÊËØ	6/ 2224	15/ 16103	0.4	0.011299567540476	0.1676102518504	Metabolism	Glycan biosynthesis and metabolism	gene-B4GALT1|gene-CHST2|gene-B4GALT4|gene-B3GNT2|gene-ST3GAL1|gene-ST3GAL3	B4GALT1|CHST2|B4GALT4|B3GNT2|ST3GAL1|ST3GAL3
16	map05213	Endometrial cancer	×Ó¹¬ÄÚÄ¤°©	16/ 2224	64/ 16103	0.25	0.011822614959672	0.16835403702573	Human Diseases	Cancer: specific types	gene-MYC|gene-KRAS|gene-LEF1|gene-PTEN|gene-PIK3R1|gene-MAP2K2|gene-APC|gene-AKT2|gene-GSK3B|gene-LOC136787905|gene-BAK1|gene-TCF7L2|gene-GADD45G|gene-FOXO3|gene-SOS1|gene-MAP2K1	MYC|KRAS|LEF1|PTEN|PIK3R1|MAP2K2|APC|AKT2|GSK3B|LOC136787905|BAK1|TCF7L2|GADD45G|FOXO3|SOS1|MAP2K1
7	map00785	Lipoic acid metabolism	ÁòÐÁËá´úÐ»	7/ 2224	19/ 16103	0.36842105263158	0.010474122426207	0.16949034471498	Metabolism	Metabolism of cofactors and vitamins	gene-GCSH|gene-PDHB|gene-BCKDHB|gene-BCKDHA|gene-DHTKD1|gene-LIPT2|gene-DLD	GCSH|PDHB|BCKDHB|BCKDHA|DHTKD1|LIPT2|DLD
36	map05225	Hepatocellular carcinoma	¸ÎÏ¸°û°©	36/ 2224	178/ 16103	0.20224719101124	0.011151765031091	0.17260992830732	Human Diseases	Cancer: specific types	gene-MYC|gene-TXNRD1|gene-MET|gene-PIK3R1|gene-MAP2K2|gene-PLCG1|gene-MAP2K1|gene-TCF7L2|gene-SOS1|gene-LRP5|gene-LOC136786926|gene-KRAS|gene-SMARCC2|gene-ACTB|gene-AKT2|gene-TGFBR2|gene-IGF1R|gene-APC|gene-LEF1|gene-ACTL6A|gene-PTEN|gene-GSK3B|gene-LOC136787905|gene-BAK1|gene-HMOX1|gene-GADD45G|gene-LRP6|gene-LOC106030438|gene-SMARCD2|gene-SMARCD3|gene-FZD8|gene-ARID2|gene-E2F2|gene-FZD7|gene-E2…	MYC|TXNRD1|MET|PIK3R1|MAP2K2|PLCG1|MAP2K1|TCF7L2|SOS1|LRP5|LOC136786926|KRAS|SMARCC2|ACTB|AKT2|TGFBR2|IGF1R|APC|LEF1|ACTL6A|PTEN|GSK3B|LOC136787905|BAK1|HMOX1|GADD45G|LRP6|LOC106030438|SMARCD2|SMARCD3|FZD8|ARID2|E2F2|FZD7|E2F1|FZD1
13	map00480	Glutathione metabolism	¹Èë×¸ÊëÄ´úÐ»	13/ 2224	51/ 16103	0.25490196078431	0.018794006656733	0.17607016762624	Metabolism	Metabolism of other amino acids	gene-RRM1|gene-CHAC1|gene-CHAC2|gene-RRM2|gene-IDH1|gene-GCLC|gene-GGCT|gene-SRM|gene-PRDX6|gene-LAP3|gene-PGD|gene-LOC106030438|gene-LOC136786926	RRM1|CHAC1|CHAC2|RRM2|IDH1|GCLC|GGCT|SRM|PRDX6|LAP3|PGD|LOC106030438|LOC136786926
60	map05165	Human papillomavirus infection	ÈËÈéÍ·Áö²¡¶¾¸ÐÈ¾	60/ 2224	335/ 16103	0.17910447761194	0.01963867610328	0.17926586391712	Human Diseases	Infectious disease: viral	gene-VEGFA|gene-COL6A1|gene-PIK3R1|gene-MAP2K2|gene-MAP2K1|gene-TCF7L2|gene-IFNAR2|gene-LAMA5|gene-SOS1|gene-LAMA2|gene-DLG2|gene-ATP6V1A|gene-COL2A1|gene-KRAS|gene-RBL2|gene-CREB5|gene-PATJ|gene-LOC106042017|gene-TNFRSF1A|gene-AKT2|gene-NOTCH1|gene-LOC106035824|gene-CDK2|gene-ATP6V1E1|gene-LOC106044527|gene-FZD8|gene-APC|gene-PKM|gene-PSMC1|gene-MDM2|gene-CREB3L1|gene-ATP6V0E1|gene-EIF4EBP1|gene…	VEGFA|COL6A1|PIK3R1|MAP2K2|MAP2K1|TCF7L2|IFNAR2|LAMA5|SOS1|LAMA2|DLG2|ATP6V1A|COL2A1|KRAS|RBL2|CREB5|PATJ|LOC106042017|TNFRSF1A|AKT2|NOTCH1|LOC106035824|CDK2|ATP6V1E1|LOC106044527|FZD8|APC|PKM|PSMC1|MDM2|CREB3L1|ATP6V0E1|EIF4EBP1|PTEN|FOXO1|ITGA11|GSK3B|LOC136787905|BAK1|LOC125182686|STAT1|PDGFRB|E2F1|PPP2R5C|JAG1|PPP2R5A|LAMB1|FZD1|COL4A1|COL4A6|TNC|COL4A5|ITGA6|FAS|ITGA3|PPP2CA|FZD7|CCNA2|TICAM…
32	map04150	mTOR signaling pathway	mTORÐÅºÅÍ¨Â·	32/ 2224	159/ 16103	0.20125786163522	0.017128533588803	0.17934582228276	Environmental Information Processing	Signal transduction	gene-LAMTOR1|gene-PIK3R1|gene-MAP2K2|gene-MAP2K1|gene-LRP6|gene-SOS1|gene-FNIP2|gene-FNIP1|gene-ATP6V1A|gene-EIF4B|gene-EIF4EBP1|gene-KRAS|gene-CLIP1|gene-AKT2|gene-ATP6V1E1|gene-IGF1R|gene-RRAGD|gene-MAPKAP1|gene-PTEN|gene-GSK3B|gene-SESN2|gene-LRP5|gene-LPIN2|gene-STRADA|gene-IRS1|gene-TNFRSF1A|gene-FZD8|gene-GRB10|gene-RPS6KA3|gene-FZD7|gene-FZD1|gene-EIF4E2	LAMTOR1|PIK3R1|MAP2K2|MAP2K1|LRP6|SOS1|FNIP2|FNIP1|ATP6V1A|EIF4B|EIF4EBP1|KRAS|CLIP1|AKT2|ATP6V1E1|IGF1R|RRAGD|MAPKAP1|PTEN|GSK3B|SESN2|LRP5|LPIN2|STRADA|IRS1|TNFRSF1A|FZD8|GRB10|RPS6KA3|FZD7|FZD1|EIF4E2
30	map04919	Thyroid hormone signaling pathway	¼××´ÏÙ¼¤ËØÐÅºÅÍ¨Â·	30/ 2224	148/ 16103	0.2027027027027	0.018655446326378	0.17949564573488	Organismal Systems	Endocrine system	gene-NCOR1|gene-MYC|gene-PLCE1|gene-MAP2K2|gene-PLCG1|gene-MAP2K1|gene-KRAS|gene-ACTB|gene-DIO3|gene-DIO2|gene-AKT2|gene-NOTCH1|gene-THRB|gene-MED24|gene-LOC106035824|gene-BMP4|gene-PIK3R1|gene-MDM2|gene-MED27|gene-FOXO1|gene-GSK3B|gene-LOC136787905|gene-ATP1B1|gene-SLC9A1|gene-STAT1|gene-SLC16A10|gene-MED13L|gene-RCAN1|gene-NCOA1|gene-NCOA2	NCOR1|MYC|PLCE1|MAP2K2|PLCG1|MAP2K1|KRAS|ACTB|DIO3|DIO2|AKT2|NOTCH1|THRB|MED24|LOC106035824|BMP4|PIK3R1|MDM2|MED27|FOXO1|GSK3B|LOC136787905|ATP1B1|SLC9A1|STAT1|SLC16A10|MED13L|RCAN1|NCOA1|NCOA2
8	map03430	Mismatch repair	´íÅäÐÞ¸´	8/ 2224	26/ 16103	0.30769230769231	0.020324780922028	0.18089055020605	Genetic Information Processing	Replication and repair	gene-MSH3|gene-PMS2|gene-POLD3|gene-POLD2|gene-RFC2|gene-RFC3|gene-EXO1|gene-PCNA	MSH3|PMS2|POLD3|POLD2|RFC2|RFC3|EXO1|PCNA
18	map05214	Glioma	½ºÖÊÁö	18/ 2224	78/ 16103	0.23076923076923	0.018051521271355	0.18360975921721	Human Diseases	Cancer: specific types	gene-KRAS|gene-E2F1|gene-PDGFRB|gene-MDM2|gene-IGF1R|gene-PIK3R1|gene-MAP2K2|gene-PLCG1|gene-AKT2|gene-PTEN|gene-LOC136787905|gene-BAK1|gene-GADD45G|gene-CAMK2G|gene-E2F2|gene-SOS1|gene-MAP2K1|gene-PDGFB	KRAS|E2F1|PDGFRB|MDM2|IGF1R|PIK3R1|MAP2K2|PLCG1|AKT2|PTEN|LOC136787905|BAK1|GADD45G|CAMK2G|E2F2|SOS1|MAP2K1|PDGFB
29	map04142	Lysosome	ÈÜÃ¸Ìå	29/ 2224	142/ 16103	0.20422535211268	0.018598879364877	0.18392225149711	Cellular Processes	Transport and catabolism	gene-GM2A|gene-AP1S2|gene-CTSZ|gene-CTSA|gene-CTSC|gene-CTSB|gene-CTSL|gene-CTSK|gene-M6PR|gene-CLTCL1|gene-CD164|gene-PPT1|gene-GNPTG|gene-LOC106044527|gene-NEU1|gene-CLTB|gene-CLTC|gene-NPC2|gene-NPC1|gene-ARSA|gene-IDS|gene-GNS|gene-DMXL1|gene-NAGA|gene-SMPD1|gene-LITAF|gene-LGMN|gene-LOC106030828|gene-AP3B1	GM2A|AP1S2|CTSZ|CTSA|CTSC|CTSB|CTSL|CTSK|M6PR|CLTCL1|CD164|PPT1|GNPTG|LOC106044527|NEU1|CLTB|CLTC|NPC2|NPC1|ARSA|IDS|GNS|DMXL1|NAGA|SMPD1|LITAF|LGMN|LOC106030828|AP3B1
10	map03020	RNA polymerase	RNA¾ÛºÏÃ¸	10/ 2224	35/ 16103	0.28571428571429	0.017092054676197	0.18438701408261	Genetic Information Processing	Transcription	gene-POLR2H|gene-POLR2K|gene-POLR2L|gene-POLR1E|gene-POLR2A|gene-POLR1F|gene-POLR1A|gene-POLR3D|gene-LOC136787342|gene-POLR3B	POLR2H|POLR2K|POLR2L|POLR1E|POLR2A|POLR1F|POLR1A|POLR3D|LOC136787342|POLR3B
24	map04114	Oocyte meiosis	ÂÑÄ¸Ï¸°û¼õÊý·ÖÁÑ	24/ 2224	114/ 16103	0.21052631578947	0.02155348772292	0.18714735681365	Cellular Processes	Cell growth and death	gene-ITPR1|gene-PPP3CB|gene-MAP2K1|gene-ANAPC4|gene-ANAPC5|gene-CPEB2|gene-MAD1L1|gene-CPEB4|gene-IGF1R|gene-CAMK2G|gene-PLK1|gene-BUB1|gene-YWHAG|gene-PPP2R5C|gene-PTTG1|gene-PPP2R5A|gene-AURKA|gene-YWHAH|gene-CDK2|gene-PPP2CA|gene-SMC3|gene-RPS6KA3|gene-PPP1CB|gene-YWHAZ	ITPR1|PPP3CB|MAP2K1|ANAPC4|ANAPC5|CPEB2|MAD1L1|CPEB4|IGF1R|CAMK2G|PLK1|BUB1|YWHAG|PPP2R5C|PTTG1|PPP2R5A|AURKA|YWHAH|CDK2|PPP2CA|SMC3|RPS6KA3|PPP1CB|YWHAZ
21	map05235	PD-L1 expression and PD-1 checkpoint pathway in cancer	°©Ö¢ÖÐPD-L1µÄ±í´ïºÍPD-1¼ì²éµãÍ¨Â·	21/ 2224	97/ 16103	0.21649484536082	0.022627481907772	0.18733450137597	Human Diseases	Cancer: overview	gene-CSNK2B|gene-LOC125180748|gene-FOS|gene-CSNK2A1|gene-PPP3CB|gene-PLCG1|gene-MAP2K2|gene-PIK3R1|gene-PTEN|gene-MAP2K3|gene-MAP2K1|gene-AKT2|gene-NFKBIE|gene-EML4|gene-NFKBIB|gene-TICAM1|gene-PTPN11|gene-STAT1|gene-KRAS|gene-NFATC1|gene-ALK	CSNK2B|LOC125180748|FOS|CSNK2A1|PPP3CB|PLCG1|MAP2K2|PIK3R1|PTEN|MAP2K3|MAP2K1|AKT2|NFKBIE|EML4|NFKBIB|TICAM1|PTPN11|STAT1|KRAS|NFATC1|ALK
20	map03015	mRNA surveillance pathway	mRNA¼à²âÍ¾¾¶	20/ 2224	87/ 16103	0.22988505747126	0.013727661852035	0.18796336997401	Genetic Information Processing	Translation	gene-CPSF2|gene-EIF4A3|gene-PPP2R5C|gene-RNGTT|gene-PPP2R5A|gene-PAPOLG|gene-UPF2|gene-LOC106038574|gene-LOC106037400|gene-PCF11|gene-CSTF2|gene-MSI2|gene-SFT2D3|gene-FIP1L1|gene-DDX39B|gene-PPP1CB|gene-RBM8A|gene-DAZAP1|gene-NCBP1|gene-PPP2CA	CPSF2|EIF4A3|PPP2R5C|RNGTT|PPP2R5A|PAPOLG|UPF2|LOC106038574|LOC106037400|PCF11|CSTF2|MSI2|SFT2D3|FIP1L1|DDX39B|PPP1CB|RBM8A|DAZAP1|NCBP1|PPP2CA
29	map04068	FoxO signaling pathway	FoxOÐÅºÅÍ¨Â·	29/ 2224	144/ 16103	0.20138888888889	0.022217164948441	0.18831692194393	Environmental Information Processing	Signal transduction	gene-PIK3R1|gene-MAP2K2|gene-MAP2K1|gene-GABARAP|gene-RBL2|gene-KRAS|gene-SOS1|gene-KLF2|gene-AKT2|gene-GABARAPL2|gene-LOC106035824|gene-TGFBR2|gene-IGF1R|gene-HOMER1|gene-MDM2|gene-FOXO6|gene-PTEN|gene-FOXO1|gene-CSNK1E|gene-FOXO3|gene-IRS1|gene-GADD45G|gene-PLK1|gene-PLK2|gene-PLK3|gene-FBXO32|gene-CDK2|gene-SIRT1|gene-IRS4	PIK3R1|MAP2K2|MAP2K1|GABARAP|RBL2|KRAS|SOS1|KLF2|AKT2|GABARAPL2|LOC106035824|TGFBR2|IGF1R|HOMER1|MDM2|FOXO6|PTEN|FOXO1|CSNK1E|FOXO3|IRS1|GADD45G|PLK1|PLK2|PLK3|FBXO32|CDK2|SIRT1|IRS4
11	map03030	DNA replication	DNA¸´ÖÆ	11/ 2224	40/ 16103	0.275	0.016956294497619	0.18863877628601	Genetic Information Processing	Replication and repair	gene-MCM7|gene-FEN1|gene-MCM6|gene-POLD2|gene-POLE|gene-RFC2|gene-RFC3|gene-POLD3|gene-POLA1|gene-MCM5|gene-PCNA	MCM7|FEN1|MCM6|POLD2|POLE|RFC2|RFC3|POLD3|POLA1|MCM5|PCNA
6	map00450	Selenocompound metabolism	Îø»¯ºÏÎï´úÐ»	6/ 2224	16/ 16103	0.375	0.016002129361842	0.18989193509386	Metabolism	Metabolism of other amino acids	gene-TXNRD1|gene-KYAT3|gene-SCLY|gene-CTH|gene-LOC136787447|gene-PAPSS2	TXNRD1|KYAT3|SCLY|CTH|LOC136787447|PAPSS2
9	map04341	Hedgehog signaling pathway - fly	HedgehogÐÅºÅÍ¨Â·-¹ûÓ¬	9/ 2224	30/ 16103	0.3	0.016822377638813	0.19318601417476	Environmental Information Processing	Signal transduction	gene-PTCH1|gene-DISP1|gene-EN2|gene-CSNK1E|gene-GSK3B|gene-SPOPL|gene-BMP4|gene-SMURF1|gene-SMURF2	PTCH1|DISP1|EN2|CSNK1E|GSK3B|SPOPL|BMP4|SMURF1|SMURF2
43	map05202	Transcriptional misregulation in cancer	°©Ö¢µÄ×ªÂ¼Ê§µ÷	43/ 2224	225/ 16103	0.19111111111111	0.015895853442189	0.1951353043248	Human Diseases	Cancer: overview	gene-NCOR1|gene-NSD2|gene-MYC|gene-MET|gene-NFKBIZ|gene-SIX1|gene-SUPT3H|gene-HMGA2|gene-SIX4|gene-NR4A3|gene-ETV5|gene-ETV6|gene-ZEB1|gene-DOT1L|gene-LOC125180955|gene-TAF15|gene-MAF|gene-RUNX2|gene-PRCC|gene-ASPSCR1|gene-TGFBR2|gene-IGF1R|gene-PBX3|gene-EYA1|gene-PBX1|gene-MITF|gene-MDM2|gene-PER2|gene-FOXO1|gene-PAX7|gene-MLLT3|gene-MEIS1|gene-BAK1|gene-HOXA11|gene-GADD45G|gene-DUSP6|gene-LOC1…	NCOR1|NSD2|MYC|MET|NFKBIZ|SIX1|SUPT3H|HMGA2|SIX4|NR4A3|ETV5|ETV6|ZEB1|DOT1L|LOC125180955|TAF15|MAF|RUNX2|PRCC|ASPSCR1|TGFBR2|IGF1R|PBX3|EYA1|PBX1|MITF|MDM2|PER2|FOXO1|PAX7|MLLT3|MEIS1|BAK1|HOXA11|GADD45G|DUSP6|LOC136787905|DDIT3|IGFBP3|SMAD1|ZBTB16|LOC136790414|CCNA2
7	map00532	Glycosaminoglycan biosynthesis - chondroitin sulfate / dermatan sulfate	ÌÇ°·¾ÛÌÇÉúÎïºÏ³É-ÁòËáÈí¹ÇËØ/ÁòËáÆ¤·ôËØ	7/ 2224	22/ 16103	0.31818181818182	0.024433430205561	0.19768866257227	Metabolism	Glycan biosynthesis and metabolism	gene-DSE|gene-CHST3|gene-UST|gene-CSGALNACT2|gene-XYLT1|gene-CHSY3|gene-CHST15	DSE|CHST3|UST|CSGALNACT2|XYLT1|CHSY3|CHST15
27	map03082	ATP-dependent chromatin remodeling	ATPÒÀÀµÐÔÈ¾É«ÖÊÖØËÜ	27/ 2224	128/ 16103	0.2109375	0.01511334224017	0.19927221620373	Genetic Information Processing	Chromosome	gene-BCL7A|gene-YEATS4|gene-BAZ1B|gene-SMARCC2|gene-H2AZ1|gene-CHD3|gene-SMARCA1|gene-LOC106045840|gene-CDK2AP2|gene-CDK2AP1|gene-ACTB|gene-CECR2|gene-MTA1|gene-PHF6|gene-UCHL5|gene-ACTL6A|gene-LOC106045109|gene-LOC106045907|gene-INO80B|gene-NFRKB|gene-SMARCA5|gene-DMAP1|gene-SMARCD2|gene-SMARCD3|gene-RBBP4|gene-ARID2|gene-BRD8	BCL7A|YEATS4|BAZ1B|SMARCC2|H2AZ1|CHD3|SMARCA1|LOC106045840|CDK2AP2|CDK2AP1|ACTB|CECR2|MTA1|PHF6|UCHL5|ACTL6A|LOC106045109|LOC106045907|INO80B|NFRKB|SMARCA5|DMAP1|SMARCD2|SMARCD3|RBBP4|ARID2|BRD8
18	map05218	Melanoma	ºÚÉ«ËØÁö	18/ 2224	77/ 16103	0.23376623376623	0.015876022757223	0.20185228934183	Human Diseases	Cancer: specific types	gene-FGF2|gene-KRAS|gene-E2F1|gene-MITF|gene-MDM2|gene-PTEN|gene-MET|gene-PIK3R1|gene-MAP2K2|gene-AKT2|gene-LOC136787905|gene-BAK1|gene-GADD45G|gene-PDGFB|gene-E2F2|gene-MAP2K1|gene-PDGFRB|gene-IGF1R	FGF2|KRAS|E2F1|MITF|MDM2|PTEN|MET|PIK3R1|MAP2K2|AKT2|LOC136787905|BAK1|GADD45G|PDGFB|E2F2|MAP2K1|PDGFRB|IGF1R
22	map04933	AGE-RAGE signaling pathway in diabetic complications	ÌÇÄò²¡²¢·¢Ö¢ÖÐµÄAGE-RAGEÐÅºÅÍ¨Â·	22/ 2224	104/ 16103	0.21153846153846	0.02560849436731	0.20259164432806	Human Diseases	Endocrine and metabolic disease	gene-COL4A1|gene-THBD|gene-PLCE1|gene-PLCG1|gene-NFATC1|gene-NOS3|gene-KRAS|gene-COL3A1|gene-AKT2|gene-PRKCD|gene-PRKCE|gene-EGR1|gene-TGFBR2|gene-PIK3R1|gene-FOXO1|gene-F3|gene-STAT1|gene-NOX4|gene-VEGFC|gene-VEGFA|gene-COL4A6|gene-COL4A5	COL4A1|THBD|PLCE1|PLCG1|NFATC1|NOS3|KRAS|COL3A1|AKT2|PRKCD|PRKCE|EGR1|TGFBR2|PIK3R1|FOXO1|F3|STAT1|NOX4|VEGFC|VEGFA|COL4A6|COL4A5
25	map04935	Growth hormone synthesis, secretion and action	Éú³¤¼¤ËØµÄºÏ³É¡¢·ÖÃÚºÍ×÷ÓÃ	25/ 2224	122/ 16103	0.20491803278689	0.026348779055775	0.20391663790991	Organismal Systems	Endocrine system	gene-BCAR1|gene-ITPR1|gene-PIK3R1|gene-MAP2K2|gene-MAP2K3|gene-MAP2K1|gene-ATF4|gene-SOS1|gene-FOS|gene-KRAS|gene-GNA11|gene-AKT2|gene-LOC106035824|gene-SOCS3|gene-SOCS1|gene-CREB3L1|gene-PLCG1|gene-GSK3B|gene-IRS4|gene-STAT1|gene-IRS1|gene-CRK|gene-IGFBP3|gene-LOC106045450|gene-CREB5	BCAR1|ITPR1|PIK3R1|MAP2K2|MAP2K3|MAP2K1|ATF4|SOS1|FOS|KRAS|GNA11|AKT2|LOC106035824|SOCS3|SOCS1|CREB3L1|PLCG1|GSK3B|IRS4|STAT1|IRS1|CRK|IGFBP3|LOC106045450|CREB5
20	map05210	Colorectal cancer	½áÖ±³¦°©	20/ 2224	94/ 16103	0.21276595744681	0.030457724642181	0.21260686220816	Human Diseases	Cancer: specific types	gene-MYC|gene-KRAS|gene-DCC|gene-LEF1|gene-TGFBR2|gene-PIK3R1|gene-MAP2K2|gene-APC|gene-MAP2K1|gene-GSK3B|gene-AKT2|gene-BAK1|gene-TCF7L2|gene-LOC136787905|gene-BIRC5|gene-MSH3|gene-RAC3|gene-GADD45G|gene-SOS1|gene-FOS	MYC|KRAS|DCC|LEF1|TGFBR2|PIK3R1|MAP2K2|APC|MAP2K1|GSK3B|AKT2|BAK1|TCF7L2|LOC136787905|BIRC5|MSH3|RAC3|GADD45G|SOS1|FOS
91	map05200	Pathways in cancer	°©Ö¢µÄ·¢²¡Í¨Â·	91/ 2224	544/ 16103	0.16727941176471	0.028250618676581	0.21398340955028	Human Diseases	Cancer: overview	gene-TXNRD1|gene-ABL1|gene-PIK3R1|gene-ELOB|gene-LOC106042017|gene-BMP4|gene-PTEN|gene-BID|gene-BAK1|gene-HMOX1|gene-STAT1|gene-LOC106045450|gene-FAS|gene-EML4|gene-BIRC5|gene-ZBTB16|gene-NCOA4|gene-NCOA1|gene-PTCH1|gene-RAD51|gene-MET|gene-MAP2K2|gene-MAP2K1|gene-FOS|gene-ALK|gene-JAG1|gene-CAMK2G|gene-TGFBR2|gene-FGF2|gene-MITF|gene-MDM2|gene-GSK3B|gene-LAMB1|gene-FZD8|gene-FZD7|gene-CCNA2|gene…	TXNRD1|ABL1|PIK3R1|ELOB|LOC106042017|BMP4|PTEN|BID|BAK1|HMOX1|STAT1|LOC106045450|FAS|EML4|BIRC5|ZBTB16|NCOA4|NCOA1|PTCH1|RAD51|MET|MAP2K2|MAP2K1|FOS|ALK|JAG1|CAMK2G|TGFBR2|FGF2|MITF|MDM2|GSK3B|LAMB1|FZD8|FZD7|CCNA2|FZD1|RPS6KA5|LOC106039641|TCF7L2|CKS2|MSH3|SOS1|LOC136786926|DAPK1|KRAS|IFNAR2|AKT2|EGLN3|LEF1|LOC106030438|PDGFB|CRK|HSP90AB1|EDNRA|COL4A1|COL4A6|ETS1|COL4A5|MYC|PLCG1|RAC3|LAMA5|LAMA…
18	map04013	MAPK signaling pathway - fly	MAPKÐÅºÅÍ¨Â·-¹ûÓ¬	18/ 2224	82/ 16103	0.21951219512195	0.029122329892869	0.21599061337211	Environmental Information Processing	Signal transduction	gene-KRAS|gene-IPO7|gene-ETS1|gene-CYLD|gene-LOC106049097|gene-MAP2K3|gene-SPRY2|gene-MAP2K1|gene-CNKSR2|gene-TNIK|gene-TLE2|gene-PPP2CA|gene-BMPR1B|gene-PTPN11|gene-ETV6|gene-SOS1|gene-BMP4|gene-YWHAZ	KRAS|IPO7|ETS1|CYLD|LOC106049097|MAP2K3|SPRY2|MAP2K1|CNKSR2|TNIK|TLE2|PPP2CA|BMPR1B|PTPN11|ETV6|SOS1|BMP4|YWHAZ
18	map01521	EGFR tyrosine kinase inhibitor resistance	EGFRÀÒ°±Ëá¼¤Ã¸ÒÖÖÆ¼ÁÄÍÒ©ÐÔ	18/ 2224	82/ 16103	0.21951219512195	0.029122329892869	0.21599061337211	Human Diseases	Drug resistance: antineoplastic	gene-FGF2|gene-EIF4EBP1|gene-KRAS|gene-VEGFA|gene-PDGFRB|gene-IGF1R|gene-MET|gene-PIK3R1|gene-MAP2K2|gene-PLCG1|gene-MAP2K1|gene-PTEN|gene-AKT2|gene-FOXO3|gene-SOS1|gene-GSK3B|gene-PDGFB|gene-EIF4E2	FGF2|EIF4EBP1|KRAS|VEGFA|PDGFRB|IGF1R|MET|PIK3R1|MAP2K2|PLCG1|MAP2K1|PTEN|AKT2|FOXO3|SOS1|GSK3B|PDGFB|EIF4E2
18	map04115	p53 signaling pathway	p53ÐÅºÅÍ¨Â·	18/ 2224	82/ 16103	0.21951219512195	0.029122329892869	0.21599061337211	Cellular Processes	Cell growth and death	gene-CHEK1|gene-MDM4|gene-LOC136787905|gene-LOC106049708|gene-MDM2|gene-RRM2|gene-IGFBP3|gene-AIFM2|gene-PTEN|gene-FAS|gene-CDK2|gene-BID|gene-SIVA1|gene-GTSE1|gene-SESN2|gene-GADD45G|gene-SESN1|gene-LOC106042579	CHEK1|MDM4|LOC136787905|LOC106049708|MDM2|RRM2|IGFBP3|AIFM2|PTEN|FAS|CDK2|BID|SIVA1|GTSE1|SESN2|GADD45G|SESN1|LOC106042579
37	map05167	Kaposi sarcoma-associated herpesvirus infection	¿¨²¨Î÷ÈâÁöÏà¹ØðåÕî²¡¶¾¸ÐÈ¾	37/ 2224	198/ 16103	0.18686868686869	0.032640500662189	0.22346188914883	Human Diseases	Infectious disease: viral	gene-LYN|gene-LOC106038377|gene-ITPR1|gene-PPP3CB|gene-PIK3R1|gene-MAP2K2|gene-PLCG1|gene-MAP2K1|gene-TCF7L2|gene-IFNAR2|gene-PREX1|gene-MAP1LC3C|gene-FOS|gene-TNFRSF1A|gene-KRAS|gene-NFATC1|gene-MAP1LC3A|gene-AKT2|gene-MYC|gene-LOC106035824|gene-FGF2|gene-LEF1|gene-UBC|gene-GSK3B|gene-LOC136787905|gene-BAK1|gene-STAT1|gene-PDGFB|gene-BID|gene-VEGFA|gene-GNG7|gene-FAS|gene-RCAN1|gene-E2F2|gene-E2…	LYN|LOC106038377|ITPR1|PPP3CB|PIK3R1|MAP2K2|PLCG1|MAP2K1|TCF7L2|IFNAR2|PREX1|MAP1LC3C|FOS|TNFRSF1A|KRAS|NFATC1|MAP1LC3A|AKT2|MYC|LOC106035824|FGF2|LEF1|UBC|GSK3B|LOC136787905|BAK1|STAT1|PDGFB|BID|VEGFA|GNG7|FAS|RCAN1|E2F2|E2F1|TICAM1|LOC106039641
11	map03440	Homologous recombination	Í¬Ô´ÖØ×é	11/ 2224	44/ 16103	0.25	0.033571562464803	0.22549955165038	Genetic Information Processing	Replication and repair	gene-RAD51B|gene-UIMC1|gene-SEM1|gene-TOP3B|gene-BRIP1|gene-EME1|gene-RAD51|gene-POLD3|gene-POLD2|gene-ABRAXAS1|gene-RAD54B	RAD51B|UIMC1|SEM1|TOP3B|BRIP1|EME1|RAD51|POLD3|POLD2|ABRAXAS1|RAD54B
12	map03410	Base excision repair	¼î»ùÇÐ³ýÐÞ¸´	12/ 2224	50/ 16103	0.24	0.036489422142484	0.23618607786772	Genetic Information Processing	Replication and repair	gene-LOC125179921|gene-OGG1|gene-FEN1|gene-UNG|gene-POLD2|gene-POLE|gene-RFC2|gene-RFC3|gene-POLG2|gene-POLD3|gene-MUTYH|gene-PCNA	LOC125179921|OGG1|FEN1|UNG|POLD2|POLE|RFC2|RFC3|POLG2|POLD3|MUTYH|PCNA
18	map05220	Chronic myeloid leukemia	ÂýÐÔÁ£Ï¸°û°×Ñª²¡	18/ 2224	84/ 16103	0.21428571428571	0.036264750980257	0.23907872868466	Human Diseases	Cancer: specific types	gene-MYC|gene-KRAS|gene-E2F1|gene-ABL1|gene-CTBP1|gene-MDM2|gene-PIK3R1|gene-MAP2K2|gene-CRK|gene-AKT2|gene-LOC136787905|gene-BAK1|gene-GADD45G|gene-MAP2K1|gene-PTPN11|gene-E2F2|gene-SOS1|gene-TGFBR2	MYC|KRAS|E2F1|ABL1|CTBP1|MDM2|PIK3R1|MAP2K2|CRK|AKT2|LOC136787905|BAK1|GADD45G|MAP2K1|PTPN11|E2F2|SOS1|TGFBR2
29	map05418	Fluid shear stress and atherosclerosis	Á÷Ìå¼ôÇÐÓ¦Á¦Óë¶¯ÂöÖàÑùÓ²»¯	29/ 2224	151/ 16103	0.19205298013245	0.039346879084289	0.25013373132155	Human Diseases	Cardiovascular disease	gene-THBD|gene-PIK3R1|gene-TXN2|gene-RAC3|gene-CTSL|gene-FOS|gene-NOS3|gene-LOC136786926|gene-CAV2|gene-CAV1|gene-ACTB|gene-KLF2|gene-AKT2|gene-SDC1|gene-SDC2|gene-BMP4|gene-BMPR1A|gene-BMPR1B|gene-LOC136787905|gene-HMOX1|gene-LOC106030438|gene-ACVR1|gene-SQSTM1|gene-PDGFB|gene-DUSP1|gene-HSP90AB1|gene-VEGFA|gene-TNFRSF1A|gene-LOC106043026	THBD|PIK3R1|TXN2|RAC3|CTSL|FOS|NOS3|LOC136786926|CAV2|CAV1|ACTB|KLF2|AKT2|SDC1|SDC2|BMP4|BMPR1A|BMPR1B|LOC136787905|HMOX1|LOC106030438|ACVR1|SQSTM1|PDGFB|DUSP1|HSP90AB1|VEGFA|TNFRSF1A|LOC106043026
26	map03010	Ribosome	ºËÌÇÌå	26/ 2224	133/ 16103	0.19548872180451	0.040553792163722	0.25328333351377	Genetic Information Processing	Translation	gene-MRPL20|gene-MRPL17|gene-RPL29|gene-RPL36A|gene-MRPL35|gene-MRPL12|gene-MRPL10|gene-RPS15A|gene-RPLP1|gene-MRPS6|gene-MRPS7|gene-MRPS9|gene-MRPL13|gene-MRPS10|gene-RPL4|gene-MRPS16|gene-RPL14|gene-RPS29|gene-RPL35|gene-RPL37|gene-RPS21|gene-RPL38|gene-MRPL23|gene-MRPL9|gene-RPS3A|gene-MRPL4	MRPL20|MRPL17|RPL29|RPL36A|MRPL35|MRPL12|MRPL10|RPS15A|RPLP1|MRPS6|MRPS7|MRPS9|MRPL13|MRPS10|RPL4|MRPS16|RPL14|RPS29|RPL35|RPL37|RPS21|RPL38|MRPL23|MRPL9|RPS3A|MRPL4
12	map04340	Hedgehog signaling pathway	HedgehogÐÅºÅÍ¨Â·	12/ 2224	51/ 16103	0.23529411764706	0.041934165368999	0.25738901502351	Environmental Information Processing	Signal transduction	gene-GRK3|gene-MGRN1|gene-PTCH1|gene-DISP1|gene-ARRB1|gene-IQCE|gene-GLI2|gene-CSNK1E|gene-GSK3B|gene-SPOPL|gene-SMURF1|gene-SMURF2	GRK3|MGRN1|PTCH1|DISP1|ARRB1|IQCE|GLI2|CSNK1E|GSK3B|SPOPL|SMURF1|SMURF2
25	map04722	Neurotrophin signaling pathway	Éñ¾­ÓªÑøÒò×ÓÐÅºÅÍ¨Â·	25/ 2224	128/ 16103	0.1953125	0.044352192650142	0.25884230464673	Organismal Systems	Nervous system	gene-ATF4|gene-ABL1|gene-PIK3R1|gene-MAP2K2|gene-PLCG1|gene-MAP2K1|gene-RAP1A|gene-NFKBIE|gene-NFKBIB|gene-SOS1|gene-KRAS|gene-LOC125180955|gene-BDNF|gene-RAPGEF1|gene-AKT2|gene-PRKCD|gene-CAMK2G|gene-FOXO3|gene-GSK3B|gene-LOC136787905|gene-PTPN11|gene-IRS1|gene-CRK|gene-RPS6KA3|gene-RPS6KA5	ATF4|ABL1|PIK3R1|MAP2K2|PLCG1|MAP2K1|RAP1A|NFKBIE|NFKBIB|SOS1|KRAS|LOC125180955|BDNF|RAPGEF1|AKT2|PRKCD|CAMK2G|FOXO3|GSK3B|LOC136787905|PTPN11|IRS1|CRK|RPS6KA3|RPS6KA5
13	map03460	Fanconi anemia pathway	·¶¿ÆÄáÆ¶ÑªÍ¾¾¶	13/ 2224	57/ 16103	0.2280701754386	0.044173792175719	0.26209783357593	Genetic Information Processing	Replication and repair	gene-TOP3B|gene-EME1|gene-FANCL|gene-FANCM|gene-BRIP1|gene-PMS2|gene-CENPX|gene-RAD51|gene-FAN1|gene-FANCF|gene-USP1|gene-ERCC1|gene-LOC106033368	TOP3B|EME1|FANCL|FANCM|BRIP1|PMS2|CENPX|RAD51|FAN1|FANCF|USP1|ERCC1|LOC106033368
17	map05223	Non-small cell lung cancer	·ÇÐ¡Ï¸°û·Î°©	17/ 2224	80/ 16103	0.2125	0.044040437642678	0.26573552204735	Human Diseases	Cancer: specific types	gene-KRAS|gene-E2F1|gene-MET|gene-PIK3R1|gene-MAP2K2|gene-PLCG1|gene-AKT2|gene-LOC136787905|gene-BAK1|gene-EML4|gene-GADD45G|gene-RARB|gene-FOXO3|gene-E2F2|gene-SOS1|gene-MAP2K1|gene-ALK	KRAS|E2F1|MET|PIK3R1|MAP2K2|PLCG1|AKT2|LOC136787905|BAK1|EML4|GADD45G|RARB|FOXO3|E2F2|SOS1|MAP2K1|ALK
32	map04141	Protein processing in endoplasmic reticulum	ÄÚÖÊÍøÖÐµÄµ°°×ÖÊ¼Ó¹¤	32/ 2224	173/ 16103	0.1849710982659	0.05003235657739	0.27402336833155	Genetic Information Processing	Folding, sorting and degradation	gene-XBP1|gene-SEC61G|gene-ATF6|gene-CALR|gene-LOC106048536|gene-HSPA8|gene-UBQLN1|gene-HERPUD1|gene-ATF4|gene-RRBP1|gene-LMAN2|gene-EDEM3|gene-LMAN1|gene-PREB|gene-HSPH1|gene-RPN1|gene-DDIT3|gene-SSR4|gene-VCP|gene-DNAJC1|gene-TUSC3|gene-BAK1|gene-CAPN11|gene-STUB1|gene-UBE4B|gene-HSP90AB1|gene-SEC61A2|gene-SIL1|gene-DERL3|gene-CRYAB|gene-HYOU1|gene-LOC106038610	XBP1|SEC61G|ATF6|CALR|LOC106048536|HSPA8|UBQLN1|HERPUD1|ATF4|RRBP1|LMAN2|EDEM3|LMAN1|PREB|HSPH1|RPN1|DDIT3|SSR4|VCP|DNAJC1|TUSC3|BAK1|CAPN11|STUB1|UBE4B|HSP90AB1|SEC61A2|SIL1|DERL3|CRYAB|HYOU1|LOC106038610
21	map05222	Small cell lung cancer	Ð¡Ï¸°û·Î°©	21/ 2224	105/ 16103	0.2	0.049448774651755	0.27942482184166	Human Diseases	Cancer: specific types	gene-MYC|gene-COL4A1|gene-E2F1|gene-LAMB1|gene-COL4A6|gene-LOC106042017|gene-PIK3R1|gene-PTEN|gene-AKT2|gene-LOC136787905|gene-BAK1|gene-ITGA6|gene-ITGA3|gene-GADD45G|gene-CDK2|gene-E2F2|gene-CKS2|gene-LAMA5|gene-COL4A5|gene-LAMA2|gene-RARB	MYC|COL4A1|E2F1|LAMB1|COL4A6|LOC106042017|PIK3R1|PTEN|AKT2|LOC136787905|BAK1|ITGA6|ITGA3|GADD45G|CDK2|E2F2|CKS2|LAMA5|COL4A5|LAMA2|RARB
21	map04361	Axon regeneration	ÖáÍ»ÔÙÉú	21/ 2224	105/ 16103	0.2	0.049448774651755	0.27942482184166	Organismal Systems	Development and regeneration	gene-KIF2C|gene-LOC106037927|gene-AGO3|gene-DUSP7|gene-DUSP16|gene-MYCBP2|gene-DUSP8|gene-PTEN|gene-RAPH1|gene-FOXO3|gene-LOC106045450|gene-PRKCD|gene-NOTCH1|gene-ROBO2|gene-DGKQ|gene-SDC2|gene-LOC106033024|gene-EPHB1|gene-MET|gene-ZNF384|gene-EVL	KIF2C|LOC106037927|AGO3|DUSP7|DUSP16|MYCBP2|DUSP8|PTEN|RAPH1|FOXO3|LOC106045450|PRKCD|NOTCH1|ROBO2|DGKQ|SDC2|LOC106033024|EPHB1|MET|ZNF384|EVL
11	map05219	Bladder cancer	°òë×°©	11/ 2224	47/ 16103	0.23404255319149	0.051908987473452	0.27999393243256	Human Diseases	Cancer: specific types	gene-MYC|gene-KRAS|gene-MDM2|gene-VEGFA|gene-MAP2K2|gene-MAP2K1|gene-LOC136787905|gene-E2F2|gene-E2F1|gene-DAPK1|gene-RPS6KA5	MYC|KRAS|MDM2|VEGFA|MAP2K2|MAP2K1|LOC136787905|E2F2|E2F1|DAPK1|RPS6KA5
23	map04931	Insulin resistance	ÒÈµºËØµÖ¿¹	23/ 2224	118/ 16103	0.19491525423729	0.053135117451957	0.28232987780443	Human Diseases	Endocrine and metabolic disease	gene-NR1H3|gene-PIK3R1|gene-NOS3|gene-PTPRF|gene-AKT2|gene-PRKCD|gene-PRKCE|gene-SOCS3|gene-GFPT2|gene-CREB3L1|gene-MLXIP|gene-PTEN|gene-FOXO1|gene-IRS1|gene-RPS6KA3|gene-IRS4|gene-PTPN11|gene-GSK3B|gene-PTPA|gene-TNFRSF1A|gene-CREB5|gene-PPARGC1A|gene-PPP1CB	NR1H3|PIK3R1|NOS3|PTPRF|AKT2|PRKCD|PRKCE|SOCS3|GFPT2|CREB3L1|MLXIP|PTEN|FOXO1|IRS1|RPS6KA3|IRS4|PTPN11|GSK3B|PTPA|TNFRSF1A|CREB5|PPARGC1A|PPP1CB
22	map04520	Adherens junction	Õ³×ÅÁ¬½Ó	22/ 2224	111/ 16103	0.1981981981982	0.049238336019242	0.28272334875565	Cellular Processes	Cellular community - eukaryotes	gene-CSNK2B|gene-IQGAP1|gene-MET|gene-RAP1A|gene-TCF7L2|gene-RAC3|gene-CSNK2A1|gene-KRIT1|gene-WAS|gene-PTPRF|gene-LOC106035824|gene-TGFBR2|gene-IGF1R|gene-LOC125180748|gene-SNAI2|gene-LMO7|gene-VCL|gene-NECTIN1|gene-ACTB|gene-SMURF2|gene-SMURF1|gene-LEF1	CSNK2B|IQGAP1|MET|RAP1A|TCF7L2|RAC3|CSNK2A1|KRIT1|WAS|PTPRF|LOC106035824|TGFBR2|IGF1R|LOC125180748|SNAI2|LMO7|VCL|NECTIN1|ACTB|SMURF2|SMURF1|LEF1
14	map05221	Acute myeloid leukemia	¼±ÐÔËèÏ¸°û°×Ñª²¡	14/ 2224	65/ 16103	0.21538461538462	0.057717647119471	0.30216885844899	Human Diseases	Cancer: specific types	gene-MYC|gene-KRAS|gene-CCNA2|gene-DUSP6|gene-EIF4EBP1|gene-PER2|gene-PIK3R1|gene-MAP2K2|gene-AKT2|gene-LEF1|gene-TCF7L2|gene-ZBTB16|gene-SOS1|gene-MAP2K1	MYC|KRAS|CCNA2|DUSP6|EIF4EBP1|PER2|PIK3R1|MAP2K2|AKT2|LEF1|TCF7L2|ZBTB16|SOS1|MAP2K1
3	map00440	Phosphonate and phosphinate metabolism	ì¢ËáÑÎºÍ´Îì¢ËáÑÎ´úÐ»	3/ 2224	7/ 16103	0.42857142857143	0.059821062236649	0.30864200226445	Metabolism	Metabolism of other amino acids	gene-PCYT2|gene-PCYT1A|gene-PCYT1B	PCYT2|PCYT1A|PCYT1B
53	map04010	MAPK signaling pathway	MAPKÐÅºÅÍ¨Â·	53/ 2224	312/ 16103	0.16987179487179	0.062408764905103	0.31292282121432	Environmental Information Processing	Signal transduction	gene-PTPN5|gene-ATF4|gene-FLNC|gene-PPP3CB|gene-LOC136787871|gene-MET|gene-MAP2K2|gene-MAP2K3|gene-MAP2K1|gene-RAP1A|gene-HSPA8|gene-EFNA5|gene-RAC3|gene-SOS1|gene-FOS|gene-KRAS|gene-LOC125180955|gene-BDNF|gene-ARRB1|gene-NFATC1|gene-FLNB|gene-TNFRSF1A|gene-AKT2|gene-MYC|gene-EPHA2|gene-TAB1|gene-NRK|gene-TGFBR2|gene-IGF1R|gene-FGF2|gene-DUSP16|gene-DUSP3|gene-ECSIT|gene-MAPT|gene-MRAS|gene-LOC13…	PTPN5|ATF4|FLNC|PPP3CB|LOC136787871|MET|MAP2K2|MAP2K3|MAP2K1|RAP1A|HSPA8|EFNA5|RAC3|SOS1|FOS|KRAS|LOC125180955|BDNF|ARRB1|NFATC1|FLNB|TNFRSF1A|AKT2|MYC|EPHA2|TAB1|NRK|TGFBR2|IGF1R|FGF2|DUSP16|DUSP3|ECSIT|MAPT|MRAS|LOC136787905|GADD45G|PDGFRB|PDGFB|RASA2|CRK|DUSP1|DUSP6|DUSP7|DDIT3|DUSP8|VEGFA|CSF1|FAS|MAP3K14|VEGFC|RPS6KA3|RPS6KA5
28	map05224	Breast cancer	ÈéÏÙ°©	28/ 2224	151/ 16103	0.18543046357616	0.061784853700379	0.31422011310478	Human Diseases	Cancer: specific types	gene-MYC|gene-PIK3R1|gene-MAP2K2|gene-MAP2K1|gene-TCF7L2|gene-SOS1|gene-FOS|gene-KRAS|gene-JAG1|gene-AKT2|gene-NOTCH1|gene-IGF1R|gene-FGF2|gene-APC|gene-LEF1|gene-PTEN|gene-GSK3B|gene-LOC136787905|gene-BAK1|gene-GADD45G|gene-LRP6|gene-LRP5|gene-NCOA1|gene-FZD8|gene-E2F2|gene-FZD7|gene-E2F1|gene-FZD1	MYC|PIK3R1|MAP2K2|MAP2K1|TCF7L2|SOS1|FOS|KRAS|JAG1|AKT2|NOTCH1|IGF1R|FGF2|APC|LEF1|PTEN|GSK3B|LOC136787905|BAK1|GADD45G|LRP6|LRP5|NCOA1|FZD8|E2F2|FZD7|E2F1|FZD1
19	map04211	Longevity regulating pathway	³¤ÊÙµ÷½ÚÍ¨Â·	19/ 2224	96/ 16103	0.19791666666667	0.064918799915161	0.32098739958052	Organismal Systems	Aging	gene-EIF4EBP1|gene-KRAS|gene-ATF4|gene-RB1CC1|gene-CREB3L1|gene-IGF1R|gene-PIK3R1|gene-FOXO1|gene-AKT2|gene-IRS1|gene-LOC136787905|gene-IRS4|gene-PPARGC1A|gene-SESN2|gene-SESN1|gene-FOXO3|gene-SIRT1|gene-EIF4E2|gene-CREB5	EIF4EBP1|KRAS|ATF4|RB1CC1|CREB3L1|IGF1R|PIK3R1|FOXO1|AKT2|IRS1|LOC136787905|IRS4|PPARGC1A|SESN2|SESN1|FOXO3|SIRT1|EIF4E2|CREB5
21	map04350	TGF-beta signaling pathway	TGF-¦ÂÐÅºÅÍ¨Â·	21/ 2224	109/ 16103	0.19266055045872	0.069186555698897	0.32408439248431	Environmental Information Processing	Signal transduction	gene-NCOR1|gene-LOC136786444|gene-LOC106035824|gene-GREM1|gene-PITX2|gene-SMURF2|gene-BMPR1A|gene-RGMA|gene-CHRD|gene-BMPR1B|gene-MYC|gene-ID4|gene-SMAD1|gene-SMAD7|gene-THSD4|gene-ID3|gene-ACVR1|gene-TGFBR2|gene-SMURF1|gene-BMP4|gene-PPP2CA	NCOR1|LOC136786444|LOC106035824|GREM1|PITX2|SMURF2|BMPR1A|RGMA|CHRD|BMPR1B|MYC|ID4|SMAD1|SMAD7|THSD4|ID3|ACVR1|TGFBR2|SMURF1|BMP4|PPP2CA
33	map04360	Axon guidance	ÖáÍ»µ¼Ïò	33/ 2224	184/ 16103	0.17934782608696	0.06750280906316	0.32474324360115	Organismal Systems	Development and regeneration	gene-PTCH1|gene-ABL1|gene-PPP3CB|gene-LOC136787871|gene-MET|gene-PIK3R1|gene-RGMA|gene-EFNA5|gene-RAC3|gene-DPYSL2|gene-PLXNB2|gene-KRAS|gene-RGS3|gene-EPHA2|gene-EPHA4|gene-CAMK2G|gene-UNC5B|gene-SEMA3C|gene-NRP1|gene-LOC106048763|gene-SLIT3|gene-EPHA6|gene-TRPC6|gene-PLCG1|gene-GSK3B|gene-ROBO2|gene-DCC|gene-PTPN11|gene-NTNG1|gene-BMPR1B|gene-NTN4|gene-EPHB1|gene-EPHB3	PTCH1|ABL1|PPP3CB|LOC136787871|MET|PIK3R1|RGMA|EFNA5|RAC3|DPYSL2|PLXNB2|KRAS|RGS3|EPHA2|EPHA4|CAMK2G|UNC5B|SEMA3C|NRP1|LOC106048763|SLIT3|EPHA6|TRPC6|PLCG1|GSK3B|ROBO2|DCC|PTPN11|NTNG1|BMPR1B|NTN4|EPHB1|EPHB3
7	map00534	Glycosaminoglycan biosynthesis - heparan sulfate / heparin	ÌÇ°·¾ÛÌÇÉúÎïºÏ³É-ÁòËáÒÒõ£¸ÎËØ/¸ÎËØ	7/ 2224	27/ 16103	0.25925925925926	0.068976766941246	0.32740972041445	Metabolism	Glycan biosynthesis and metabolism	gene-LOC136786633|gene-GLCE|gene-HS6ST1|gene-XYLT1|gene-EXTL3|gene-NDST1|gene-HS3ST1	LOC136786633|GLCE|HS6ST1|XYLT1|EXTL3|NDST1|HS3ST1
11	map00513	Various types of N-glycan biosynthesis	¸÷ÖÖÀàÐÍµÄN-¾ÛÌÇÉúÎïºÏ³É	11/ 2224	49/ 16103	0.22448979591837	0.067296236943816	0.32818438838354	Metabolism	Glycan biosynthesis and metabolism	gene-B4GALT1|gene-MGAT4A|gene-MGAT4B|gene-MGAT2|gene-B4GALNT3|gene-MAN2A1|gene-ALG1|gene-TUSC3|gene-ST3GAL3|gene-RPN1|gene-ALG9	B4GALT1|MGAT4A|MGAT4B|MGAT2|B4GALNT3|MAN2A1|ALG1|TUSC3|ST3GAL3|RPN1|ALG9
10	map00620	Pyruvate metabolism	±ûÍªËá´úÐ»	10/ 2224	44/ 16103	0.22727272727273	0.073516929434786	0.33989645297122	Metabolism	Carbohydrate metabolism	gene-LDHB|gene-PKM|gene-ACSS1|gene-PDHB|gene-LOC106048949|gene-ACAT1|gene-ALDH2|gene-HAGH|gene-DLD|gene-LOC106045817	LDHB|PKM|ACSS1|PDHB|LOC106048949|ACAT1|ALDH2|HAGH|DLD|LOC106045817
18	map04914	Progesterone-mediated oocyte maturation	ÔÐ¼¤ËØ½éµ¼µÄÂÑÄ¸Ï¸°û³ÉÊì	18/ 2224	92/ 16103	0.19565217391304	0.077702461949947	0.35464200582283	Organismal Systems	Endocrine system	gene-ANAPC4|gene-ANAPC5|gene-KRAS|gene-HSP90AB1|gene-AURKA|gene-PIK3R1|gene-MAP2K1|gene-CPEB2|gene-AKT2|gene-LOC136787236|gene-MAD1L1|gene-CPEB4|gene-CDK2|gene-RPS6KA3|gene-BUB1|gene-CCNA2|gene-IGF1R|gene-PLK1	ANAPC4|ANAPC5|KRAS|HSP90AB1|AURKA|PIK3R1|MAP2K1|CPEB2|AKT2|LOC136787236|MAD1L1|CPEB4|CDK2|RPS6KA3|BUB1|CCNA2|IGF1R|PLK1
7	map00860	Porphyrin metabolism	ß²ßø´úÐ»	7/ 2224	28/ 16103	0.25	0.081476550352878	0.36716015095727	Metabolism	Metabolism of cofactors and vitamins	gene-COX15|gene-PPOX|gene-ALAS1|gene-HMOX2|gene-EPRS1|gene-HMOX1|gene-HCCS	COX15|PPOX|ALAS1|HMOX2|EPRS1|HMOX1|HCCS
26	map01240	Biosynthesis of cofactors	¸¨ÖúÒò×ÓµÄÉúÎïºÏ³É	26/ 2224	143/ 16103	0.18181818181818	0.084266962864899	0.3749879847488	Metabolism	Global and overview maps	gene-COQ2|gene-PTS|gene-BCAT1|gene-DHODH|gene-PDXK|gene-LOC106045817|gene-SPR|gene-ADSL|gene-GCLC|gene-ALDH2|gene-DHRS3|gene-AK3|gene-MPI|gene-COX15|gene-TPK1|gene-NMNAT1|gene-PPOX|gene-AFMID|gene-LIPT2|gene-NME7|gene-ALAS1|gene-EPRS1|gene-COQ7|gene-UGDH|gene-MTHFD2|gene-DLD	COQ2|PTS|BCAT1|DHODH|PDXK|LOC106045817|SPR|ADSL|GCLC|ALDH2|DHRS3|AK3|MPI|COX15|TPK1|NMNAT1|PPOX|AFMID|LIPT2|NME7|ALAS1|EPRS1|COQ7|UGDH|MTHFD2|DLD
11	map00270	Cysteine and methionine metabolism	°ëë×°±ËáºÍµ°°±Ëá´úÐ»	11/ 2224	51/ 16103	0.2156862745098	0.085349411177411	0.37511593060689	Metabolism	Amino acid metabolism	gene-LDHB|gene-KYAT3|gene-GOT1|gene-CTH|gene-PHGDH|gene-GCLC|gene-BCAT1|gene-SRM|gene-ENOPH1|gene-AHCYL1|gene-DNMT1	LDHB|KYAT3|GOT1|CTH|PHGDH|GCLC|BCAT1|SRM|ENOPH1|AHCYL1|DNMT1
12	map04213	Longevity regulating pathway - multiple species	³¤ÊÙµ÷½ÚÍ¾¾¶-¶àÎïÖÖ	12/ 2224	57/ 16103	0.21052631578947	0.0865200317162	0.37562355232887	Organismal Systems	Aging	gene-KRAS|gene-CLPB|gene-PIK3R1|gene-FOXO1|gene-AKT2|gene-IRS1|gene-SIRT1|gene-CRYAB|gene-HSPA8|gene-IRS4|gene-FOXO3|gene-IGF1R	KRAS|CLPB|PIK3R1|FOXO1|AKT2|IRS1|SIRT1|CRYAB|HSPA8|IRS4|FOXO3|IGF1R
30	map04390	Hippo signaling pathway	HippoÐÅºÅÍ¨Â·	30/ 2224	170/ 16103	0.17647058823529	0.092145194935868	0.39052011187106	Environmental Information Processing	Signal transduction	gene-MYC|gene-TEAD1|gene-TCF7L2|gene-PPP2CA|gene-DLG2|gene-PATJ|gene-ACTB|gene-SNAI2|gene-GLI2|gene-TGFBR2|gene-BMP4|gene-BIRC5|gene-APC|gene-LEF1|gene-BMPR1A|gene-AMOT|gene-CSNK1E|gene-BMPR1B|gene-GSK3B|gene-YWHAG|gene-YWHAH|gene-SMAD1|gene-SMAD7|gene-FZD8|gene-WWTR1|gene-PPP1CB|gene-FZD7|gene-CCN2|gene-FZD1|gene-YWHAZ	MYC|TEAD1|TCF7L2|PPP2CA|DLG2|PATJ|ACTB|SNAI2|GLI2|TGFBR2|BMP4|BIRC5|APC|LEF1|BMPR1A|AMOT|CSNK1E|BMPR1B|GSK3B|YWHAG|YWHAH|SMAD1|SMAD7|FZD8|WWTR1|PPP1CB|FZD7|CCN2|FZD1|YWHAZ
5	map00670	One carbon pool by folate	Ò¶ËáµÄÒ»¸öÌ¼¿â	5/ 2224	18/ 16103	0.27777777777778	0.091420232292576	0.39211569513442	Metabolism	Metabolism of cofactors and vitamins	gene-MTHFD2|gene-ALDH1L2|gene-TYMS|gene-ATIC|gene-MTHFR	MTHFD2|ALDH1L2|TYMS|ATIC|MTHFR
43	map05208	Chemical carcinogenesis - reactive oxygen species	»¯Ñ§ÖÂ°©×÷ÓÃ-»îÐÔÑõ	43/ 2224	256/ 16103	0.16796875	0.09825288155346	0.41150618627096	Human Diseases	Cancer: overview	gene-PRKD3|gene-UQCRC1|gene-ABL1|gene-MET|gene-PIK3R1|gene-MAP2K2|gene-MAP2K1|gene-ATP5F1E|gene-ATP5F1D|gene-NDUFA2|gene-NDUFA1|gene-SOS1|gene-FOS|gene-LOC136786926|gene-SDHD|gene-COX7C|gene-COX7B|gene-COX7A2L|gene-NDUFV2|gene-LOC136791282|gene-MAP3K14|gene-PRKCD|gene-SLC25A4|gene-PLD1|gene-LOC106036138|gene-NDUFV1|gene-UQCRFS1|gene-NDUFA13|gene-PTEN|gene-KRAS|gene-FOXO3|gene-HMOX1|gene-NDUFB7|ge…	PRKD3|UQCRC1|ABL1|MET|PIK3R1|MAP2K2|MAP2K1|ATP5F1E|ATP5F1D|NDUFA2|NDUFA1|SOS1|FOS|LOC136786926|SDHD|COX7C|COX7B|COX7A2L|NDUFV2|LOC136791282|MAP3K14|PRKCD|SLC25A4|PLD1|LOC106036138|NDUFV1|UQCRFS1|NDUFA13|PTEN|KRAS|FOXO3|HMOX1|NDUFB7|PTPN11|LOC106030438|EPHX2|NDUFS8|NOX4|VEGFA|NDUFS1|AKT2|NDUFA8|CYP1B1
24	map04910	Insulin signaling pathway	ÒÈµºËØÐÅºÅÍ¨Â·	24/ 2224	133/ 16103	0.18045112781955	0.10053803941542	0.41618072130104	Organismal Systems	Endocrine system	gene-PRKAR2A|gene-MAP2K2|gene-MAP2K1|gene-RAPGEF1|gene-EXOC7|gene-SOS1|gene-LOC106030903|gene-KRAS|gene-PTPRF|gene-AKT2|gene-SOCS3|gene-SOCS1|gene-PIK3R1|gene-EIF4EBP1|gene-FOXO1|gene-GSK3B|gene-IRS4|gene-INPPL1|gene-IRS1|gene-CRK|gene-FLOT1|gene-PPARGC1A|gene-PPP1CB|gene-EIF4E2	PRKAR2A|MAP2K2|MAP2K1|RAPGEF1|EXOC7|SOS1|LOC106030903|KRAS|PTPRF|AKT2|SOCS3|SOCS1|PIK3R1|EIF4EBP1|FOXO1|GSK3B|IRS4|INPPL1|IRS1|CRK|FLOT1|PPARGC1A|PPP1CB|EIF4E2
14	map04917	Prolactin signaling pathway	´ßÈéËØÐÅºÅÍ¨Â·	14/ 2224	71/ 16103	0.19718309859155	0.10485704292351	0.42907019862954	Organismal Systems	Endocrine system	gene-KRAS|gene-SOCS1|gene-CISH|gene-PIK3R1|gene-MAP2K2|gene-MAP2K1|gene-GSK3B|gene-AKT2|gene-FOXO3|gene-STAT1|gene-SOCS3|gene-SOS1|gene-FOS|gene-SOCS5	KRAS|SOCS1|CISH|PIK3R1|MAP2K2|MAP2K1|GSK3B|AKT2|FOXO3|STAT1|SOCS3|SOS1|FOS|SOCS5
12	map00010	Glycolysis / Gluconeogenesis	ÌÇ½Í½â/ÌÇÔ­ÒìÉú	12/ 2224	59/ 16103	0.20338983050847	0.10617674859741	0.42953321023498	Metabolism	Carbohydrate metabolism	gene-LOC106030903|gene-PGK1|gene-LDHB|gene-PKM|gene-MINPP1|gene-PDHB|gene-LOC106048949|gene-ALDH2|gene-GAPDH|gene-ACSS1|gene-DLD|gene-LOC106045817	LOC106030903|PGK1|LDHB|PKM|MINPP1|PDHB|LOC106048949|ALDH2|GAPDH|ACSS1|DLD|LOC106045817
16	map04212	Longevity regulating pathway - worm	³¤ÊÙµ÷½ÚÍ¾¾¶-Èä³æ	16/ 2224	84/ 16103	0.19047619047619	0.11101952014669	0.44407808058678	Organismal Systems	Aging	gene-GABARAPL2|gene-IRS1|gene-ATF4|gene-RNASEK|gene-FAR1|gene-KRIT1|gene-PTEN|gene-AKT2|gene-GCLC|gene-YWHAZ|gene-GABARAP|gene-LOC106030438|gene-FOXO3|gene-WASHC3|gene-SIRT1|gene-LOC136786926	GABARAPL2|IRS1|ATF4|RNASEK|FAR1|KRIT1|PTEN|AKT2|GCLC|YWHAZ|GABARAP|LOC106030438|FOXO3|WASHC3|SIRT1|LOC136786926
9	map00380	Tryptophan metabolism	É«°±Ëá´úÐ»	9/ 2224	42/ 16103	0.21428571428571	0.11648547396075	0.46076476366698	Metabolism	Amino acid metabolism	gene-KYAT3|gene-DHTKD1|gene-ECHS1|gene-ALDH2|gene-AFMID|gene-ACAT1|gene-CYP1B1|gene-DLD|gene-LOC106045817	KYAT3|DHTKD1|ECHS1|ALDH2|AFMID|ACAT1|CYP1B1|DLD|LOC106045817
20	map04066	HIF-1 signaling pathway	HIF-1ÐÅºÅÍ¨Â·	20/ 2224	110/ 16103	0.18181818181818	0.11823915817216	0.46256198142076	Environmental Information Processing	Signal transduction	gene-LOC106030903|gene-PGK1|gene-LDHB|gene-LOC106035824|gene-EIF4EBP1|gene-ELOB|gene-PIK3R1|gene-MAP2K2|gene-PLCG1|gene-MAP2K1|gene-PDHB|gene-GAPDH|gene-HMOX1|gene-EIF4E2|gene-CAMK2G|gene-AKT2|gene-VEGFA|gene-IGF1R|gene-NOS3|gene-EGLN3	LOC106030903|PGK1|LDHB|LOC106035824|EIF4EBP1|ELOB|PIK3R1|MAP2K2|PLCG1|MAP2K1|PDHB|GAPDH|HMOX1|EIF4E2|CAMK2G|AKT2|VEGFA|IGF1R|NOS3|EGLN3
32	map05203	Viral carcinogenesis	²¡¶¾ÖÂ°©×÷ÓÃ	32/ 2224	189/ 16103	0.16931216931217	0.12745336654596	0.47761472095119	Human Diseases	Cancer: overview	gene-CHEK1|gene-LYN|gene-LOC106038377|gene-ATF4|gene-PIK3R1|gene-RBL2|gene-LOC106045814|gene-KRAS|gene-DNAJA3|gene-LOC106045096|gene-GTF2A1|gene-MAD1L1|gene-LOC106035824|gene-PKM|gene-PSMC1|gene-MDM2|gene-CREB3L1|gene-LOC136787905|gene-BAK1|gene-MRPS18B|gene-HDAC4|gene-GTF2E1|gene-LOC106045860|gene-LOC125179921|gene-RASA2|gene-YWHAG|gene-LOC106049386|gene-YWHAH|gene-CDK2|gene-CREB5|gene-CCNA2|gen…	CHEK1|LYN|LOC106038377|ATF4|PIK3R1|RBL2|LOC106045814|KRAS|DNAJA3|LOC106045096|GTF2A1|MAD1L1|LOC106035824|PKM|PSMC1|MDM2|CREB3L1|LOC136787905|BAK1|MRPS18B|HDAC4|GTF2E1|LOC106045860|LOC125179921|RASA2|YWHAG|LOC106049386|YWHAH|CDK2|CREB5|CCNA2|YWHAZ
8	map01250	Biosynthesis of nucleotide sugars	ºËÜÕËáÌÇµÄÉúÎïºÏ³É	8/ 2224	37/ 16103	0.21621621621622	0.12907299767912	0.47864569972674	Metabolism	Global and overview maps	gene-LOC106030903|gene-GFPT2|gene-GFUS|gene-MPI|gene-UGDH|gene-GALK2|gene-UXS1|gene-GNPNAT1	LOC106030903|GFPT2|GFUS|MPI|UGDH|GALK2|UXS1|GNPNAT1
13	map05217	Basal cell carcinoma	»ùµ×Ï¸°û°©	13/ 2224	67/ 16103	0.19402985074627	0.12655817105972	0.47930541380064	Human Diseases	Cancer: specific types	gene-APC|gene-PTCH1|gene-LEF1|gene-GLI2|gene-GSK3B|gene-LOC136787905|gene-BAK1|gene-TCF7L2|gene-GADD45G|gene-FZD8|gene-FZD7|gene-FZD1|gene-BMP4	APC|PTCH1|LEF1|GLI2|GSK3B|LOC136787905|BAK1|TCF7L2|GADD45G|FZD8|FZD7|FZD1|BMP4
20	map05231	Choline metabolism in cancer	°©Ö¢µÄµ¨¼î´úÐ»	20/ 2224	111/ 16103	0.18018018018018	0.12645932217955	0.4840808461927	Human Diseases	Cancer: overview	gene-EIF4EBP1|gene-KRAS|gene-PLD1|gene-WAS|gene-PDGFRB|gene-PIK3R1|gene-MAP2K2|gene-PLCG1|gene-MAP2K1|gene-AKT2|gene-PCYT1A|gene-PLPP3|gene-DGKQ|gene-SLC44A3|gene-RAC3|gene-SLC44A1|gene-SOS1|gene-FOS|gene-PDGFB|gene-PCYT1B	EIF4EBP1|KRAS|PLD1|WAS|PDGFRB|PIK3R1|MAP2K2|PLCG1|MAP2K1|AKT2|PCYT1A|PLPP3|DGKQ|SLC44A3|RAC3|SLC44A1|SOS1|FOS|PDGFB|PCYT1B
7	map00630	Glyoxylate and dicarboxylate metabolism	ÒÒÈ©ËáºÍ¶þôÈËá´úÐ»	7/ 2224	31/ 16103	0.2258064516129	0.1261627196753	0.48819487178702	Metabolism	Carbohydrate metabolism	gene-GCSH|gene-ACAT1|gene-AFMID|gene-PCCB|gene-PCCA|gene-DLD|gene-ACSS1	GCSH|ACAT1|AFMID|PCCB|PCCA|DLD|ACSS1
14	map01524	Platinum drug resistance	²¬ÀàÒ©ÎïÄÍÒ©ÐÔ	14/ 2224	75/ 16103	0.18666666666667	0.14630309684789	0.49135757054573	Human Diseases	Drug resistance: antineoplastic	gene-TOP2A|gene-LOC136787905|gene-MSH3|gene-MDM2|gene-PIK3R1|gene-BAK1|gene-AKT2|gene-BID|gene-FAS|gene-XPA|gene-BIRC5|gene-ERCC1|gene-LOC106030438|gene-LOC136786926	TOP2A|LOC136787905|MSH3|MDM2|PIK3R1|BAK1|AKT2|BID|FAS|XPA|BIRC5|ERCC1|LOC106030438|LOC136786926
9	map03022	Basal transcription factors	»ù±¾×ªÂ¼Òò×Ó	9/ 2224	44/ 16103	0.20454545454545	0.14485438260604	0.4958476943053	Genetic Information Processing	Transcription	gene-MNAT1|gene-LOC106049386|gene-GTF2A1|gene-TAF15|gene-TAF9B|gene-TAF2|gene-GTF2F1|gene-TAF1|gene-GTF2E1	MNAT1|LOC106049386|GTF2A1|TAF15|TAF9B|TAF2|GTF2F1|TAF1|GTF2E1
9	map04930	Type II diabetes mellitus	IIÐÍÌÇÄò²¡	9/ 2224	44/ 16103	0.20454545454545	0.14485438260604	0.4958476943053	Human Diseases	Endocrine and metabolic disease	gene-LOC106030903|gene-PKM|gene-PIK3R1|gene-IRS1|gene-PRKCD|gene-PRKCE|gene-IRS4|gene-SOCS3|gene-SOCS1	LOC106030903|PKM|PIK3R1|IRS1|PRKCD|PRKCE|IRS4|SOCS3|SOCS1
28	map05160	Hepatitis C	±ûÐÍ¸ÎÑ×	28/ 2224	166/ 16103	0.16867469879518	0.15066201877443	0.49662665447866	Human Diseases	Infectious disease: viral	gene-NR1H3|gene-MYC|gene-PIK3R1|gene-MAP2K2|gene-MAP2K1|gene-EIF2AK4|gene-SOS1|gene-TNFRSF1A|gene-KRAS|gene-IFNAR2|gene-AKT2|gene-CD81|gene-CDK2|gene-SOCS3|gene-GSK3B|gene-BID|gene-BAK1|gene-STAT1|gene-YWHAG|gene-LOC136787905|gene-YWHAH|gene-RIPK1|gene-FAS|gene-PPP2CA|gene-E2F2|gene-E2F1|gene-TICAM1|gene-YWHAZ	NR1H3|MYC|PIK3R1|MAP2K2|MAP2K1|EIF2AK4|SOS1|TNFRSF1A|KRAS|IFNAR2|AKT2|CD81|CDK2|SOCS3|GSK3B|BID|BAK1|STAT1|YWHAG|LOC136787905|YWHAH|RIPK1|FAS|PPP2CA|E2F2|E2F1|TICAM1|YWHAZ
70	map05010	Alzheimer disease	°¢¶û´Äº£Ä¬²¡	70/ 2224	449/ 16103	0.15590200445434	0.1496222912089	0.49780874458287	Human Diseases	Neurodegenerative disease	gene-NRBF2|gene-CSNK2B|gene-PSMB2|gene-ITPR1|gene-PSMB6|gene-LOC125180748|gene-PIK3R1|gene-MAP2K2|gene-UQCRC1|gene-LOC106047735|gene-COX7A2L|gene-ATP5F1E|gene-NDUFA8|gene-NDUFA2|gene-NDUFA1|gene-PSMD9|gene-NDUFV2|gene-PSMD8|gene-NDUFV1|gene-SDHD|gene-CSF1|gene-KRAS|gene-COX7B|gene-NAE1|gene-CSNK2A1|gene-ATF4|gene-LOC136791282|gene-PPP3CB|gene-TNFRSF1A|gene-AKT2|gene-SLC25A4|gene-HSD17B10|gene-XBP…	NRBF2|CSNK2B|PSMB2|ITPR1|PSMB6|LOC125180748|PIK3R1|MAP2K2|UQCRC1|LOC106047735|COX7A2L|ATP5F1E|NDUFA8|NDUFA2|NDUFA1|PSMD9|NDUFV2|PSMD8|NDUFV1|SDHD|CSF1|KRAS|COX7B|NAE1|CSNK2A1|ATF4|LOC136791282|PPP3CB|TNFRSF1A|AKT2|SLC25A4|HSD17B10|XBP1|PSMC6|UQCRFS1|APC|PSMC1|RB1CC1|MAPT|NDUFA13|COX7C|CSNK1E|GSK3B|LOC136790611|GAPDH|CAPN11|TUBA1B|NDUFB7|SLC39A11|SLC39A10|LRP6|LRP5|MAP2K1|SEM1|IRS1|ATF6|NDUFS8|BID…
21	map04668	TNF signaling pathway	TNFÐÅºÅÍ¨Â·	21/ 2224	119/ 16103	0.17647058823529	0.13994188999489	0.49819312838182	Environmental Information Processing	Signal transduction	gene-AKT2|gene-ATF4|gene-JAG1|gene-CREB3L1|gene-CYLD|gene-PIK3R1|gene-MAP3K14|gene-MAP2K3|gene-RIPK1|gene-CSF1|gene-DAB2IP|gene-FAS|gene-VEGFC|gene-TAB3|gene-TAB1|gene-SOCS3|gene-MAP2K1|gene-FOS|gene-TNFRSF1A|gene-RPS6KA5|gene-CREB5	AKT2|ATF4|JAG1|CREB3L1|CYLD|PIK3R1|MAP3K14|MAP2K3|RIPK1|CSF1|DAB2IP|FAS|VEGFC|TAB3|TAB1|SOCS3|MAP2K1|FOS|TNFRSF1A|RPS6KA5|CREB5
24	map03040	Spliceosome	¼ô½ÓÌå	24/ 2224	140/ 16103	0.17142857142857	0.15278760838651	0.49901273931742	Genetic Information Processing	Transcription	gene-EIF4A3|gene-HSPA8|gene-DDX39B|gene-RBM8A|gene-LOC136789211|gene-DHX15|gene-DHX16|gene-DHX38|gene-PRPF38B|gene-SNRNP40|gene-NCBP1|gene-DDX23|gene-XAB2|gene-TRA2B|gene-THOC1|gene-BUD31|gene-PPIH|gene-LOC106037400|gene-RP9|gene-LSM7|gene-SRSF5|gene-SNRPA|gene-SNRPB|gene-SNRPA1	EIF4A3|HSPA8|DDX39B|RBM8A|LOC136789211|DHX15|DHX16|DHX38|PRPF38B|SNRNP40|NCBP1|DDX23|XAB2|TRA2B|THOC1|BUD31|PPIH|LOC106037400|RP9|LSM7|SRSF5|SNRPA|SNRPB|SNRPA1
2	map00981	Insect hormone biosynthesis	À¥³æ¼¤ËØÉúÎïºÏ³É	2/ 2224	5/ 16103	0.4	0.14328999693918	0.50011018539558	Metabolism	Metabolism of terpenoids and polyketides	gene-ALDH2|gene-LOC106045817	ALDH2|LOC106045817
2	map03265	Virion - Lyssavirus	²¡¶¾-¿ñÈ®²¡²¡¶¾Êô	2/ 2224	5/ 16103	0.4	0.14328999693918	0.50011018539558	Genetic Information Processing	Information processing in viruses	gene-NCAM1|gene-LOC125180955	NCAM1|LOC125180955
37	map05166	Human T-cell leukemia virus 1 infection	ÈËÀàTÏ¸°û°×Ñª²¡²¡¶¾1ÐÍ¸ÐÈ¾	37/ 2224	224/ 16103	0.16517857142857	0.13962582404303	0.5020888218113	Human Diseases	Infectious disease: viral	gene-CHEK1|gene-MYC|gene-ATF4|gene-PPP3CB|gene-PIK3R1|gene-MAP2K2|gene-MAP2K1|gene-CALR|gene-AKT2|gene-NFATC1|gene-ANAPC4|gene-ANAPC5|gene-KRAS|gene-FOS|gene-TNFRSF1A|gene-MAP3K14|gene-SLC25A4|gene-MAD1L1|gene-EGR1|gene-BUB1B|gene-TGFBR2|gene-NRP1|gene-LOC106035824|gene-CREB3L1|gene-PTEN|gene-LOC136787905|gene-LOC125179921|gene-LOC136788381|gene-E2F1|gene-PTTG1|gene-ETS1|gene-CDK2|gene-TLN2|gene-…	CHEK1|MYC|ATF4|PPP3CB|PIK3R1|MAP2K2|MAP2K1|CALR|AKT2|NFATC1|ANAPC4|ANAPC5|KRAS|FOS|TNFRSF1A|MAP3K14|SLC25A4|MAD1L1|EGR1|BUB1B|TGFBR2|NRP1|LOC106035824|CREB3L1|PTEN|LOC136787905|LOC125179921|LOC136788381|E2F1|PTTG1|ETS1|CDK2|TLN2|TLN1|CREB5|E2F2|CCNA2
15	map05212	Pancreatic cancer	ÒÈÏÙ°©	15/ 2224	81/ 16103	0.18518518518519	0.14298851268532	0.50399911401953	Human Diseases	Cancer: specific types	gene-KRAS|gene-VEGFA|gene-LOC136787905|gene-RAD51|gene-E2F1|gene-PIK3R1|gene-AKT2|gene-PLD1|gene-BAK1|gene-GADD45G|gene-E2F2|gene-RAC3|gene-STAT1|gene-MAP2K1|gene-TGFBR2	KRAS|VEGFA|LOC136787905|RAD51|E2F1|PIK3R1|AKT2|PLD1|BAK1|GADD45G|E2F2|RAC3|STAT1|MAP2K1|TGFBR2
6	map00563	Glycosylphosphatidylinositol (GPI)-anchor biosynthesis	ÌÇ»ùÁ×Ö¬õ£¼¡´¼£¨GPI£©-Ãª¶¨ÉúÎïºÏ³É	6/ 2224	26/ 16103	0.23076923076923	0.13944193210679	0.50654416153079	Metabolism	Glycan biosynthesis and metabolism	gene-MPPE1|gene-PIGS|gene-PIGM|gene-PIGH|gene-LOC106046094|gene-PIGC	MPPE1|PIGS|PIGM|PIGH|LOC106046094|PIGC
86	map05022	Pathways of neurodegeneration - multiple diseases	Éñ¾­ÍËÐÐÐÔ±äµÄÍ¾¾¶-¶àÖÖ¼²²¡	86/ 2224	556/ 16103	0.15467625899281	0.13841558393238	0.50799946267965	Human Diseases	Neurodegenerative disease	gene-CSNK2B|gene-XBP1|gene-PPP3CB|gene-LOC106047735|gene-TOMM40L|gene-SDHD|gene-COX7A2L|gene-CSNK2A1|gene-LOC136791282|gene-DNAL4|gene-RB1CC1|gene-BID|gene-BAK1|gene-CAPN11|gene-LOC106048536|gene-SQSTM1|gene-NDUFS8|gene-NDUFS1|gene-LOC106045450|gene-FAS|gene-ITPR1|gene-MAP2K2|gene-MAP2K3|gene-MAP2K1|gene-ATP5F1E|gene-ATP5F1D|gene-BDNF|gene-UBA7|gene-MAP1LC3A|gene-MAP1LC3C|gene-SLC25A4|gene-CAMK2G…	CSNK2B|XBP1|PPP3CB|LOC106047735|TOMM40L|SDHD|COX7A2L|CSNK2A1|LOC136791282|DNAL4|RB1CC1|BID|BAK1|CAPN11|LOC106048536|SQSTM1|NDUFS8|NDUFS1|LOC106045450|FAS|ITPR1|MAP2K2|MAP2K3|MAP2K1|ATP5F1E|ATP5F1D|BDNF|UBA7|MAP1LC3A|MAP1LC3C|SLC25A4|CAMK2G|UQCRFS1|UBE2L3|VCP|NDUFA13|KRAS|GSK3B|LOC136790611|DKK1|WIPI2|SPG11|FZD8|FZD7|FZD1|NRBF2|PSMB2|ATF4|PSMB6|PINK1|UBC|DCTN1|COX7C|COX7B|LOC125180748|PSMC1|TUBA1B…
9	map04216	Ferroptosis	ÌúËÀÍö	9/ 2224	45/ 16103	0.2	0.1602288720139	0.51855889488135	Cellular Processes	Cell growth and death	gene-FTH1|gene-MAP1LC3A|gene-MAP1LC3C|gene-GCLC|gene-LOC136787905|gene-HMOX1|gene-SLC7A11|gene-NCOA4|gene-SAT1	FTH1|MAP1LC3A|MAP1LC3C|GCLC|LOC136787905|HMOX1|SLC7A11|NCOA4|SAT1
22	map04071	Sphingolipid signaling pathway	ÇÊÖ¬ÐÅºÅÍ¨Â·	22/ 2224	128/ 16103	0.171875	0.16223604770166	0.52032462145757	Environmental Information Processing	Signal transduction	gene-PIK3R1|gene-MAP2K2|gene-MAP2K1|gene-ADORA1|gene-RAC3|gene-LOC106033447|gene-SPHK1|gene-NOS3|gene-KRAS|gene-AKT2|gene-PRKCE|gene-PLD1|gene-PTEN|gene-LOC136787905|gene-DEGS1|gene-PPP2R5C|gene-PPP2R5A|gene-BID|gene-SMPD1|gene-LOC106045450|gene-TNFRSF1A|gene-PPP2CA	PIK3R1|MAP2K2|MAP2K1|ADORA1|RAC3|LOC106033447|SPHK1|NOS3|KRAS|AKT2|PRKCE|PLD1|PTEN|LOC136787905|DEGS1|PPP2R5C|PPP2R5A|BID|SMPD1|LOC106045450|TNFRSF1A|PPP2CA
16	map04146	Peroxisome	¹ýÑõ»¯ÎïÃ¸Ìå	16/ 2224	90/ 16103	0.17777777777778	0.17200566179997	0.53714048772623	Cellular Processes	Transport and catabolism	gene-PEX14|gene-PXMP4|gene-ABCD3|gene-PEX10|gene-FAR1|gene-HACL1|gene-ECH1|gene-PEX11B|gene-NUDT7|gene-PRDX1|gene-NUDT19|gene-XDH|gene-PAOX|gene-IDH1|gene-EPHX2|gene-AGPS	PEX14|PXMP4|ABCD3|PEX10|FAR1|HACL1|ECH1|PEX11B|NUDT7|PRDX1|NUDT19|XDH|PAOX|IDH1|EPHX2|AGPS
11	map00600	Sphingolipid metabolism	ÇÊÖ¬´úÐ»	11/ 2224	58/ 16103	0.18965517241379	0.16950968220322	0.53879863271739	Metabolism	Lipid metabolism	gene-NEU1|gene-NEU3|gene-SMPD1|gene-SPHK1|gene-DEGS1|gene-GM2A|gene-LOC106030828|gene-ARSA|gene-PLPP3|gene-ACER3|gene-UGCG	NEU1|NEU3|SMPD1|SPHK1|DEGS1|GM2A|LOC106030828|ARSA|PLPP3|ACER3|UGCG
30	map04932	Non-alcoholic fatty liver disease	·Ç¾Æ¾«ÐÔÖ¬·¾¸Î	30/ 2224	182/ 16103	0.16483516483516	0.1719631481383	0.54176000652422	Human Diseases	Endocrine and metabolic disease	gene-NR1H3|gene-XBP1|gene-ATF4|gene-PIK3R1|gene-UQCRC1|gene-NDUFA8|gene-NDUFA2|gene-NDUFA1|gene-FOS|gene-NDUFV1|gene-SDHD|gene-COX7C|gene-COX7B|gene-COX7A2L|gene-NDUFV2|gene-TNFRSF1A|gene-AKT2|gene-SOCS3|gene-DDIT3|gene-UQCRFS1|gene-NDUFA13|gene-MLXIP|gene-GSK3B|gene-BID|gene-NDUFB7|gene-IRS1|gene-NDUFS8|gene-NDUFS1|gene-FAS|gene-IRS4	NR1H3|XBP1|ATF4|PIK3R1|UQCRC1|NDUFA8|NDUFA2|NDUFA1|FOS|NDUFV1|SDHD|COX7C|COX7B|COX7A2L|NDUFV2|TNFRSF1A|AKT2|SOCS3|DDIT3|UQCRFS1|NDUFA13|MLXIP|GSK3B|BID|NDUFB7|IRS1|NDUFS8|NDUFS1|FAS|IRS4
23	map04371	Apelin signaling pathway	ApelinÐÅºÅÍ¨Â·	23/ 2224	136/ 16103	0.16911764705882	0.17547681100687	0.54321517146473	Environmental Information Processing	Signal transduction	gene-ITPR1|gene-MAP2K2|gene-MAP2K1|gene-MAP1LC3C|gene-SPHK1|gene-NOS3|gene-KRAS|gene-JAG1|gene-KLF2|gene-MAP1LC3A|gene-AKT2|gene-PRKCE|gene-EGR1|gene-MRAS|gene-SLC9A1|gene-HDAC4|gene-GNG7|gene-LOC106045450|gene-MYLK4|gene-PPARGC1A|gene-TFAM|gene-CCN2|gene-LOC106039641	ITPR1|MAP2K2|MAP2K1|MAP1LC3C|SPHK1|NOS3|KRAS|JAG1|KLF2|MAP1LC3A|AKT2|PRKCE|EGR1|MRAS|SLC9A1|HDAC4|GNG7|LOC106045450|MYLK4|PPARGC1A|TFAM|CCN2|LOC106039641
6	map00790	Folate biosynthesis	Ò¶ËáÉúÎïºÏ³É	6/ 2224	28/ 16103	0.21428571428571	0.18087436900241	0.55035278089623	Metabolism	Metabolism of cofactors and vitamins	gene-LOC106030914|gene-PTS|gene-SPR|gene-MOCOS|gene-QDPR|gene-LOC106036138	LOC106030914|PTS|SPR|MOCOS|QDPR|LOC106036138
37	map05163	Human cytomegalovirus infection	ÈË¾ÞÏ¸°û²¡¶¾¸ÐÈ¾	37/ 2224	230/ 16103	0.16086956521739	0.17992267459738	0.55217648410922	Human Diseases	Infectious disease: viral	gene-MYC|gene-BCAR1|gene-ITPR1|gene-PPP3CB|gene-PIK3R1|gene-MAP2K2|gene-MAP2K1|gene-CALR|gene-RAC3|gene-ATF4|gene-SOS1|gene-NFATC1|gene-EIF4EBP1|gene-KRAS|gene-GNA11|gene-FAS|gene-AKT2|gene-IL10RB|gene-LOC106041042|gene-CGAS|gene-MDM2|gene-CREB3L1|gene-GSK3B|gene-BID|gene-BAK1|gene-CRK|gene-LOC136787905|gene-VEGFA|gene-GNG7|gene-RIPK1|gene-LOC106045450|gene-TNFRSF1A|gene-CREB5|gene-E2F2|gene-LOC1…	MYC|BCAR1|ITPR1|PPP3CB|PIK3R1|MAP2K2|MAP2K1|CALR|RAC3|ATF4|SOS1|NFATC1|EIF4EBP1|KRAS|GNA11|FAS|AKT2|IL10RB|LOC106041042|CGAS|MDM2|CREB3L1|GSK3B|BID|BAK1|CRK|LOC136787905|VEGFA|GNG7|RIPK1|LOC106045450|TNFRSF1A|CREB5|E2F2|LOC136791704|E2F1|LOC106039641
62	map04151	PI3K-Akt signaling pathway	PI3K-AktÐÅºÅÍ¨Â·	62/ 2224	401/ 16103	0.15461346633416	0.18400414738475	0.55513115651671	Environmental Information Processing	Signal transduction	gene-MYC|gene-VEGFA|gene-ATF4|gene-COL6A1|gene-MCL1|gene-IGF1R|gene-MAGI2|gene-PIK3R1|gene-MAP2K2|gene-MAP2K1|gene-GNG7|gene-EFNA5|gene-LAMA5|gene-SOS1|gene-LAMA2|gene-NOS3|gene-EIF4B|gene-COL2A1|gene-KRAS|gene-RBL2|gene-LOC125180955|gene-BDNF|gene-F2R|gene-IFNAR2|gene-AKT2|gene-EIF4E2|gene-EPHA2|gene-CDK2|gene-TNC|gene-MET|gene-CREB5|gene-FGF2|gene-MDM2|gene-CREB3L1|gene-EIF4EBP1|gene-PTEN|gene-…	MYC|VEGFA|ATF4|COL6A1|MCL1|IGF1R|MAGI2|PIK3R1|MAP2K2|MAP2K1|GNG7|EFNA5|LAMA5|SOS1|LAMA2|NOS3|EIF4B|COL2A1|KRAS|RBL2|LOC125180955|BDNF|F2R|IFNAR2|AKT2|EIF4E2|EPHA2|CDK2|TNC|MET|CREB5|FGF2|MDM2|CREB3L1|EIF4EBP1|PTEN|ITGA11|FOXO3|GSK3B|LOC136787905|LOC125181688|PDGFRB|PDGFB|IRS1|YWHAG|PPP2R5C|HSP90AB1|PPP2R5A|LAMB1|VEGFC|COL4A1|COL4A6|YWHAH|COL4A5|CSF1|ITGA6|ITGA3|PPP2CA|LOC106039641|LOC106042017|IT…
26	map05226	Gastric cancer	Î¸°©	26/ 2224	157/ 16103	0.1656050955414	0.18575622717717	0.55570770483253	Human Diseases	Cancer: specific types	gene-MYC|gene-MET|gene-PIK3R1|gene-MAP2K2|gene-MAP2K1|gene-TCF7L2|gene-SOS1|gene-KRAS|gene-AKT2|gene-TGFBR2|gene-FGF2|gene-APC|gene-LEF1|gene-GSK3B|gene-LOC136787905|gene-BAK1|gene-GADD45G|gene-LRP6|gene-LRP5|gene-CDK2|gene-FZD8|gene-E2F2|gene-FZD7|gene-E2F1|gene-FZD1|gene-RARB	MYC|MET|PIK3R1|MAP2K2|MAP2K1|TCF7L2|SOS1|KRAS|AKT2|TGFBR2|FGF2|APC|LEF1|GSK3B|LOC136787905|BAK1|GADD45G|LRP6|LRP5|CDK2|FZD8|E2F2|FZD7|E2F1|FZD1|RARB
8	map03050	Proteasome	µ°°×Ã¸Ìå	8/ 2224	41/ 16103	0.19512195121951	0.19731909905276	0.58537999385652	Genetic Information Processing	Folding, sorting and degradation	gene-PSMC6|gene-PSMB2|gene-SEM1|gene-PSMC1|gene-PSMB6|gene-POMP|gene-PSMD8|gene-PSMD9	PSMC6|PSMB2|SEM1|PSMC1|PSMB6|POMP|PSMD8|PSMD9
19	map04928	Parathyroid hormone synthesis, secretion and action	¼××´ÅÔÏÙ¼¤ËØµÄºÏ³É¡¢·ÖÃÚºÍ×÷ÓÃ	19/ 2224	112/ 16103	0.16964285714286	0.19939907525068	0.58666174205986	Organismal Systems	Endocrine system	gene-LOC136791704|gene-ITPR1|gene-PDE4B|gene-MAFB|gene-CREB3L1|gene-MAP2K1|gene-LOC106045450|gene-ARRB1|gene-GNA11|gene-CREB5|gene-EGR1|gene-LRP6|gene-PLD1|gene-ATF4|gene-LRP5|gene-RUNX2|gene-FOS|gene-MMP16|gene-MMP15	LOC136791704|ITPR1|PDE4B|MAFB|CREB3L1|MAP2K1|LOC106045450|ARRB1|GNA11|CREB5|EGR1|LRP6|PLD1|ATF4|LRP5|RUNX2|FOS|MMP16|MMP15
29	map05161	Hepatitis B	ÒÒÐÍ¸ÎÑ×	29/ 2224	180/ 16103	0.16111111111111	0.21166924078125	0.59334054896162	Human Diseases	Infectious disease: viral	gene-MYC|gene-ATF4|gene-PIK3R1|gene-MAP2K2|gene-MAP2K3|gene-MAP2K1|gene-SOS1|gene-FOS|gene-KRAS|gene-NFATC1|gene-AKT2|gene-LOC106035824|gene-TAB1|gene-TGFBR2|gene-CREB5|gene-CREB3L1|gene-BID|gene-STAT1|gene-E2F1|gene-LOC136787905|gene-LOC106044527|gene-CDK2|gene-FAS|gene-BIRC5|gene-E2F2|gene-CCNA2|gene-TICAM1|gene-PCNA|gene-YWHAZ	MYC|ATF4|PIK3R1|MAP2K2|MAP2K3|MAP2K1|SOS1|FOS|KRAS|NFATC1|AKT2|LOC106035824|TAB1|TGFBR2|CREB5|CREB3L1|BID|STAT1|E2F1|LOC136787905|LOC106044527|CDK2|FAS|BIRC5|E2F2|CCNA2|TICAM1|PCNA|YWHAZ
23	map04550	Signaling pathways regulating pluripotency of stem cells	µ÷½Ú¸ÉÏ¸°û¶àÄÜÐÔµÄÐÅºÅÍ¨Â·	23/ 2224	140/ 16103	0.16428571428571	0.21466779078376	0.59704479311733	Cellular Processes	Cellular community - eukaryotes	gene-MYC|gene-PIK3R1|gene-MAP2K2|gene-MAP2K1|gene-JARID2|gene-KRAS|gene-AKT2|gene-ID4|gene-ID3|gene-IGF1R|gene-BMP4|gene-FGF2|gene-APC|gene-BMPR1A|gene-BMPR1B|gene-GSK3B|gene-MEIS1|gene-ACVR1|gene-PCGF2|gene-SMAD1|gene-FZD8|gene-FZD7|gene-FZD1	MYC|PIK3R1|MAP2K2|MAP2K1|JARID2|KRAS|AKT2|ID4|ID3|IGF1R|BMP4|FGF2|APC|BMPR1A|BMPR1B|GSK3B|MEIS1|ACVR1|PCGF2|SMAD1|FZD8|FZD7|FZD1
38	map04015	Rap1 signaling pathway	Rap1ÐÅºÅÍ¨Â·	38/ 2224	241/ 16103	0.15767634854772	0.21147807223274	0.59750947392743	Environmental Information Processing	Signal transduction	gene-PRKD3|gene-BCAR1|gene-MET|gene-PIK3R1|gene-MAP2K2|gene-MAP2K3|gene-MAP2K1|gene-RAP1A|gene-EFNA5|gene-VAV2|gene-RAC3|gene-RAPGEF1|gene-CSF1|gene-KRAS|gene-LOC125180955|gene-KRIT1|gene-F2R|gene-TIAM1|gene-AKT2|gene-EPHA2|gene-MAGI2|gene-FGF2|gene-PLCE1|gene-PLCG1|gene-MRAS|gene-SKAP1|gene-VEGFA|gene-PDGFRB|gene-PDGFB|gene-EVL|gene-SIPA1L2|gene-CRK|gene-VEGFC|gene-ACTB|gene-IGF1R|gene-LOC106045…	PRKD3|BCAR1|MET|PIK3R1|MAP2K2|MAP2K3|MAP2K1|RAP1A|EFNA5|VAV2|RAC3|RAPGEF1|CSF1|KRAS|LOC125180955|KRIT1|F2R|TIAM1|AKT2|EPHA2|MAGI2|FGF2|PLCE1|PLCG1|MRAS|SKAP1|VEGFA|PDGFRB|PDGFB|EVL|SIPA1L2|CRK|VEGFC|ACTB|IGF1R|LOC106045450|TLN2|TLN1
38	map04810	Regulation of actin cytoskeleton	¼¡¶¯µ°°×Ï¸°û¹Ç¼ÜµÄµ÷¿Ø	38/ 2224	242/ 16103	0.15702479338843	0.21927800192074	0.60048437449065	Cellular Processes	Cell motility	gene-IQGAP1|gene-BCAR1|gene-VAV2|gene-LOC136787871|gene-PIK3R1|gene-MAP2K2|gene-MAP2K1|gene-ARPC1B|gene-ARPC5L|gene-RAC3|gene-SOS1|gene-PIKFYVE|gene-KRAS|gene-NCKAP1|gene-ACTB|gene-F2R|gene-TIAM1|gene-AKT2|gene-FGD3|gene-FGF2|gene-APC|gene-ITGA11|gene-MRAS|gene-DOCK1|gene-VCL|gene-SLC9A1|gene-DIAPH3|gene-PDGFRB|gene-PDGFB|gene-CRK|gene-PPP1R12B|gene-MSN|gene-ITGA6|gene-ITGA3|gene-MYLK4|gene-RDX|g…	IQGAP1|BCAR1|VAV2|LOC136787871|PIK3R1|MAP2K2|MAP2K1|ARPC1B|ARPC5L|RAC3|SOS1|PIKFYVE|KRAS|NCKAP1|ACTB|F2R|TIAM1|AKT2|FGD3|FGF2|APC|ITGA11|MRAS|DOCK1|VCL|SLC9A1|DIAPH3|PDGFRB|PDGFB|CRK|PPP1R12B|MSN|ITGA6|ITGA3|MYLK4|RDX|PPP1CB|ITGA9
22	map04380	Osteoclast differentiation	ÆÆ¹ÇÏ¸°û·Ö»¯	22/ 2224	133/ 16103	0.16541353383459	0.21133133430075	0.60187164008852	Organismal Systems	Development and regeneration	gene-ITPR1|gene-PPP3CB|gene-FHL2|gene-PIK3R1|gene-MAP2K1|gene-AKT2|gene-FOS|gene-CTSK|gene-NFATC1|gene-IFNAR2|gene-MAP3K14|gene-TAB1|gene-SOCS3|gene-SOCS1|gene-TGFBR2|gene-MITF|gene-STAT1|gene-SQSTM1|gene-CYLD|gene-CSF1|gene-TNFRSF1A|gene-FOSB	ITPR1|PPP3CB|FHL2|PIK3R1|MAP2K1|AKT2|FOS|CTSK|NFATC1|IFNAR2|MAP3K14|TAB1|SOCS3|SOCS1|TGFBR2|MITF|STAT1|SQSTM1|CYLD|CSF1|TNFRSF1A|FOSB
21	map04926	Relaxin signaling pathway	ËÉ³ÚËØÐÅºÅÍ¨Â·	21/ 2224	127/ 16103	0.16535433070866	0.21848935684925	0.60296287626615	Organismal Systems	Endocrine system	gene-KRAS|gene-COL4A1|gene-ATF4|gene-CREB5|gene-CREB3L1|gene-COL4A6|gene-PIK3R1|gene-MAP2K2|gene-MAP2K1|gene-COL4A5|gene-AKT2|gene-ARRB1|gene-NOS3|gene-VEGFA|gene-VEGFC|gene-COL3A1|gene-SOS1|gene-TGFBR2|gene-GNG7|gene-FOS|gene-LOC106039641	KRAS|COL4A1|ATF4|CREB5|CREB3L1|COL4A6|PIK3R1|MAP2K2|MAP2K1|COL4A5|AKT2|ARRB1|NOS3|VEGFA|VEGFC|COL3A1|SOS1|TGFBR2|GNG7|FOS|LOC106039641
50	map05012	Parkinson disease	ÅÁ½ðÉ­²¡	50/ 2224	323/ 16103	0.15479876160991	0.21078662092355	0.60516158910309	Human Diseases	Neurodegenerative disease	gene-XBP1|gene-ATF4|gene-GNAL|gene-PSMB6|gene-PSMC6|gene-UBC|gene-PSMB2|gene-LOC106047735|gene-ATP5F1E|gene-ATP5F1D|gene-NDUFA2|gene-ITPR1|gene-PSMD8|gene-PSMD9|gene-NDUFV2|gene-NDUFA1|gene-NDUFV1|gene-SDHD|gene-HTRA2|gene-COX7C|gene-COX7B|gene-COX7A2L|gene-ATF6|gene-PLCG1|gene-LOC136791282|gene-PINK1|gene-UBA7|gene-SLC25A4|gene-CAMK2G|gene-DDIT3|gene-UQCRFS1|gene-UCHL1|gene-PSMC1|gene-UBE2L3|gen…	XBP1|ATF4|GNAL|PSMB6|PSMC6|UBC|PSMB2|LOC106047735|ATP5F1E|ATP5F1D|NDUFA2|ITPR1|PSMD8|PSMD9|NDUFV2|NDUFA1|NDUFV1|SDHD|HTRA2|COX7C|COX7B|COX7A2L|ATF6|PLCG1|LOC136791282|PINK1|UBA7|SLC25A4|CAMK2G|DDIT3|UQCRFS1|UCHL1|PSMC1|UBE2L3|MAPT|NDUFA13|TXN2|LOC136790611|SEM1|TUBA1B|NDUFB7|SLC39A11|SLC39A10|DUSP1|NDUFS8|LOC136787905|NDUFS1|UQCRC1|NDUFA8|LOC106043026
16	map05100	Bacterial invasion of epithelial cells	Ï¸¾ú¶ÔÉÏÆ¤Ï¸°ûµÄÇÖÏ®	16/ 2224	93/ 16103	0.17204301075269	0.20783429493169	0.60646728684986	Human Diseases	Infectious disease: bacterial	gene-CAV2|gene-CAV1|gene-BCAR1|gene-CLTCL1|gene-CLTC|gene-ACTB|gene-CLTB|gene-DNM2|gene-PIK3R1|gene-SEPTIN6|gene-DOCK1|gene-ARPC5L|gene-VCL|gene-CRK|gene-ARPC1B|gene-MET	CAV2|CAV1|BCAR1|CLTCL1|CLTC|ACTB|CLTB|DNM2|PIK3R1|SEPTIN6|DOCK1|ARPC5L|VCL|CRK|ARPC1B|MET
9	map00520	Amino sugar and nucleotide sugar metabolism	°±»ùÌÇºÍºËÜÕËáÌÇ´úÐ»	9/ 2224	48/ 16103	0.1875	0.21064480452334	0.60967114154724	Metabolism	Carbohydrate metabolism	gene-LOC106030903|gene-GFPT2|gene-GFUS|gene-MPI|gene-UGDH|gene-CYB5R2|gene-GALK2|gene-UXS1|gene-GNPNAT1	LOC106030903|GFPT2|GFUS|MPI|UGDH|CYB5R2|GALK2|UXS1|GNPNAT1
18	map04922	Glucagon signaling pathway	ÒÈ¸ßÑªÌÇËØÐÅºÅÍ¨Â·	18/ 2224	108/ 16103	0.16666666666667	0.2298968835248	0.61536308672803	Organismal Systems	Endocrine system	gene-GCG|gene-LDHB|gene-PKM|gene-LOC106035824|gene-ATF4|gene-PPP3CB|gene-CREB3L1|gene-PDHB|gene-FOXO1|gene-AKT2|gene-LOC106045450|gene-CREB5|gene-CAMK2G|gene-SIK1|gene-PPARGC1A|gene-ITPR1|gene-SIK2|gene-SIRT1	GCG|LDHB|PKM|LOC106035824|ATF4|PPP3CB|CREB3L1|PDHB|FOXO1|AKT2|LOC106045450|CREB5|CAMK2G|SIK1|PPARGC1A|ITPR1|SIK2|SIRT1
47	map05132	Salmonella infection	É³ÃÅÊÏ¾ú¸ÐÈ¾	47/ 2224	305/ 16103	0.15409836065574	0.22895416103647	0.61748243431049	Human Diseases	Infectious disease: bacterial	gene-MYC|gene-DCTN1|gene-FLNC|gene-FLNB|gene-LOC136787871|gene-DNM2|gene-MAP2K2|gene-MAP2K3|gene-LOC106047735|gene-MAP2K1|gene-TCF7L2|gene-ARPC1B|gene-ARPC5L|gene-EXOC5|gene-EXOC4|gene-EXOC7|gene-AKT2|gene-FOS|gene-FYCO1|gene-M6PR|gene-NCKAP1|gene-DYNC2H1|gene-VPS33A|gene-TAB3|gene-TAB1|gene-RAB9A|gene-LOC106042579|gene-LEF1|gene-RHOJ|gene-TXN2|gene-LOC136790611|gene-BAK1|gene-TUBA1B|gene-ABI1|ge…	MYC|DCTN1|FLNC|FLNB|LOC136787871|DNM2|MAP2K2|MAP2K3|LOC106047735|MAP2K1|TCF7L2|ARPC1B|ARPC5L|EXOC5|EXOC4|EXOC7|AKT2|FOS|FYCO1|M6PR|NCKAP1|DYNC2H1|VPS33A|TAB3|TAB1|RAB9A|LOC106042579|LEF1|RHOJ|TXN2|LOC136790611|BAK1|TUBA1B|ABI1|AHNAK2|HSP90AB1|LOC106049708|LOC106031351|CYTH1|ACTB|GAPDH|RIPK1|DYNC1I2|TNFRSF1A|DYNC1I1|VPS41|LOC106043026
7	map04215	Apoptosis - multiple species	Ï¸°ûµòÍö-¶àÎïÖÖ	7/ 2224	37/ 16103	0.18918918918919	0.24336948654192	0.6188538372066	Cellular Processes	Cell growth and death	gene-HTRA2|gene-LOC125180955|gene-TNFRSF1A|gene-BID|gene-BAK1|gene-BIRC5|gene-BIRC6	HTRA2|LOC125180955|TNFRSF1A|BID|BAK1|BIRC5|BIRC6
28	map04062	Chemokine signaling pathway	Ç÷»¯Òò×ÓÐÅºÅÍ¨Â·	28/ 2224	175/ 16103	0.16	0.22788206723033	0.61928256438166	Organismal Systems	Immune system	gene-LYN|gene-LOC106038377|gene-BCAR1|gene-LOC136787871|gene-PIK3R1|gene-PLCG1|gene-MAP2K1|gene-RAP1A|gene-NFKBIB|gene-VAV2|gene-PREX1|gene-SOS1|gene-GRK3|gene-KRAS|gene-ARRB1|gene-TIAM1|gene-AKT2|gene-PRKCD|gene-LOC106041042|gene-WAS|gene-FOXO3|gene-GSK3B|gene-STAT1|gene-CRK|gene-GNG7|gene-LOC106045450|gene-RAC3|gene-LOC106039641	LYN|LOC106038377|BCAR1|LOC136787871|PIK3R1|PLCG1|MAP2K1|RAP1A|NFKBIB|VAV2|PREX1|SOS1|GRK3|KRAS|ARRB1|TIAM1|AKT2|PRKCD|LOC106041042|WAS|FOXO3|GSK3B|STAT1|CRK|GNG7|LOC106045450|RAC3|LOC106039641
15	map01232	Nucleotide metabolism	ºËÜÕËá´úÐ»	15/ 2224	89/ 16103	0.1685393258427	0.24192431766167	0.61960472724858	Metabolism	Global and overview maps	gene-NT5C2|gene-ADSL|gene-RRM2|gene-TYMS|gene-RRM1|gene-TK1|gene-ENPP1|gene-NT5C3A|gene-NT5C3B|gene-IMPDH2|gene-XDH|gene-HPRT1|gene-AMPD3|gene-AK3|gene-NME7	NT5C2|ADSL|RRM2|TYMS|RRM1|TK1|ENPP1|NT5C3A|NT5C3B|IMPDH2|XDH|HPRT1|AMPD3|AK3|NME7
21	map04728	Dopaminergic synapse	¶à°Í°·ÄÜÍ»´¥	21/ 2224	129/ 16103	0.16279069767442	0.24081016369263	0.62122042227954	Organismal Systems	Nervous system	gene-GSK3B|gene-PPP2R5C|gene-ITPR1|gene-GNAL|gene-PPP2R5A|gene-PPP3CB|gene-CREB3L1|gene-CREB5|gene-GNG7|gene-BMAL1|gene-LOC106045450|gene-ARRB1|gene-ATF4|gene-PPP2CA|gene-CAMK2G|gene-CLOCK|gene-PPP1CB|gene-AKT2|gene-FOS|gene-COMT|gene-LOC106039641	GSK3B|PPP2R5C|ITPR1|GNAL|PPP2R5A|PPP3CB|CREB3L1|CREB5|GNG7|BMAL1|LOC106045450|ARRB1|ATF4|PPP2CA|CAMK2G|CLOCK|PPP1CB|AKT2|FOS|COMT|LOC106039641
11	map00240	Pyrimidine metabolism	à×à¤´úÐ»	11/ 2224	63/ 16103	0.17460317460317	0.24725830910527	0.62428339036507	Metabolism	Nucleotide metabolism	gene-NT5C2|gene-RRM2|gene-TK1|gene-RRM1|gene-TYMS|gene-ENPP1|gene-NT5C3A|gene-NT5C3B|gene-NUDT2|gene-NME7|gene-DHODH	NT5C2|RRM2|TK1|RRM1|TYMS|ENPP1|NT5C3A|NT5C3B|NUDT2|NME7|DHODH
43	map05131	Shigellosis	Ö¾ºØ¾ú²¡	43/ 2224	279/ 16103	0.15412186379928	0.2404115786602	0.62471913870825	Human Diseases	Infectious disease: bacterial	gene-BCAR1|gene-ITPR1|gene-PIK3R1|gene-UBC|gene-PLCG1|gene-SEPTIN6|gene-ARPC1B|gene-NFKBIB|gene-ARPC5L|gene-AKT2|gene-VCL|gene-LOC106030903|gene-ACTB|gene-CGAS|gene-MAP1LC3A|gene-MAP1LC3C|gene-PRKCD|gene-PRKCE|gene-TAB3|gene-TAB1|gene-FNBP1|gene-RRAGD|gene-PLCE1|gene-SHARPIN|gene-MDM2|gene-FOXO6|gene-FOXO1|gene-FOXO3|gene-GSK3B|gene-LOC136787905|gene-CAPN11|gene-CD44|gene-WIPI2|gene-SQSTM1|gene-C…	BCAR1|ITPR1|PIK3R1|UBC|PLCG1|SEPTIN6|ARPC1B|NFKBIB|ARPC5L|AKT2|VCL|LOC106030903|ACTB|CGAS|MAP1LC3A|MAP1LC3C|PRKCD|PRKCE|TAB3|TAB1|FNBP1|RRAGD|PLCE1|SHARPIN|MDM2|FOXO6|FOXO1|FOXO3|GSK3B|LOC136787905|CAPN11|CD44|WIPI2|SQSTM1|CRK|CYTH1|RIPK1|TLN2|TNFRSF1A|TLN1|DOCK1|LOC136790414|RPS6KA5
10	map00510	N-Glycan biosynthesis	N-¾ÛÌÇÉúÎïºÏ³É	10/ 2224	56/ 16103	0.17857142857143	0.23884129659871	0.62520221756722	Metabolism	Glycan biosynthesis and metabolism	gene-B4GALT1|gene-MGAT4A|gene-MGAT4B|gene-MGAT2|gene-MAN2A1|gene-ALG9|gene-ALG1|gene-TUSC3|gene-RPN1|gene-DPAGT1	B4GALT1|MGAT4A|MGAT4B|MGAT2|MAN2A1|ALG9|ALG1|TUSC3|RPN1|DPAGT1
12	map04720	Long-term potentiation	³¤ÆÚÔöÒæÐ§Ó¦	12/ 2224	69/ 16103	0.17391304347826	0.23849559127858	0.62892170737167	Organismal Systems	Nervous system	gene-KRAS|gene-ITPR1|gene-LOC106035824|gene-PPP3CB|gene-MAP2K2|gene-MAP2K1|gene-LOC106045450|gene-RAP1A|gene-CAMK2G|gene-PPP1CB|gene-RPS6KA3|gene-ATF4	KRAS|ITPR1|LOC106035824|PPP3CB|MAP2K2|MAP2K1|LOC106045450|RAP1A|CAMK2G|PPP1CB|RPS6KA3|ATF4
39	map04144	Endocytosis	°ûÍÌ×÷ÓÃ	39/ 2224	253/ 16103	0.15415019762846	0.25278666943071	0.62931506515618	Cellular Processes	Transport and catabolism	gene-BIN1|gene-DNM2|gene-AGAP1|gene-VPS37C|gene-HSPA8|gene-ARPC5L|gene-USP8|gene-CAV2|gene-CAV1|gene-CLTCL1|gene-AP2A2|gene-RABEP1|gene-RAB11FIP4|gene-ARF4|gene-RAB11FIP2|gene-RUFY1|gene-PLD1|gene-RAB31|gene-VPS35|gene-TGFBR2|gene-SNX3|gene-SNX1|gene-MDM2|gene-CLTB|gene-CLTC|gene-RNF41|gene-VPS26A|gene-GBF1|gene-CYTH1|gene-WASHC3|gene-ARFGAP1|gene-IGF1R|gene-GRK3|gene-ACAP2|gene-ARRB1|gene-VPS25|…	BIN1|DNM2|AGAP1|VPS37C|HSPA8|ARPC5L|USP8|CAV2|CAV1|CLTCL1|AP2A2|RABEP1|RAB11FIP4|ARF4|RAB11FIP2|RUFY1|PLD1|RAB31|VPS35|TGFBR2|SNX3|SNX1|MDM2|CLTB|CLTC|RNF41|VPS26A|GBF1|CYTH1|WASHC3|ARFGAP1|IGF1R|GRK3|ACAP2|ARRB1|VPS25|ARPC1B|SMURF1|SMURF2
1	map00261	Monobactam biosynthesis	µ¥»·¾úËØÉúÎïºÏ³É	1/ 2224	2/ 16103	0.5	0.25715459091507	0.63135885769494	Metabolism	Biosynthesis of other secondary metabolites	gene-PAPSS2	PAPSS2
17	map04662	B cell receptor signaling pathway	BÏ¸°ûÊÜÌåÐÅºÅÍ¨Â·	17/ 2224	102/ 16103	0.16666666666667	0.23808861052806	0.63253392050739	Organismal Systems	Immune system	gene-LYN|gene-KRAS|gene-INPPL1|gene-PPP3CB|gene-NFATC1|gene-PIK3R1|gene-MAP2K2|gene-MAP2K1|gene-GSK3B|gene-AKT2|gene-NFKBIE|gene-NFKBIB|gene-VAV2|gene-RAC3|gene-SOS1|gene-FOS|gene-CD81	LYN|KRAS|INPPL1|PPP3CB|NFATC1|PIK3R1|MAP2K2|MAP2K1|GSK3B|AKT2|NFKBIE|NFKBIB|VAV2|RAC3|SOS1|FOS|CD81
21	map04666	Fc gamma R-mediated phagocytosis	Fc-¦ÃR-½éµ¼µÄÍÌÊÉ×÷ÓÃ	21/ 2224	130/ 16103	0.16153846153846	0.25231925310428	0.63257502890932	Organismal Systems	Immune system	gene-BIN1|gene-CRK|gene-INPPL1|gene-VAV2|gene-WAS|gene-LOC136787871|gene-DNM2|gene-PIK3R1|gene-PLCG1|gene-MAP2K1|gene-PLPP3|gene-PRKCD|gene-PRKCE|gene-DOCK1|gene-MARCKSL1|gene-ARPC5L|gene-PLD1|gene-ARPC1B|gene-AKT2|gene-LYN|gene-SPHK1	BIN1|CRK|INPPL1|VAV2|WAS|LOC136787871|DNM2|PIK3R1|PLCG1|MAP2K1|PLPP3|PRKCD|PRKCE|DOCK1|MARCKSL1|ARPC5L|PLD1|ARPC1B|AKT2|LYN|SPHK1
15	map04012	ErbB signaling pathway	ErbBÐÅºÅÍ¨Â·	15/ 2224	90/ 16103	0.16666666666667	0.25590804884707	0.63266156520526	Environmental Information Processing	Signal transduction	gene-EIF4EBP1|gene-MYC|gene-KRAS|gene-ABL1|gene-NRG3|gene-PLCG1|gene-LOC136787871|gene-PIK3R1|gene-MAP2K2|gene-CRK|gene-MAP2K1|gene-GSK3B|gene-AKT2|gene-CAMK2G|gene-SOS1	EIF4EBP1|MYC|KRAS|ABL1|NRG3|PLCG1|LOC136787871|PIK3R1|MAP2K2|CRK|MAP2K1|GSK3B|AKT2|CAMK2G|SOS1
4	map00220	Arginine biosynthesis	¾«°±ËáÉúÎïºÏ³É	4/ 2224	19/ 16103	0.21052631578947	0.26238882930959	0.63544505601506	Metabolism	Amino acid metabolism	gene-GLS|gene-NOS3|gene-GOT1|gene-ARG2	GLS|NOS3|GOT1|ARG2
20	map04915	Estrogen signaling pathway	´Æ¼¤ËØÐÅºÅÍ¨Â·	20/ 2224	124/ 16103	0.16129032258065	0.26128674318213	0.63711014090986	Organismal Systems	Endocrine system	gene-KRAS|gene-ITPR1|gene-HSP90AB1|gene-CREB3L1|gene-EBAG9|gene-PIK3R1|gene-MAP2K2|gene-MAP2K1|gene-LOC106045450|gene-AKT2|gene-PRKCD|gene-LOC136786287|gene-HSPA8|gene-FOS|gene-CREB5|gene-ATF4|gene-SOS1|gene-NCOA1|gene-NOS3|gene-NCOA2	KRAS|ITPR1|HSP90AB1|CREB3L1|EBAG9|PIK3R1|MAP2K2|MAP2K1|LOC106045450|AKT2|PRKCD|LOC136786287|HSPA8|FOS|CREB5|ATF4|SOS1|NCOA1|NOS3|NCOA2
8	map00071	Fatty acid degradation	Ö¬·¾Ëá½µ½â	8/ 2224	45/ 16103	0.17777777777778	0.27703670156153	0.65750043837269	Metabolism	Lipid metabolism	gene-ACADM|gene-LOC106048949|gene-ECHS1|gene-ECI1|gene-ALDH2|gene-ACAT1|gene-ACADS|gene-LOC106045817	ACADM|LOC106048949|ECHS1|ECI1|ALDH2|ACAT1|ACADS|LOC106045817
6	map00020	Citrate cycle (TCA cycle)	ÄûÃÊËáÑÎÑ­»·£¨TCAÑ­»·£©	6/ 2224	32/ 16103	0.1875	0.27534300445966	0.66231155126783	Metabolism	Carbohydrate metabolism	gene-SDHD|gene-ACLY|gene-PDHB|gene-IDH1|gene-IDH3G|gene-DLD	SDHD|ACLY|PDHB|IDH1|IDH3G|DLD
6	map00410	beta-Alanine metabolism	¦Â-±û°±Ëá´úÐ»	6/ 2224	32/ 16103	0.1875	0.27534300445966	0.66231155126783	Metabolism	Metabolism of other amino acids	gene-CNDP2|gene-HIBCH|gene-ECHS1|gene-ALDH2|gene-ACADS|gene-LOC106045817	CNDP2|HIBCH|ECHS1|ALDH2|ACADS|LOC106045817
11	map04370	VEGF signaling pathway	VEGFÐÅºÅÍ¨Â·	11/ 2224	65/ 16103	0.16923076923077	0.28147199732949	0.66360285463113	Environmental Information Processing	Signal transduction	gene-KRAS|gene-VEGFA|gene-PPP3CB|gene-PIK3R1|gene-MAP2K2|gene-PLCG1|gene-MAP2K1|gene-RAC3|gene-AKT2|gene-SPHK1|gene-NOS3	KRAS|VEGFA|PPP3CB|PIK3R1|MAP2K2|PLCG1|MAP2K1|RAC3|AKT2|SPHK1|NOS3
25	map04217	Necroptosis	³ÌÐòÐÔ»µËÀ	25/ 2224	160/ 16103	0.15625	0.28367793979505	0.66440359583578	Cellular Processes	Cell growth and death	gene-FTH1|gene-LOC106045907|gene-LOC106042579|gene-TNFRSF1A|gene-LOC106033246|gene-LOC106045840|gene-IFNAR2|gene-SLC25A4|gene-H2AZ1|gene-CAMK2G|gene-PPIA|gene-AIFM1|gene-SHARPIN|gene-LOC106045109|gene-BID|gene-CAPN11|gene-STAT1|gene-SQSTM1|gene-LOC106049708|gene-HSP90AB1|gene-CYLD|gene-SMPD1|gene-RIPK1|gene-FAS|gene-TICAM1	FTH1|LOC106045907|LOC106042579|TNFRSF1A|LOC106033246|LOC106045840|IFNAR2|SLC25A4|H2AZ1|CAMK2G|PPIA|AIFM1|SHARPIN|LOC106045109|BID|CAPN11|STAT1|SQSTM1|LOC106049708|HSP90AB1|CYLD|SMPD1|RIPK1|FAS|TICAM1
20	map04660	T cell receptor signaling pathway	TÏ¸°ûÊÜÌåÐÅºÅÍ¨Â·	20/ 2224	126/ 16103	0.15873015873016	0.28591422574509	0.6652644729755	Organismal Systems	Immune system	gene-KRAS|gene-PPP2R5C|gene-PPP2R5A|gene-PPP3CB|gene-LOC136787871|gene-MAP3K14|gene-PIK3R1|gene-MAP2K2|gene-PLCG1|gene-MAP2K1|gene-GSK3B|gene-AKT2|gene-NFKBIE|gene-NFKBIB|gene-VAV2|gene-PTPN11|gene-SOS1|gene-FOS|gene-NFATC1|gene-PPP2CA	KRAS|PPP2R5C|PPP2R5A|PPP3CB|LOC136787871|MAP3K14|PIK3R1|MAP2K2|PLCG1|MAP2K1|GSK3B|AKT2|NFKBIE|NFKBIB|VAV2|PTPN11|SOS1|FOS|NFATC1|PPP2CA
4	map04614	Renin-angiotensin system	ÉöËØ-Ñª¹Ü½ôÕÅËØÏµÍ³	4/ 2224	20/ 16103	0.2	0.2950969462648	0.67777105077593	Organismal Systems	Endocrine system	gene-THOP1|gene-CTSA|gene-PRCP|gene-LNPEP	THOP1|CTSA|PRCP|LNPEP
10	map00983	Drug metabolism - other enzymes	Ò©Îï´úÐ»-ÆäËüÃ¸	10/ 2224	59/ 16103	0.16949152542373	0.29319590251496	0.67777754087875	Metabolism	Xenobiotics biodegradation and metabolism	gene-RRM2|gene-RRM1|gene-TK1|gene-IMPDH2|gene-XDH|gene-HPRT1|gene-TPMT|gene-LOC106030438|gene-NME7|gene-LOC136786926	RRM2|RRM1|TK1|IMPDH2|XDH|HPRT1|TPMT|LOC106030438|NME7|LOC136786926
8	map00760	Nicotinate and nicotinamide metabolism	ÑÌËáºÍÑÌõ£°·´úÐ»	8/ 2224	46/ 16103	0.17391304347826	0.29823425487365	0.68058586368601	Metabolism	Metabolism of cofactors and vitamins	gene-NT5C2|gene-NMNAT1|gene-ENPP1|gene-NMRK2|gene-LOC106035386|gene-SIRT6|gene-SIRT1|gene-SIRT2	NT5C2|NMNAT1|ENPP1|NMRK2|LOC106035386|SIRT6|SIRT1|SIRT2
23	map04936	Alcoholic liver disease	¾Æ¾«ÐÔ¸Î²¡	23/ 2224	148/ 16103	0.15540540540541	0.30354929385843	0.68830285741148	Human Diseases	Endocrine and metabolic disease	gene-MAP2K3|gene-TCF7L2|gene-AKT2|gene-LOC106045817|gene-LOC106048949|gene-FAS|gene-MAP3K14|gene-ALDH2|gene-TAB3|gene-TAB1|gene-TRA2B|gene-ACADM|gene-LEF1|gene-FOXO1|gene-FOXO3|gene-GSK3B|gene-LPIN2|gene-NOX4|gene-RIPK1|gene-TNFRSF1A|gene-PPARGC1A|gene-TICAM1|gene-SIRT1	MAP2K3|TCF7L2|AKT2|LOC106045817|LOC106048949|FAS|MAP3K14|ALDH2|TAB3|TAB1|TRA2B|ACADM|LEF1|FOXO1|FOXO3|GSK3B|LPIN2|NOX4|RIPK1|TNFRSF1A|PPARGC1A|TICAM1|SIRT1
7	map00260	Glycine, serine and threonine metabolism	¸Ê°±Ëá¡¢Ë¿°±ËáºÍËÕ°±Ëá´úÐ»	7/ 2224	40/ 16103	0.175	0.31158906934125	0.7020614473765	Metabolism	Amino acid metabolism	gene-GCSH|gene-GCAT|gene-CTH|gene-PHGDH|gene-ALAS1|gene-PSPH|gene-DLD	GCSH|GCAT|CTH|PHGDH|ALAS1|PSPH|DLD
15	map01522	Endocrine resistance	ÄÚ·ÖÃÚµÖ¿¹	15/ 2224	95/ 16103	0.15789473684211	0.32971797353716	0.73823646905174	Human Diseases	Drug resistance: antineoplastic	gene-NCOR1|gene-KRAS|gene-E2F1|gene-JAG1|gene-MDM2|gene-PIK3R1|gene-MAP2K2|gene-LOC136787905|gene-MAP2K1|gene-NOTCH1|gene-AKT2|gene-E2F2|gene-SOS1|gene-FOS|gene-IGF1R	NCOR1|KRAS|E2F1|JAG1|MDM2|PIK3R1|MAP2K2|LOC136787905|MAP2K1|NOTCH1|AKT2|E2F2|SOS1|FOS|IGF1R
9	map04612	Antigen processing and presentation	¿¹Ô­´¦ÀíºÍÌá³Ê	9/ 2224	55/ 16103	0.16363636363636	0.34656054303507	0.77109720825302	Organismal Systems	Immune system	gene-LOC136788381|gene-HSP90AB1|gene-CTSB|gene-NFYA|gene-HSPA8|gene-CALR|gene-CTSL|gene-LGMN|gene-HSPA2	LOC136788381|HSP90AB1|CTSB|NFYA|HSPA8|CALR|CTSL|LGMN|HSPA2
27	map05207	Chemical carcinogenesis - receptor activation	»¯Ñ§ÖÂ°©×÷ÓÃ-ÊÜÌå¼¤»î	27/ 2224	180/ 16103	0.15	0.35253081978706	0.77469735706293	Human Diseases	Cancer: overview	gene-MYC|gene-ATF4|gene-PIK3R1|gene-MAP2K2|gene-MAP2K1|gene-AKT2|gene-FOS|gene-LOC136786926|gene-EIF4EBP1|gene-KRAS|gene-SOS1|gene-JAG1|gene-ARRB1|gene-KPNA2|gene-KLF5|gene-CREB5|gene-FGF2|gene-CREB3L1|gene-AIP|gene-LOC106030438|gene-EPHX2|gene-HSP90AB1|gene-VEGFA|gene-BIRC5|gene-RPS6KA3|gene-CYP1B1|gene-E2F1	MYC|ATF4|PIK3R1|MAP2K2|MAP2K1|AKT2|FOS|LOC136786926|EIF4EBP1|KRAS|SOS1|JAG1|ARRB1|KPNA2|KLF5|CREB5|FGF2|CREB3L1|AIP|LOC106030438|EPHX2|HSP90AB1|VEGFA|BIRC5|RPS6KA3|CYP1B1|E2F1
26	map04022	cGMP-PKG signaling pathway	cGMP-PKGÐÅºÅÍ¨Â·	26/ 2224	173/ 16103	0.15028901734104	0.35247112572036	0.77937714755558	Environmental Information Processing	Signal transduction	gene-ITPR1|gene-PPP3CB|gene-MAP2K2|gene-MAP2K1|gene-KCNMA1|gene-PDE3A|gene-ADORA1|gene-ATF4|gene-NFATC1|gene-NOS3|gene-GNA11|gene-RGS2|gene-AKT2|gene-PRKCE|gene-SLC25A4|gene-CREB5|gene-CREB3L1|gene-TRPC6|gene-IRS1|gene-ATP1B1|gene-IRS4|gene-ATP2B1|gene-EDNRA|gene-LOC106045450|gene-MYLK4|gene-PPP1CB	ITPR1|PPP3CB|MAP2K2|MAP2K1|KCNMA1|PDE3A|ADORA1|ATF4|NFATC1|NOS3|GNA11|RGS2|AKT2|PRKCE|SLC25A4|CREB5|CREB3L1|TRPC6|IRS1|ATP1B1|IRS4|ATP2B1|EDNRA|LOC106045450|MYLK4|PPP1CB
26	map00190	Oxidative phosphorylation	Ñõ»¯Á×Ëá»¯	26/ 2224	175/ 16103	0.14857142857143	0.37571842093654	0.81558388935006	Metabolism	Energy metabolism	gene-UQCRC1|gene-ATP5F1E|gene-ATP5F1D|gene-NDUFA2|gene-NDUFA1|gene-NDUFV2|gene-NDUFV1|gene-SDHD|gene-COX7C|gene-COX7B|gene-COX7A2L|gene-ATP5ME|gene-LOC136791282|gene-ATP6V1E1|gene-ATP6V1A|gene-LOC106044527|gene-UQCRFS1|gene-COX15|gene-COX11|gene-ATP6V0E1|gene-NDUFA13|gene-NDUFB7|gene-NDUFS8|gene-NDUFS1|gene-NDUFA8|gene-LHPP	UQCRC1|ATP5F1E|ATP5F1D|NDUFA2|NDUFA1|NDUFV2|NDUFV1|SDHD|COX7C|COX7B|COX7A2L|ATP5ME|LOC136791282|ATP6V1E1|ATP6V1A|LOC106044527|UQCRFS1|COX15|COX11|ATP6V0E1|NDUFA13|NDUFB7|NDUFS8|NDUFS1|NDUFA8|LHPP
12	map00561	Glycerolipid metabolism	¸ÊÓÍÖ¬´úÐ»	12/ 2224	77/ 16103	0.15584415584416	0.37346980609297	0.81567638631349	Metabolism	Lipid metabolism	gene-LPIN2|gene-LOC106030914|gene-LOC136791726|gene-ALDH2|gene-GK|gene-AGPAT5|gene-MGLL|gene-AGK|gene-DGKQ|gene-PLPP5|gene-PLPP3|gene-LOC106045817	LPIN2|LOC106030914|LOC136791726|ALDH2|GK|AGPAT5|MGLL|AGK|DGKQ|PLPP5|PLPP3|LOC106045817
42	map04714	Thermogenesis	²úÈÈ	42/ 2224	289/ 16103	0.14532871972318	0.38541996542076	0.83157277387752	Organismal Systems	Environmental adaptation	gene-UQCRC1|gene-SLC25A20|gene-MAP2K3|gene-SLC25A29|gene-MGLL|gene-ATP5F1E|gene-ATP5F1D|gene-NDUFA2|gene-NDUFA1|gene-SMARCC2|gene-NDUFV2|gene-NDUFV1|gene-SDHD|gene-COX7C|gene-SOS1|gene-COX7A2L|gene-ATP5ME|gene-LOC136791282|gene-CREB3L1|gene-COA7|gene-PRDM16|gene-UQCRFS1|gene-COX15|gene-COX14|gene-KDM3A|gene-COX11|gene-ACTL6A|gene-NDUFA13|gene-KRAS|gene-RPS6KA3|gene-COX7B|gene-NDUFB7|gene-NDUFS8|g…	UQCRC1|SLC25A20|MAP2K3|SLC25A29|MGLL|ATP5F1E|ATP5F1D|NDUFA2|NDUFA1|SMARCC2|NDUFV2|NDUFV1|SDHD|COX7C|SOS1|COX7A2L|ATP5ME|LOC136791282|CREB3L1|COA7|PRDM16|UQCRFS1|COX15|COX14|KDM3A|COX11|ACTL6A|NDUFA13|KRAS|RPS6KA3|COX7B|NDUFB7|NDUFS8|ACTB|NDUFS1|SMARCD2|SMARCD3|NDUFA8|CREB5|PPARGC1A|SIRT6|GCG
16	map04625	C-type lectin receptor signaling pathway	CÐÍÄý¼¯ËØÊÜÌåÐÅºÅÍ¨Â·	16/ 2224	106/ 16103	0.15094339622642	0.39185452356425	0.83533060113099	Organismal Systems	Immune system	gene-KRAS|gene-ITPR1|gene-PPP3CB|gene-LOC136787871|gene-PIK3R1|gene-AKT2|gene-MRAS|gene-PRKCD|gene-PLK3|gene-KSR1|gene-PTPN11|gene-STAT1|gene-MAP3K14|gene-NFATC1|gene-MDM2|gene-CYLD	KRAS|ITPR1|PPP3CB|LOC136787871|PIK3R1|AKT2|MRAS|PRKCD|PLK3|KSR1|PTPN11|STAT1|MAP3K14|NFATC1|MDM2|CYLD
47	map05020	Prion disease	ëÃ²¡¶¾²¡	47/ 2224	325/ 16103	0.14461538461538	0.3899052519477	0.83618234755049	Human Diseases	Neurodegenerative disease	gene-CSNK2B|gene-PSMB2|gene-ITPR1|gene-PSMB6|gene-PPP3CB|gene-PIK3R1|gene-UQCRC1|gene-LOC106047735|gene-PSMC6|gene-ATP5F1E|gene-NDUFA8|gene-HSPA8|gene-NDUFA2|gene-ATF4|gene-PSMD8|gene-PSMD9|gene-NDUFV2|gene-NDUFA1|gene-NDUFV1|gene-SDHD|gene-CAV2|gene-CAV1|gene-COX7B|gene-COX7A2L|gene-CSNK2A1|gene-LOC136791282|gene-NOTCH1|gene-PRKCD|gene-SLC25A4|gene-EGR1|gene-DDIT3|gene-LOC125180748|gene-UQCRFS1|…	CSNK2B|PSMB2|ITPR1|PSMB6|PPP3CB|PIK3R1|UQCRC1|LOC106047735|PSMC6|ATP5F1E|NDUFA8|HSPA8|NDUFA2|ATF4|PSMD8|PSMD9|NDUFV2|NDUFA1|NDUFV1|SDHD|CAV2|CAV1|COX7B|COX7A2L|CSNK2A1|LOC136791282|NOTCH1|PRKCD|SLC25A4|EGR1|DDIT3|LOC125180748|UQCRFS1|PSMC1|CREB3L1|NDUFA13|COX7C|GSK3B|LOC136790611|SEM1|TUBA1B|NDUFB7|NCAM1|NDUFS8|NDUFS1|ATP5F1D|CREB5
36	map05415	Diabetic cardiomyopathy	ÌÇÄò²¡ÐÔÐÄ¼¡²¡	36/ 2224	249/ 16103	0.14457831325301	0.41052123476781	0.86991404510323	Human Diseases	Cardiovascular disease	gene-UQCRC1|gene-NDUFS1|gene-PIK3R1|gene-ATP5F1E|gene-ATP5F1D|gene-NDUFA2|gene-MPC2|gene-MPC1|gene-NDUFV2|gene-NDUFA1|gene-NOS3|gene-NDUFV1|gene-SDHD|gene-COX7C|gene-COX7B|gene-COX7A2L|gene-LOC136791282|gene-AKT2|gene-PRKCD|gene-SLC25A4|gene-CAMK2G|gene-TGFBR2|gene-UQCRFS1|gene-GFPT2|gene-NDUFA13|gene-PTEN|gene-GSK3B|gene-GAPDH|gene-NDUFB7|gene-COL3A1|gene-IRS1|gene-NDUFS8|gene-PDHB|gene-PTPA|gen…	UQCRC1|NDUFS1|PIK3R1|ATP5F1E|ATP5F1D|NDUFA2|MPC2|MPC1|NDUFV2|NDUFA1|NOS3|NDUFV1|SDHD|COX7C|COX7B|COX7A2L|LOC136791282|AKT2|PRKCD|SLC25A4|CAMK2G|TGFBR2|UQCRFS1|GFPT2|NDUFA13|PTEN|GSK3B|GAPDH|NDUFB7|COL3A1|IRS1|NDUFS8|PDHB|PTPA|NDUFA8|PPP1CB
19	map04152	AMPK signaling pathway	AMPKÐÅºÅÍ¨Â·	19/ 2224	129/ 16103	0.14728682170543	0.41893710583518	0.88249473181848	Environmental Information Processing	Signal transduction	gene-STRADA|gene-CIDEA|gene-PPP2R5C|gene-CREB5|gene-PPP2R5A|gene-EIF4EBP1|gene-CREB3L1|gene-IGF1R|gene-PIK3R1|gene-FOXO1|gene-AKT2|gene-IRS1|gene-PPP2CA|gene-FOXO3|gene-EEF2K|gene-PPARGC1A|gene-CCNA2|gene-SIRT1|gene-IRS4	STRADA|CIDEA|PPP2R5C|CREB5|PPP2R5A|EIF4EBP1|CREB3L1|IGF1R|PIK3R1|FOXO1|AKT2|IRS1|PPP2CA|FOXO3|EEF2K|PPARGC1A|CCNA2|SIRT1|IRS4
4	map00770	Pantothenate and CoA biosynthesis	·ºËáºÍCoAÉúÎïºÏ³É	4/ 2224	24/ 16103	0.16666666666667	0.4279079116621	0.89608950912768	Metabolism	Metabolism of cofactors and vitamins	gene-ENPP1|gene-ALDH2|gene-BCAT1|gene-LOC106045817	ENPP1|ALDH2|BCAT1|LOC106045817
4	map00100	Steroid biosynthesis	Àà¹Ì´¼ÉúÎïºÏ³É	4/ 2224	24/ 16103	0.16666666666667	0.4279079116621	0.89608950912768	Metabolism	Lipid metabolism	gene-LBR|gene-NSDHL|gene-DHCR24|gene-LSS	LBR|NSDHL|DHCR24|LSS
37	map04814	Motor proteins	Âí´ïµ°°×	37/ 2224	259/ 16103	0.14285714285714	0.43911452097229	0.89841821532261	Cellular Processes	Cell motility	gene-TUBE1|gene-KIF20A|gene-DCTN1|gene-KIF20B|gene-TNNC2|gene-KIF13A|gene-LOC106047735|gene-KIF23|gene-KIF26B|gene-KIFC1|gene-MYO5A|gene-ACTB|gene-MYO9A|gene-MYO9B|gene-KIFAP3|gene-MYO1B|gene-MYO1C|gene-MYO1D|gene-MYO1E|gene-KIF21A|gene-DNAL4|gene-KIF11|gene-KIF15|gene-TPM2|gene-LOC136790611|gene-TUBA1B|gene-CENPE|gene-STARD9|gene-KIF2C|gene-LOC106031351|gene-KIF18A|gene-DYNC2H1|gene-DYNC1I2|gene…	TUBE1|KIF20A|DCTN1|KIF20B|TNNC2|KIF13A|LOC106047735|KIF23|KIF26B|KIFC1|MYO5A|ACTB|MYO9A|MYO9B|KIFAP3|MYO1B|MYO1C|MYO1D|MYO1E|KIF21A|DNAL4|KIF11|KIF15|TPM2|LOC136790611|TUBA1B|CENPE|STARD9|KIF2C|LOC106031351|KIF18A|DYNC2H1|DYNC1I2|KIF4A|DYNC1I1|LOC136787236|ACTC1
3	map00053	Ascorbate and aldarate metabolism	¿¹»µÑªËáºÍÈ©Ëá´úÐ»	3/ 2224	18/ 16103	0.16666666666667	0.46185416386193	0.89847039527239	Metabolism	Carbohydrate metabolism	gene-ALDH2|gene-UGDH|gene-LOC106045817	ALDH2|UGDH|LOC106045817
23	map05017	Spinocerebellar ataxia	¼¹ËèÐ¡ÄÔ¹²¼ÃÊ§µ÷	23/ 2224	161/ 16103	0.14285714285714	0.46503104752735	0.89973398325943	Human Diseases	Neurodegenerative disease	gene-NRBF2|gene-XBP1|gene-ITPR1|gene-PSMB6|gene-DAB1|gene-BEAN1|gene-PIK3R1|gene-PSMB2|gene-PSMD8|gene-PSMD9|gene-SEM1|gene-AKT2|gene-SLC25A4|gene-VLDLR|gene-ATXN1|gene-PSMC6|gene-PSMC1|gene-RB1CC1|gene-OMA1|gene-NFYA|gene-WIPI2|gene-MYOD1|gene-LOC106045450	NRBF2|XBP1|ITPR1|PSMB6|DAB1|BEAN1|PIK3R1|PSMB2|PSMD8|PSMD9|SEM1|AKT2|SLC25A4|VLDLR|ATXN1|PSMC6|PSMC1|RB1CC1|OMA1|NFYA|WIPI2|MYOD1|LOC106045450
13	map00562	Inositol phosphate metabolism	Á×Ëá¼¡´¼´úÐ»	13/ 2224	88/ 16103	0.14772727272727	0.44276673880433	0.90071405151052	Metabolism	Carbohydrate metabolism	gene-MTMR1|gene-MTMR2|gene-MINPP1|gene-SACM1L|gene-PLCE1|gene-PTEN|gene-PLCG1|gene-FIG4|gene-PI4KB|gene-INPPL1|gene-PIKFYVE|gene-MTMR14|gene-ITPK1	MTMR1|MTMR2|MINPP1|SACM1L|PLCE1|PTEN|PLCG1|FIG4|PI4KB|INPPL1|PIKFYVE|MTMR14|ITPK1
33	map04024	cAMP signaling pathway	cAMPÐÅºÅÍ¨Â·	33/ 2224	231/ 16103	0.14285714285714	0.44560977292193	0.901347040683	Environmental Information Processing	Signal transduction	gene-HTR1B|gene-PTCH1|gene-HTR1F|gene-LOC136787871|gene-PLCE1|gene-MAP2K2|gene-MAP2K1|gene-RAP1A|gene-PDE3A|gene-ADORA1|gene-VAV2|gene-RAC3|gene-FOS|gene-BDNF|gene-NFATC1|gene-F2R|gene-TIAM1|gene-AKT2|gene-CAMK2G|gene-PLD1|gene-PIK3R1|gene-LOC106035824|gene-ABCC4|gene-CREB3L1|gene-SOX9|gene-ATP1B1|gene-SLC9A1|gene-ATP2B1|gene-PDE4B|gene-EDNRA|gene-CREB5|gene-PPP1CB|gene-GCG	HTR1B|PTCH1|HTR1F|LOC136787871|PLCE1|MAP2K2|MAP2K1|RAP1A|PDE3A|ADORA1|VAV2|RAC3|FOS|BDNF|NFATC1|F2R|TIAM1|AKT2|CAMK2G|PLD1|PIK3R1|LOC106035824|ABCC4|CREB3L1|SOX9|ATP1B1|SLC9A1|ATP2B1|PDE4B|EDNRA|CREB5|PPP1CB|GCG
31	map05170	Human immunodeficiency virus 1 infection	ÈËÀàÃâÒßÈ±ÏÝ²¡¶¾1ÐÍ¸ÐÈ¾	31/ 2224	216/ 16103	0.14351851851852	0.43820597558849	0.90174177635551	Human Diseases	Infectious disease: viral	gene-CHEK1|gene-ITPR1|gene-PPP3CB|gene-AP1S2|gene-PIK3R1|gene-MAP2K2|gene-MAP2K3|gene-MAP2K1|gene-CALR|gene-RAC3|gene-FOS|gene-KRAS|gene-GNA11|gene-ELOB|gene-TNFRSF1A|gene-AKT2|gene-LOC136787871|gene-CGAS|gene-RNF7|gene-TAB1|gene-DCAF1|gene-PLCG1|gene-BID|gene-BAK1|gene-CRK|gene-GNG7|gene-RIPK1|gene-LOC106045450|gene-FAS|gene-NFATC1|gene-LOC106039641	CHEK1|ITPR1|PPP3CB|AP1S2|PIK3R1|MAP2K2|MAP2K3|MAP2K1|CALR|RAC3|FOS|KRAS|GNA11|ELOB|TNFRSF1A|AKT2|LOC136787871|CGAS|RNF7|TAB1|DCAF1|PLCG1|BID|BAK1|CRK|GNG7|RIPK1|LOC106045450|FAS|NFATC1|LOC106039641
32	map05417	Lipid and atherosclerosis	Ö¬ÖÊÓë¶¯ÂöÖàÑùÓ²»¯	32/ 2224	223/ 16103	0.14349775784753	0.43662414321485	0.90371043595631	Human Diseases	Cardiovascular disease	gene-LYN|gene-XBP1|gene-ATF4|gene-ATF6|gene-PPP3CB|gene-PIK3R1|gene-MAP2K3|gene-RAP1A|gene-HSPA8|gene-VAV2|gene-ITPR1|gene-LOC106042579|gene-FOS|gene-HSPA2|gene-KRAS|gene-NFATC1|gene-TNFRSF1A|gene-AKT2|gene-NOS3|gene-CAMK2G|gene-TAB1|gene-VLDLR|gene-DDIT3|gene-PLCG1|gene-GSK3B|gene-BID|gene-TANK|gene-LOC106049708|gene-HSP90AB1|gene-LOC136787905|gene-FAS|gene-TICAM1	LYN|XBP1|ATF4|ATF6|PPP3CB|PIK3R1|MAP2K3|RAP1A|HSPA8|VAV2|ITPR1|LOC106042579|FOS|HSPA2|KRAS|NFATC1|TNFRSF1A|AKT2|NOS3|CAMK2G|TAB1|VLDLR|DDIT3|PLCG1|GSK3B|BID|TANK|LOC106049708|HSP90AB1|LOC136787905|FAS|TICAM1
2	map00130	Ubiquinone and other terpenoid-quinone biosynthesis	·ºõ«ºÍÆäËûÝÆÀàõ«ÉúÎïºÏ³É	2/ 2224	11/ 16103	0.18181818181818	0.46141399121619	0.90753249101085	Metabolism	Metabolism of cofactors and vitamins	gene-COQ2|gene-COQ7	COQ2|COQ7
2	map00920	Sulfur metabolism	Áò´úÐ»	2/ 2224	11/ 16103	0.18181818181818	0.46141399121619	0.90753249101085	Metabolism	Energy metabolism	gene-SUOX|gene-PAPSS2	SUOX|PAPSS2
23	map04934	Cushing syndrome	¿âÐÀ×ÛºÏÕ÷	23/ 2224	160/ 16103	0.14375	0.45237099830977	0.90985353332361	Human Diseases	Endocrine and metabolic disease	gene-ITPR1|gene-MAP2K2|gene-APC|gene-MAP2K1|gene-RAP1A|gene-TCF7L2|gene-ATF4|gene-USP8|gene-GNA11|gene-CAMK2G|gene-CREB5|gene-PBX1|gene-LEF1|gene-CREB3L1|gene-GSK3B|gene-AIP|gene-CDK2|gene-LOC106045450|gene-FZD8|gene-E2F2|gene-FZD7|gene-E2F1|gene-FZD1	ITPR1|MAP2K2|APC|MAP2K1|RAP1A|TCF7L2|ATF4|USP8|GNA11|CAMK2G|CREB5|PBX1|LEF1|CREB3L1|GSK3B|AIP|CDK2|LOC106045450|FZD8|E2F2|FZD7|E2F1|FZD1
4	map00040	Pentose and glucuronate interconversions	ÎìÌÇºÍÆÏÌÑÌÇÈ©ËáÏà»¥×ª»¯	4/ 2224	25/ 16103	0.16	0.46041288605107	0.91059437463434	Metabolism	Carbohydrate metabolism	gene-FGGY|gene-CRPPA|gene-LOC106030914|gene-UGDH	FGGY|CRPPA|LOC106030914|UGDH
5	map00062	Fatty acid elongation	Ö¬·¾ËáÑÓ³¤	5/ 2224	32/ 16103	0.15625	0.45848011309674	0.91183754336558	Metabolism	Lipid metabolism	gene-PPT1|gene-LOC136788242|gene-HACD3|gene-ECHS1|gene-LOC125181688	PPT1|LOC136788242|HACD3|ECHS1|LOC125181688
8	map04961	Endocrine and other factor-regulated calcium reabsorption	ÄÚ·ÖÃÚºÍÆäËûÒò×Óµ÷½Ú¸ÆÖØÎüÊÕ	8/ 2224	54/ 16103	0.14814814814815	0.47421156207129	0.91253684376961	Organismal Systems	Excretory system	gene-CLTCL1|gene-ATP2B1|gene-AP2A2|gene-DNM2|gene-CLTC|gene-LOC106045450|gene-ATP1B1|gene-CLTB	CLTCL1|ATP2B1|AP2A2|DNM2|CLTC|LOC106045450|ATP1B1|CLTB
6	map04136	Autophagy - other	×ÔÊÉ-ÆäËû	6/ 2224	39/ 16103	0.15384615384615	0.4564113160726	0.91282263214521	Cellular Processes	Transport and catabolism	gene-ATG4B|gene-ATG10|gene-GABARAPL2|gene-GABARAP|gene-PPP2CA|gene-WIPI2	ATG4B|ATG10|GABARAPL2|GABARAP|PPP2CA|WIPI2
12	map04391	Hippo signaling pathway - fly	HippoÐÅºÅÍ¨Â·-¹ûÓ¬	12/ 2224	83/ 16103	0.14457831325301	0.47997345646091	0.91865887365637	Environmental Information Processing	Signal transduction	gene-MYC|gene-TEAD1|gene-ACTB|gene-SMAD1|gene-CSNK1E|gene-LIX1L|gene-LPP|gene-PPP2CA|gene-TSHZ3|gene-TSHZ1|gene-RERE|gene-YWHAZ	MYC|TEAD1|ACTB|SMAD1|CSNK1E|LIX1L|LPP|PPP2CA|TSHZ3|TSHZ1|RERE|YWHAZ
35	map04014	Ras signaling pathway	RasÐÅºÅÍ¨Â·	35/ 2224	249/ 16103	0.14056224899598	0.48319650899028	0.91988212406706	Environmental Information Processing	Signal transduction	gene-ABL1|gene-LOC136787871|gene-MET|gene-PIK3R1|gene-MAP2K2|gene-PLCG1|gene-MAP2K1|gene-RAP1A|gene-EFNA5|gene-RAC3|gene-SOS1|gene-KRAS|gene-LOC125180955|gene-BDNF|gene-TIAM1|gene-AKT2|gene-EPHA2|gene-PLD1|gene-IGF1R|gene-FGF2|gene-PLCE1|gene-MRAS|gene-PTPN11|gene-PDGFRB|gene-PDGFB|gene-RASA2|gene-KSR1|gene-VEGFC|gene-VEGFA|gene-GNG7|gene-ETS1|gene-CSF1|gene-RGL1|gene-PLA2G12A|gene-LOC106039641	ABL1|LOC136787871|MET|PIK3R1|MAP2K2|PLCG1|MAP2K1|RAP1A|EFNA5|RAC3|SOS1|KRAS|LOC125180955|BDNF|TIAM1|AKT2|EPHA2|PLD1|IGF1R|FGF2|PLCE1|MRAS|PTPN11|PDGFRB|PDGFB|RASA2|KSR1|VEGFC|VEGFA|GNG7|ETS1|CSF1|RGL1|PLA2G12A|LOC106039641
4	map00601	Glycosphingolipid biosynthesis - lacto and neolacto series	ÌÇÇÊÖ¬ÉúÎïºÏ³É-ÈéÌÇºÍÐÂÈéÌÇÏµÁÐ	4/ 2224	26/ 16103	0.15384615384615	0.49225014639858	0.93213325594624	Metabolism	Glycan biosynthesis and metabolism	gene-B3GNT2|gene-B4GALT1|gene-ST3GAL3|gene-B4GALT4	B3GNT2|B4GALT1|ST3GAL3|B4GALT4
10	map00330	Arginine and proline metabolism	¾«°±ËáºÍ¸¬°±Ëá´úÐ»	10/ 2224	71/ 16103	0.14084507042254	0.52543726181422	0.93527832602931	Metabolism	Amino acid metabolism	gene-CNDP2|gene-GOT1|gene-ARG2|gene-ALDH2|gene-SRM|gene-LAP3|gene-LOC136790287|gene-SAT1|gene-NOS3|gene-LOC106045817	CNDP2|GOT1|ARG2|ALDH2|SRM|LAP3|LOC136790287|SAT1|NOS3|LOC106045817
9	map05110	Vibrio cholerae infection	»ôÂÒ»¡¾ú¸ÐÈ¾	9/ 2224	64/ 16103	0.140625	0.53158076210616	0.94150622542186	Human Diseases	Infectious disease: bacterial	gene-SEC61G|gene-SEC61A2|gene-ACTB|gene-ATP6V0E1|gene-PLCG1|gene-ATP6V1E1|gene-KDELR3|gene-LOC106044527|gene-ATP6V1A	SEC61G|SEC61A2|ACTB|ATP6V0E1|PLCG1|ATP6V1E1|KDELR3|LOC106044527|ATP6V1A
2	map00603	Glycosphingolipid biosynthesis - globo and isoglobo series	ÌÇÇÊÖ¬ÉúÎïºÏ³É-globoºÍisogloboÏµÁÐ	2/ 2224	12/ 16103	0.16666666666667	0.50889710216757	0.95855750461193	Metabolism	Glycan biosynthesis and metabolism	gene-ST3GAL1|gene-NAGA	ST3GAL1|NAGA
9	map04330	Notch signaling pathway	NotchÐÅºÅÍ¨Â·	9/ 2224	63/ 16103	0.14285714285714	0.51159187381442	0.95856161619965	Environmental Information Processing	Signal transduction	gene-ATXN1|gene-CTBP1|gene-JAG1|gene-LOC106049097|gene-SPEN|gene-NOTCH1|gene-NRARP|gene-TLE2|gene-LOC106035824	ATXN1|CTBP1|JAG1|LOC106049097|SPEN|NOTCH1|NRARP|TLE2|LOC106035824
5	map01523	Antifolate resistance	¿¹Ò¶ËáÖÆ¼ÁÄÍÒ©ÐÔ	5/ 2224	34/ 16103	0.14705882352941	0.51431413342819	0.95861691885044	Human Diseases	Drug resistance: antineoplastic	gene-LOC106033447|gene-ABCC4|gene-TYMS|gene-ATIC|gene-MTHFR	LOC106033447|ABCC4|TYMS|ATIC|MTHFR
1	map00073	Cutin, suberine and wax biosynthesis	½ÇÖÊËØ¡¢ÈíÄ¾Ö¬ºÍÀ¯ÖÊÉúÎïºÏ³É	1/ 2224	5/ 16103	0.2	0.52443083445465	0.96235761374152	Metabolism	Lipid metabolism	gene-FAR1	FAR1
1	map00470	D-Amino acid metabolism	D-°±»ùËá´úÐ»	1/ 2224	5/ 16103	0.2	0.52443083445465	0.96235761374152	Metabolism	Metabolism of other amino acids	gene-GLS	GLS
1	map00232	Caffeine metabolism	¿§·ÈÒò´úÐ»	1/ 2224	5/ 16103	0.2	0.52443083445465	0.96235761374152	Metabolism	Biosynthesis of other secondary metabolites	gene-XDH	XDH
1	map00524	Neomycin, kanamycin and gentamicin biosynthesis	ÐÂÃ¹ËØ¡¢¿¨ÄÇÃ¹ËØºÍÇì´óÃ¹ËØµÄÉúÎïºÏ³É	1/ 2224	5/ 16103	0.2	0.52443083445465	0.96235761374152	Metabolism	Biosynthesis of other secondary metabolites	gene-LOC106030903	LOC106030903
1	map00290	Valine, leucine and isoleucine biosynthesis	çÓ°±Ëá¡¢ÁÁ°±ËáºÍÒìÁÁ°±ËáÉúÎïºÏ³É	1/ 2224	5/ 16103	0.2	0.52443083445465	0.96235761374152	Metabolism	Amino acid metabolism	gene-BCAT1	BCAT1
1	map03266	Virion - Herpesvirus	²¡¶¾-ðåÕî²¡¶¾	1/ 2224	5/ 16103	0.2	0.52443083445465	0.96235761374152	Genetic Information Processing	Information processing in viruses	gene-NECTIN1	NECTIN1
14	map05412	Arrhythmogenic right ventricular cardiomyopathy	ÖÂÐÄÂÉÊ§³£ÐÔÓÒÐÄÊÒÐÄ¼¡²¡	14/ 2224	100/ 16103	0.14	0.52215655193508	0.96314887299942	Human Diseases	Cardiovascular disease	gene-LEF1|gene-TCF7L2|gene-LMNA|gene-ACTB|gene-ITGA11|gene-SGCB|gene-DAG1|gene-ITGA6|gene-SGCA|gene-ITGA3|gene-SNTB2|gene-LAMA2|gene-ITGA9|gene-DMD	LEF1|TCF7L2|LMNA|ACTB|ITGA11|SGCB|DAG1|ITGA6|SGCA|ITGA3|SNTB2|LAMA2|ITGA9|DMD
11	map05120	Epithelial cell signaling in Helicobacter pylori infection	ÓÄÃÅÂÝ¸Ë¾ú¸ÐÈ¾ÉÏÆ¤Ï¸°ûÐÅºÅ´«µ¼	11/ 2224	78/ 16103	0.14102564102564	0.51993009071988	0.96403704320977	Human Diseases	Infectious disease: bacterial	gene-LYN|gene-LOC136787871|gene-MET|gene-ATP6V0E1|gene-PLCG1|gene-MAP3K14|gene-PTPN11|gene-ATP6V1E1|gene-JAM3|gene-LOC106044527|gene-ATP6V1A	LYN|LOC136787871|MET|ATP6V0E1|PLCG1|MAP3K14|PTPN11|ATP6V1E1|JAM3|LOC106044527|ATP6V1A
15	map04070	Phosphatidylinositol signaling system	Á×Ö¬õ£¼¡´¼ÐÅºÅÏµÍ³	15/ 2224	112/ 16103	0.13392857142857	0.5929103811234	0.99096758535178	Environmental Information Processing	Signal transduction	gene-MTMR1|gene-MTMR2|gene-PIK3R1|gene-ITPR1|gene-SACM1L|gene-PLCE1|gene-PTEN|gene-PLCG1|gene-PPIP5K1|gene-DGKQ|gene-PI4KB|gene-INPPL1|gene-PIKFYVE|gene-MTMR14|gene-ITPK1	MTMR1|MTMR2|PIK3R1|ITPR1|SACM1L|PLCE1|PTEN|PLCG1|PPIP5K1|DGKQ|PI4KB|INPPL1|PIKFYVE|MTMR14|ITPK1
13	map04912	GnRH signaling pathway	GnRHÐÅºÅÍ¨Â·	13/ 2224	97/ 16103	0.1340206185567	0.59138536745258	0.99308108874112	Organismal Systems	Endocrine system	gene-KRAS|gene-ITPR1|gene-EGR1|gene-GNA11|gene-MAP2K2|gene-MAP2K3|gene-MAP2K1|gene-LOC106045450|gene-PRKCD|gene-CAMK2G|gene-PLD1|gene-ATF4|gene-SOS1	KRAS|ITPR1|EGR1|GNA11|MAP2K2|MAP2K3|MAP2K1|LOC106045450|PRKCD|CAMK2G|PLD1|ATF4|SOS1
21	map05034	Alcoholism	¾Æ¾«ÖÐ¶¾	21/ 2224	156/ 16103	0.13461538461538	0.58602713438441	0.99345552305166	Human Diseases	Substance dependence	gene-SOS1|gene-KRAS|gene-LOC106045840|gene-ATF4|gene-BDNF|gene-CREB3L1|gene-FOSB|gene-GNG7|gene-SLC29A1|gene-LOC106045096|gene-MAP2K1|gene-LOC136790414|gene-CREB5|gene-PPP1CB|gene-LOC106045907|gene-HDAC4|gene-LOC106045109|gene-LOC106045814|gene-LOC106045860|gene-H2AZ1|gene-LOC106039641	SOS1|KRAS|LOC106045840|ATF4|BDNF|CREB3L1|FOSB|GNG7|SLC29A1|LOC106045096|MAP2K1|LOC136790414|CREB5|PPP1CB|LOC106045907|HDAC4|LOC106045109|LOC106045814|LOC106045860|H2AZ1|LOC106039641
15	map05145	Toxoplasmosis	¹­ÐÎ³æ²¡	15/ 2224	111/ 16103	0.13513513513514	0.57824323416975	0.99446662494895	Human Diseases	Infectious disease: parasitic	gene-LOC136788381|gene-SOCS1|gene-LAMB1|gene-LOC106042017|gene-MAP2K3|gene-AKT2|gene-ITGA6|gene-TNFRSF1A|gene-HSPA8|gene-NFKBIB|gene-TAB1|gene-STAT1|gene-LAMA5|gene-IL10RB|gene-LAMA2	LOC136788381|SOCS1|LAMB1|LOC106042017|MAP2K3|AKT2|ITGA6|TNFRSF1A|HSPA8|NFKBIB|TAB1|STAT1|LAMA5|IL10RB|LAMA2
1	map00400	Phenylalanine, tyrosine and tryptophan biosynthesis	±½±û°±Ëá¡¢ÀÒ°±ËáºÍÉ«°±ËáÉúÎïºÏ³É	1/ 2224	6/ 16103	0.16666666666667	0.59013252561194	0.99567383468176	Metabolism	Amino acid metabolism	gene-GOT1	GOT1
14	map04916	Melanogenesis	ºÚÉ«ËØÉú³É	14/ 2224	104/ 16103	0.13461538461538	0.58455071234361	0.99569403633649	Organismal Systems	Endocrine system	gene-GSK3B|gene-KRAS|gene-MITF|gene-LEF1|gene-CREB3L1|gene-MAP2K2|gene-MAP2K1|gene-LOC106045450|gene-TCF7L2|gene-FZD8|gene-CAMK2G|gene-LOC106035824|gene-FZD7|gene-FZD1	GSK3B|KRAS|MITF|LEF1|CREB3L1|MAP2K2|MAP2K1|LOC106045450|TCF7L2|FZD8|CAMK2G|LOC106035824|FZD7|FZD1
9	map04929	GnRH secretion	GnRH·ÖÃÚ	9/ 2224	66/ 16103	0.13636363636364	0.57062244698576	0.99579211336731	Organismal Systems	Endocrine system	gene-KRAS|gene-ITPR1|gene-ARRB1|gene-PIK3R1|gene-MAP2K2|gene-AKT2|gene-LOC106045450|gene-GNA11|gene-MAP2K1	KRAS|ITPR1|ARRB1|PIK3R1|MAP2K2|AKT2|LOC106045450|GNA11|MAP2K1
9	map05031	Amphetamine addiction	±½±û°·³Éñ«	9/ 2224	66/ 16103	0.13636363636364	0.57062244698576	0.99579211336731	Human Diseases	Substance dependence	gene-ATF4|gene-PPP3CB|gene-CREB3L1|gene-CREB5|gene-CAMK2G|gene-FOSB|gene-PPP1CB|gene-FOS|gene-SIRT1	ATF4|PPP3CB|CREB3L1|CREB5|CAMK2G|FOSB|PPP1CB|FOS|SIRT1
52	map05016	Huntington disease	ºàÍ¢¶ÙÎèµ¸Ö¢	52/ 2224	383/ 16103	0.13577023498695	0.57640701259687	0.99612085672081	Human Diseases	Neurodegenerative disease	gene-POLR2H|gene-NRBF2|gene-PSMB2|gene-POLR2K|gene-ITPR1|gene-PSMB6|gene-PSMC6|gene-POLR2A|gene-UQCRC1|gene-LOC106047735|gene-ATP5F1E|gene-NDUFA8|gene-NDUFA2|gene-NDUFA1|gene-PSMD9|gene-NDUFV2|gene-PSMD8|gene-NDUFV1|gene-SDHD|gene-COX7C|gene-COX7B|gene-COX7A2L|gene-BDNF|gene-AP2A2|gene-LOC136791282|gene-SLC25A4|gene-LOC106035824|gene-UQCRFS1|gene-DNAL4|gene-PSMC1|gene-RB1CC1|gene-CREB3L1|gene-CLT…	POLR2H|NRBF2|PSMB2|POLR2K|ITPR1|PSMB6|PSMC6|POLR2A|UQCRC1|LOC106047735|ATP5F1E|NDUFA8|NDUFA2|NDUFA1|PSMD9|NDUFV2|PSMD8|NDUFV1|SDHD|COX7C|COX7B|COX7A2L|BDNF|AP2A2|LOC136791282|SLC25A4|LOC106035824|UQCRFS1|DNAL4|PSMC1|RB1CC1|CREB3L1|CLTB|CLTC|NDUFA13|LOC136787905|SEM1|TUBA1B|NDUFB7|WIPI2|POLR2L|CLTCL1|TGM2|DCTN1|NDUFS8|LOC136790611|NDUFS1|LOC106045450|ATP5F1D|CREB5|PPARGC1A|TFAM
22	map04621	NOD-like receptor signaling pathway	NODÑùÊÜÌåÐÅºÅÍ¨Â·	22/ 2224	162/ 16103	0.1358024691358	0.56892988439886	0.99772925539899	Organismal Systems	Immune system	gene-ITPR1|gene-TXN2|gene-MAP1LC3A|gene-GABARAP|gene-NFKBIB|gene-CTSB|gene-ANTXR1|gene-ANTXR2|gene-NEK7|gene-STAT1|gene-IFNAR2|gene-MAP1LC3C|gene-GABARAPL2|gene-PRKCD|gene-TAB3|gene-TAB1|gene-SHARPIN|gene-TANK|gene-HSP90AB1|gene-RIPK1|gene-TICAM1|gene-LOC106043026	ITPR1|TXN2|MAP1LC3A|GABARAP|NFKBIB|CTSB|ANTXR1|ANTXR2|NEK7|STAT1|IFNAR2|MAP1LC3C|GABARAPL2|PRKCD|TAB3|TAB1|SHARPIN|TANK|HSP90AB1|RIPK1|TICAM1|LOC106043026
32	map05169	Epstein-Barr virus infection	°®ÆÃË¹Ì¹-°Í¶û²¡¶¾¸ÐÈ¾	32/ 2224	237/ 16103	0.13502109704641	0.58412544751067	0.99975316977788	Human Diseases	Infectious disease: viral	gene-LYN|gene-MYC|gene-PIK3R1|gene-MAP2K3|gene-NFKBIE|gene-NFKBIB|gene-CALR|gene-PSMD8|gene-CDK2|gene-SAP30|gene-IFNAR2|gene-AKT2|gene-SAP30L|gene-TAB1|gene-PSMC6|gene-PSMC1|gene-MDM2|gene-LOC136787905|gene-BAK1|gene-SEM1|gene-GADD45G|gene-CD58|gene-STAT1|gene-LOC136788381|gene-E2F1|gene-BID|gene-RIPK1|gene-FAS|gene-MAP3K14|gene-E2F2|gene-CD44|gene-CCNA2	LYN|MYC|PIK3R1|MAP2K3|NFKBIE|NFKBIB|CALR|PSMD8|CDK2|SAP30|IFNAR2|AKT2|SAP30L|TAB1|PSMC6|PSMC1|MDM2|LOC136787905|BAK1|SEM1|GADD45G|CD58|STAT1|LOC136788381|E2F1|BID|RIPK1|FAS|MAP3K14|E2F2|CD44|CCNA2
12	map04080	Neuroactive ligand-receptor interaction	Éñ¾­»îÐÔÅäÌå-ÊÜÌåÏà»¥×÷ÓÃ	12/ 2224	389/ 16103	0.030848329048843	0.99999999997576	0.99999999997576	Environmental Information Processing	Signaling molecules and interaction	gene-HTR1B|gene-HTR1F|gene-MTNR1A|gene-PENK|gene-EDNRA|gene-CHRND|gene-F2R|gene-THRB|gene-QRFPR|gene-LOC106037721|gene-GCG|gene-ADORA1	HTR1B|HTR1F|MTNR1A|PENK|EDNRA|CHRND|F2R|THRB|QRFPR|LOC106037721|GCG|ADORA1
5	map00250	Alanine, aspartate and glutamate metabolism	±û°±Ëá¡¢Ìì¶¬°±ËáºÍ¹È°±Ëá´úÐ»	5/ 2224	36/ 16103	0.13888888888889	0.5675996870073	1	Metabolism	Amino acid metabolism	gene-GLS|gene-ASNS|gene-GFPT2|gene-GOT1|gene-ADSL	GLS|ASNS|GFPT2|GOT1|ADSL
6	map00140	Steroid hormone biosynthesis	Àà¹Ì´¼¼¤ËØÉúÎïºÏ³É	6/ 2224	45/ 16103	0.13333333333333	0.60254242546349	1	Metabolism	Lipid metabolism	gene-SRD5A1|gene-HSD17B8|gene-STS|gene-COMT|gene-CYP1B1|gene-CYP7B1	SRD5A1|HSD17B8|STS|COMT|CYP1B1|CYP7B1
9	map04730	Long-term depression	³¤Ê±³ÌÒÖÖÆ	9/ 2224	68/ 16103	0.13235294117647	0.60817846185128	1	Organismal Systems	Nervous system	gene-LYN|gene-KRAS|gene-ITPR1|gene-GNA11|gene-MAP2K2|gene-MAP2K1|gene-LOC106045450|gene-PPP2CA|gene-IGF1R	LYN|KRAS|ITPR1|GNA11|MAP2K2|MAP2K1|LOC106045450|PPP2CA|IGF1R
7	map00514	Other types of O-glycan biosynthesis	ÆäËûÀàÐÍµÄO-¾ÛÌÇÉúÎïºÏ³É	7/ 2224	53/ 16103	0.13207547169811	0.61111135691104	1	Metabolism	Glycan biosynthesis and metabolism	gene-POFUT2|gene-B4GALT1|gene-GALNT7|gene-GALNT2|gene-GALNTL6|gene-ST3GAL3|gene-GALNT11	POFUT2|B4GALT1|GALNT7|GALNT2|GALNTL6|ST3GAL3|GALNT11
14	map00564	Glycerophospholipid metabolism	¸ÊÓÍÁ×Ö¬´úÐ»	14/ 2224	106/ 16103	0.13207547169811	0.61444716148428	1	Metabolism	Lipid metabolism	gene-PLPP5|gene-LPGAT1|gene-PNPLA7|gene-LPCAT1|gene-PCYT1A|gene-AGPAT5|gene-PCYT2|gene-PISD|gene-DGKQ|gene-PLD1|gene-LPIN2|gene-PLPP3|gene-PCYT1B|gene-PLA2G12A	PLPP5|LPGAT1|PNPLA7|LPCAT1|PCYT1A|AGPAT5|PCYT2|PISD|DGKQ|PLD1|LPIN2|PLPP3|PCYT1B|PLA2G12A
18	map00230	Purine metabolism	àÑßÊ´úÐ»	18/ 2224	136/ 16103	0.13235294117647	0.6152596730249	1	Metabolism	Nucleotide metabolism	gene-PDE3A|gene-NT5C2|gene-PDE4B|gene-ADSL|gene-RRM2|gene-RRM1|gene-PDE7B|gene-ENPP1|gene-IMPDH2|gene-XDH|gene-HPRT1|gene-AMPD3|gene-ATIC|gene-AK3|gene-NME7|gene-PDE1A|gene-PAPSS2|gene-NUDT2	PDE3A|NT5C2|PDE4B|ADSL|RRM2|RRM1|PDE7B|ENPP1|IMPDH2|XDH|HPRT1|AMPD3|ATIC|AK3|NME7|PDE1A|PAPSS2|NUDT2
5	map00980	Metabolism of xenobiotics by cytochrome P450	Ï¸°ûÉ«ËØP450ÒìÉúËØ´úÐ»	5/ 2224	38/ 16103	0.13157894736842	0.61770535506825	1	Metabolism	Xenobiotics biodegradation and metabolism	gene-LOC106048949|gene-LOC106036138|gene-LOC106030438|gene-CYP1B1|gene-LOC136786926	LOC106048949|LOC106036138|LOC106030438|CYP1B1|LOC136786926
5	map04710	Circadian rhythm	ÖçÒ¹½ÚÂÉ	5/ 2224	38/ 16103	0.13157894736842	0.61770535506825	1	Organismal Systems	Environmental adaptation	gene-CLOCK|gene-CRY1|gene-PER2|gene-CSNK1E|gene-BMAL1	CLOCK|CRY1|PER2|CSNK1E|BMAL1
9	map04623	Cytosolic DNA-sensing pathway	Ï¸°ûÈÜÖÊDNA´«¸ÐÍ¾¾¶	9/ 2224	69/ 16103	0.1304347826087	0.62632334930022	1	Organismal Systems	Immune system	gene-POLR2H|gene-POLR2K|gene-POLR2L|gene-POLR3B|gene-CGAS|gene-POLR3D|gene-NFKBIB|gene-RIPK1|gene-LOC106041042	POLR2H|POLR2K|POLR2L|POLR3B|CGAS|POLR3D|NFKBIB|RIPK1|LOC106041042
3	map04964	Proximal tubule bicarbonate reclamation	½ü¶ËÐ¡¹ÜÌ¼ËáÇâÑÎ»ØÊÕ	3/ 2224	23/ 16103	0.1304347826087	0.63381360633928	1	Organismal Systems	Excretory system	gene-GLS|gene-ATP1B1|gene-SLC4A4	GLS|ATP1B1|SLC4A4
3	map00340	Histidine metabolism	×é°±Ëá´úÐ»	3/ 2224	23/ 16103	0.1304347826087	0.63381360633928	1	Metabolism	Amino acid metabolism	gene-ALDH2|gene-CNDP2|gene-LOC106045817	ALDH2|CNDP2|LOC106045817
19	map05162	Measles	ÂéÕî	19/ 2224	145/ 16103	0.13103448275862	0.63444150615334	1	Human Diseases	Infectious disease: viral	gene-CSNK2B|gene-LOC125180748|gene-CSNK2A1|gene-LOC136787905|gene-NFKBIB|gene-MSN|gene-PIK3R1|gene-FAS|gene-AKT2|gene-GSK3B|gene-BID|gene-BAK1|gene-HSPA8|gene-IFNAR2|gene-EIF2AK4|gene-STAT1|gene-CDK2|gene-FOS|gene-RAB9A	CSNK2B|LOC125180748|CSNK2A1|LOC136787905|NFKBIB|MSN|PIK3R1|FAS|AKT2|GSK3B|BID|BAK1|HSPA8|IFNAR2|EIF2AK4|STAT1|CDK2|FOS|RAB9A
17	map04650	Natural killer cell mediated cytotoxicity	×ÔÈ»É±ÉËÏ¸°û½éµ¼µÄÏ¸°û¶¾ÐÔ	17/ 2224	130/ 16103	0.13076923076923	0.63473089749179	1	Organismal Systems	Immune system	gene-KRAS|gene-LOC106042579|gene-LOC106049708|gene-PPP3CB|gene-PLCG1|gene-LOC136787871|gene-PIK3R1|gene-MAP2K2|gene-IFNAR2|gene-MAP2K1|gene-BID|gene-FAS|gene-VAV2|gene-PTPN11|gene-RAC3|gene-SOS1|gene-NFATC1	KRAS|LOC106042579|LOC106049708|PPP3CB|PLCG1|LOC136787871|PIK3R1|MAP2K2|IFNAR2|MAP2K1|BID|FAS|VAV2|PTPN11|RAC3|SOS1|NFATC1
4	map04392	Hippo signaling pathway - multiple species	HippoÐÅºÅÍ¨Â·-¶àÎïÖÖ	4/ 2224	31/ 16103	0.12903225806452	0.63702848222792	1	Environmental Information Processing	Signal transduction	gene-LOC136787871|gene-TEAD1|gene-CSNK1E|gene-WWTR1	LOC136787871|TEAD1|CSNK1E|WWTR1
1	map00750	Vitamin B6 metabolism	Î¬ÉúËØB6´úÐ»	1/ 2224	7/ 16103	0.14285714285714	0.64676079567268	1	Metabolism	Metabolism of cofactors and vitamins	gene-PDXK	PDXK
7	map04214	Apoptosis - fly	Ï¸°ûµòÍö-¹ûÓ¬	7/ 2224	55/ 16103	0.12727272727273	0.65127004327899	1	Cellular Processes	Cell growth and death	gene-HTRA2|gene-KRAS|gene-AIFM1|gene-ELF1|gene-BIRC6|gene-ATF4|gene-LMNB2	HTRA2|KRAS|AIFM1|ELF1|BIRC6|ATF4|LMNB2
6	map00565	Ether lipid metabolism	ÃÑÖ¬´úÐ»	6/ 2224	48/ 16103	0.125	0.66700711105805	1	Metabolism	Lipid metabolism	gene-LPCAT1|gene-ENPP2|gene-PLD1|gene-PLPP3|gene-AGPS|gene-PLA2G12A	LPCAT1|ENPP2|PLD1|PLPP3|AGPS|PLA2G12A
2	map00604	Glycosphingolipid biosynthesis - ganglio series	ÌÇÇÊÖ¬ÉúÎïºÏ³É-Éñ¾­½ÚÏµÁÐ	2/ 2224	16/ 16103	0.125	0.66965834285832	1	Metabolism	Glycan biosynthesis and metabolism	gene-ST3GAL1|gene-SLC33A1	ST3GAL1|SLC33A1
22	map03013	Nucleocytoplasmic transport	ºËÖÊ×ªÔË	22/ 2224	171/ 16103	0.12865497076023	0.67392191955721	1	Genetic Information Processing	Translation	gene-EIF4A3|gene-RANBP17|gene-NDC1|gene-DDX39B|gene-XPO5|gene-AHCTF1|gene-RBM8A|gene-KPNA2|gene-NUP155|gene-NUP153|gene-TPR|gene-NCBP1|gene-AAAS|gene-IPO7|gene-THOC1|gene-IPO5|gene-UPF2|gene-LOC106037400|gene-RANGAP1|gene-NUP85|gene-POM121|gene-IPO11	EIF4A3|RANBP17|NDC1|DDX39B|XPO5|AHCTF1|RBM8A|KPNA2|NUP155|NUP153|TPR|NCBP1|AAAS|IPO7|THOC1|IPO5|UPF2|LOC106037400|RANGAP1|NUP85|POM121|IPO11
5	map00512	Mucin type O-glycan biosynthesis	Õ³µ°°×ÐÍO-¾ÛÌÇÉúÎïºÏ³É	5/ 2224	41/ 16103	0.1219512195122	0.6860187392513	1	Metabolism	Glycan biosynthesis and metabolism	gene-GALNTL6|gene-ST3GAL1|gene-GALNT2|gene-GALNT11|gene-GALNT7	GALNTL6|ST3GAL1|GALNT2|GALNT11|GALNT7
3	map00650	Butanoate metabolism	¶¡Ëá´úÐ»	3/ 2224	25/ 16103	0.12	0.69088540824222	1	Metabolism	Carbohydrate metabolism	gene-ACADS|gene-ACAT1|gene-ECHS1	ACADS|ACAT1|ECHS1
9	map04924	Renin secretion	ÉöËØ·ÖÃÚ	9/ 2224	74/ 16103	0.12162162162162	0.70984133566823	1	Organismal Systems	Endocrine system	gene-LOC106045450|gene-ITPR1|gene-EDNRA|gene-PPP3CB|gene-KCNMA1|gene-PDE3A|gene-ADORA1|gene-CTSB|gene-PDE1A	LOC106045450|ITPR1|EDNRA|PPP3CB|KCNMA1|PDE3A|ADORA1|CTSB|PDE1A
3	map00515	Mannose type O-glycan biosynthesis	¸ÊÂ¶ÌÇÐÍO-¾ÛÌÇÉúÎïºÏ³É	3/ 2224	26/ 16103	0.11538461538462	0.7167943554517	1	Metabolism	Glycan biosynthesis and metabolism	gene-CRPPA|gene-ST3GAL3|gene-B4GALT1	CRPPA|ST3GAL3|B4GALT1
9	map04920	Adipocytokine signaling pathway	Ö¬·¾Ï¸°ûÒò×ÓÐÅºÅÍ¨Â·	9/ 2224	75/ 16103	0.12	0.72500104173524	1	Organismal Systems	Endocrine system	gene-TNFRSF1A|gene-AKT2|gene-IRS1|gene-NFKBIE|gene-NFKBIB|gene-PTPN11|gene-PPARGC1A|gene-SOCS3|gene-IRS4	TNFRSF1A|AKT2|IRS1|NFKBIE|NFKBIB|PTPN11|PPARGC1A|SOCS3|IRS4
5	map00500	Starch and sucrose metabolism	µí·ÛºÍÕáÌÇ´úÐ»	5/ 2224	43/ 16103	0.11627906976744	0.72669627022685	1	Metabolism	Carbohydrate metabolism	gene-GBE1|gene-LOC106030903|gene-AGL|gene-PGM2L1|gene-ENPP1	GBE1|LOC106030903|AGL|PGM2L1|ENPP1
4	map05204	Chemical carcinogenesis - DNA adducts	»¯Ñ§ÖÂ°©×÷ÓÃ-DNA¼ÓºÏÎï	4/ 2224	35/ 16103	0.11428571428571	0.73152827975678	1	Human Diseases	Cancer: overview	gene-LOC106036138|gene-LOC106030438|gene-CYP1B1|gene-LOC136786926	LOC106036138|LOC106030438|CYP1B1|LOC136786926
1	map00740	Riboflavin metabolism	ºË»ÆËØ´úÐ»	1/ 2224	9/ 16103	0.11111111111111	0.73763445238263	1	Metabolism	Metabolism of cofactors and vitamins	gene-ENPP1	ENPP1
7	map04962	Vasopressin-regulated water reabsorption	¼ÓÑ¹ËØµ÷½ÚË®ÖØÎüÊÕ	7/ 2224	60/ 16103	0.11666666666667	0.74012748322143	1	Organismal Systems	Excretory system	gene-DCTN1|gene-LOC106031351|gene-DYNC2H1|gene-CREB3L1|gene-DYNC1I2|gene-DYNC1I1|gene-CREB5	DCTN1|LOC106031351|DYNC2H1|CREB3L1|DYNC1I2|DYNC1I1|CREB5
10	map03083	Polycomb repressive complex	¶àÊáÒÖÖÆ¸´ºÏÌå	10/ 2224	84/ 16103	0.11904761904762	0.74034415173055	1	Genetic Information Processing	Chromosome	gene-CSNK2B|gene-CBX6|gene-RING1|gene-L3MBTL3|gene-BCOR|gene-RBBP4|gene-JARID2|gene-LOC136787827|gene-LOC106035824|gene-PCGF2	CSNK2B|CBX6|RING1|L3MBTL3|BCOR|RBBP4|JARID2|LOC136787827|LOC106035824|PCGF2
3	map04966	Collecting duct acid secretion	Éö¼¯ºÏ¹ÜµÄËáµÄ·ÖÃÚ	3/ 2224	27/ 16103	0.11111111111111	0.74098484931916	1	Organismal Systems	Excretory system	gene-ATP6V1E1|gene-ATP6V0E1|gene-ATP6V1A	ATP6V1E1|ATP6V0E1|ATP6V1A
11	map04658	Th1 and Th2 cell differentiation	Th1ºÍTh2Ï¸°û·Ö»¯	11/ 2224	92/ 16103	0.1195652173913	0.74147317918287	1	Organismal Systems	Immune system	gene-LOC136788381|gene-JAG1|gene-PPP3CB|gene-FOS|gene-MAF|gene-PLCG1|gene-NOTCH1|gene-NFKBIE|gene-NFKBIB|gene-STAT1|gene-NFATC1	LOC136788381|JAG1|PPP3CB|FOS|MAF|PLCG1|NOTCH1|NFKBIE|NFKBIB|STAT1|NFATC1
14	map04725	Cholinergic synapse	µ¨¼îÄÜÍ»´¥	14/ 2224	116/ 16103	0.12068965517241	0.74638224831225	1	Organismal Systems	Nervous system	gene-KRAS|gene-ITPR1|gene-CREB3L1|gene-PIK3R1|gene-GNG7|gene-MAP2K1|gene-LOC106045450|gene-GNA11|gene-CREB5|gene-CAMK2G|gene-ATF4|gene-AKT2|gene-FOS|gene-LOC106039641	KRAS|ITPR1|CREB3L1|PIK3R1|GNG7|MAP2K1|LOC106045450|GNA11|CREB5|CAMK2G|ATF4|AKT2|FOS|LOC106039641
4	map04960	Aldosterone-regulated sodium reabsorption	È©¹ÌÍªµ÷½ÚÄÆÖØÎüÊÕ	4/ 2224	36/ 16103	0.11111111111111	0.75201935383104	1	Organismal Systems	Excretory system	gene-IRS1|gene-KRAS|gene-PIK3R1|gene-ATP1B1	IRS1|KRAS|PIK3R1|ATP1B1
13	map04620	Toll-like receptor signaling pathway	TollÑùÊÜÌåÐÅºÅÍ¨Â·	13/ 2224	109/ 16103	0.11926605504587	0.75637628360861	1	Organismal Systems	Immune system	gene-TICAM1|gene-PIK3R1|gene-MAP2K2|gene-MAP2K3|gene-RIPK1|gene-AKT2|gene-IFNAR2|gene-TAB1|gene-STAT1|gene-MAP2K1|gene-FOS|gene-LOC106041042|gene-CTSK	TICAM1|PIK3R1|MAP2K2|MAP2K3|RIPK1|AKT2|IFNAR2|TAB1|STAT1|MAP2K1|FOS|LOC106041042|CTSK
13	map04974	Protein digestion and absorption	µ°°×ÖÊµÄÏû»¯ºÍÎüÊÕ	13/ 2224	109/ 16103	0.11926605504587	0.75637628360861	1	Organismal Systems	Digestive system	gene-SLC16A10|gene-COL2A1|gene-COL21A1|gene-COL3A1|gene-COL6A1|gene-PRCP|gene-COL16A1|gene-COL4A1|gene-COL4A6|gene-COL23A1|gene-COL4A5|gene-ATP1B1|gene-SLC38A2	SLC16A10|COL2A1|COL21A1|COL3A1|COL6A1|PRCP|COL16A1|COL4A1|COL4A6|COL23A1|COL4A5|ATP1B1|SLC38A2
5	map02010	ABC transporters	ABC×ªÔËÆ÷	5/ 2224	45/ 16103	0.11111111111111	0.76342940675863	1	Environmental Information Processing	Membrane transport	gene-LOC106033447|gene-ABCB8|gene-ABCD3|gene-ABCB10|gene-ABCC4	LOC106033447|ABCB8|ABCD3|ABCB10|ABCC4
25	map05168	Herpes simplex virus 1 infection	µ¥´¿ðåÕî²¡¶¾1ÐÍ¸ÐÈ¾	25/ 2224	204/ 16103	0.12254901960784	0.77031640402811	1	Human Diseases	Infectious disease: viral	gene-EIF2B5|gene-CGAS|gene-EIF2B1|gene-EIF2AK4|gene-EIF2B4|gene-EIF4EBP1|gene-FAS|gene-IFNAR2|gene-AKT2|gene-CALR|gene-TAB1|gene-SOCS3|gene-SRSF5|gene-PIK3R1|gene-BID|gene-BAK1|gene-PTPN11|gene-STAT1|gene-LOC106049750|gene-LOC136788381|gene-LOC136787905|gene-NECTIN1|gene-TNFRSF1A|gene-PPP1CB|gene-TICAM1	EIF2B5|CGAS|EIF2B1|EIF2AK4|EIF2B4|EIF4EBP1|FAS|IFNAR2|AKT2|CALR|TAB1|SOCS3|SRSF5|PIK3R1|BID|BAK1|PTPN11|STAT1|LOC106049750|LOC136788381|LOC136787905|NECTIN1|TNFRSF1A|PPP1CB|TICAM1
14	map05410	Hypertrophic cardiomyopathy	·ÊºñÐÍÐÄ¼¡²¡	14/ 2224	119/ 16103	0.11764705882353	0.77947699608246	1	Human Diseases	Cardiovascular disease	gene-SGCB|gene-LMNA|gene-DAG1|gene-ACTB|gene-ITGA11|gene-TPM2|gene-ITGA6|gene-SGCA|gene-ITGA3|gene-ACTC1|gene-SNTB2|gene-LAMA2|gene-ITGA9|gene-DMD	SGCB|LMNA|DAG1|ACTB|ITGA11|TPM2|ITGA6|SGCA|ITGA3|ACTC1|SNTB2|LAMA2|ITGA9|DMD
3	map00030	Pentose phosphate pathway	Á×ËáÎìÌÇÍ¾¾¶	3/ 2224	29/ 16103	0.10344827586207	0.78439920609643	1	Metabolism	Carbohydrate metabolism	gene-TKT|gene-DERA|gene-PGD	TKT|DERA|PGD
4	map00051	Fructose and mannose metabolism	¹ûÌÇºÍ¸ÊÂ¶ÌÇ´úÐ»	4/ 2224	38/ 16103	0.10526315789474	0.7893527276463	1	Metabolism	Carbohydrate metabolism	gene-LOC106030903|gene-MPI|gene-LOC106030914|gene-GFUS	LOC106030903|MPI|LOC106030914|GFUS
13	map05416	Viral myocarditis	²¡¶¾ÐÔÐÄ¼¡Ñ×	13/ 2224	112/ 16103	0.11607142857143	0.78958314575441	1	Human Diseases	Cardiovascular disease	gene-CAV1|gene-ABL1|gene-ACTB|gene-DAG1|gene-LOC136788381|gene-SGCB|gene-BID|gene-SGCA|gene-EIF4G1|gene-RAC3|gene-SNTB2|gene-LAMA2|gene-DMD	CAV1|ABL1|ACTB|DAG1|LOC136788381|SGCB|BID|SGCA|EIF4G1|RAC3|SNTB2|LAMA2|DMD
5	map04745	Phototransduction - fly	¹â×ªµ¼-¹ûÓ¬	5/ 2224	47/ 16103	0.1063829787234	0.7962986788525	1	Organismal Systems	Sensory system	gene-GRK3|gene-LOC106045450|gene-ITPR1|gene-CAMK2G|gene-ACTB	GRK3|LOC106045450|ITPR1|CAMK2G|ACTB
16	map05146	Amoebiasis	°¢Ã×°Í²¡	16/ 2224	137/ 16103	0.11678832116788	0.80036908677247	1	Human Diseases	Infectious disease: parasitic	gene-LOC106048984|gene-COL4A1|gene-COL3A1|gene-GNAL|gene-LAMB1|gene-GNA11|gene-LOC106042017|gene-PIK3R1|gene-COL4A6|gene-ARG2|gene-LOC106045450|gene-PRDX1|gene-VCL|gene-LAMA5|gene-COL4A5|gene-LAMA2	LOC106048984|COL4A1|COL3A1|GNAL|LAMB1|GNA11|LOC106042017|PIK3R1|COL4A6|ARG2|LOC106045450|PRDX1|VCL|LAMA5|COL4A5|LAMA2
11	map04925	Aldosterone synthesis and secretion	È©¹ÌÍªµÄºÏ³ÉºÍ·ÖÃÚ	11/ 2224	97/ 16103	0.11340206185567	0.80121295286431	1	Organismal Systems	Endocrine system	gene-PRKD3|gene-ITPR1|gene-ATP2B1|gene-CREB3L1|gene-LOC106045450|gene-GNA11|gene-ATP1B1|gene-PRKCE|gene-CREB5|gene-CAMK2G|gene-ATF4	PRKD3|ITPR1|ATP2B1|CREB3L1|LOC106045450|GNA11|ATP1B1|PRKCE|CREB5|CAMK2G|ATF4
11	map04664	Fc epsilon RI signaling pathway	Fc-¦Å-RIÐÅºÅÍ¨Â·	11/ 2224	97/ 16103	0.11340206185567	0.80121295286431	1	Organismal Systems	Immune system	gene-LYN|gene-KRAS|gene-PLCG1|gene-PIK3R1|gene-MAP2K2|gene-MAP2K3|gene-MAP2K1|gene-AKT2|gene-VAV2|gene-RAC3|gene-SOS1	LYN|KRAS|PLCG1|PIK3R1|MAP2K2|MAP2K3|MAP2K1|AKT2|VAV2|RAC3|SOS1
2	map00511	Other glycan degradation	ÆäËû¾ÛÌÇ½µ½â	2/ 2224	21/ 16103	0.095238095238095	0.80767039668441	1	Metabolism	Glycan biosynthesis and metabolism	gene-NEU1|gene-NEU3	NEU1|NEU3
2	map00531	Glycosaminoglycan degradation	ÌÇ°·¾ÛÌÇ½µ½â	2/ 2224	21/ 16103	0.095238095238095	0.80767039668441	1	Metabolism	Glycan biosynthesis and metabolism	gene-GNS|gene-IDS	GNS|IDS
5	map05030	Cocaine addiction	¿É¿¨Òò³Éñ«	5/ 2224	48/ 16103	0.10416666666667	0.81133258207842	1	Human Diseases	Substance dependence	gene-CREB3L1|gene-FOSB|gene-ATF4|gene-CREB5|gene-BDNF	CREB3L1|FOSB|ATF4|CREB5|BDNF
6	map04923	Regulation of lipolysis in adipocytes	Ö¬·¾Ï¸°ûÖ¬½âµÄµ÷¿Ø	6/ 2224	57/ 16103	0.10526315789474	0.81749371030245	1	Organismal Systems	Endocrine system	gene-PIK3R1|gene-AKT2|gene-IRS1|gene-MGLL|gene-IRS4|gene-ADORA1	PIK3R1|AKT2|IRS1|MGLL|IRS4|ADORA1
1	map03450	Non-homologous end-joining	·ÇÍ¬Ô´Ä©¶ËÁ¬½Ó	1/ 2224	12/ 16103	0.083333333333333	0.83206886804621	1	Genetic Information Processing	Replication and repair	gene-FEN1	FEN1
7	map04927	Cortisol synthesis and secretion	Æ¤ÖÊ´¼µÄºÏ³ÉºÍ·ÖÃÚ	7/ 2224	67/ 16103	0.1044776119403	0.83575714854377	1	Organismal Systems	Endocrine system	gene-PBX1|gene-ATF4|gene-GNA11|gene-LOC106045450|gene-CREB3L1|gene-CREB5|gene-ITPR1	PBX1|ATF4|GNA11|LOC106045450|CREB3L1|CREB5|ITPR1
7	map04061	Viral protein interaction with cytokine and cytokine receptor	²¡¶¾µ°°×ÓëÏ¸°ûÒò×Ó-Ï¸°ûÒò×ÓÊÜÌåÏà»¥×÷ÓÃ	7/ 2224	67/ 16103	0.1044776119403	0.83575714854377	1	Environmental Information Processing	Signaling molecules and interaction	gene-LOC106038377|gene-IL10RB|gene-LOC106049708|gene-CSF1|gene-TNFRSF1A|gene-LOC106042579|gene-LOC106041042	LOC106038377|IL10RB|LOC106049708|CSF1|TNFRSF1A|LOC106042579|LOC106041042
5	map04973	Carbohydrate digestion and absorption	Ì¼Ë®»¯ºÏÎïµÄÏû»¯ºÍÎüÊÕ	5/ 2224	50/ 16103	0.1	0.83872938131464	1	Organismal Systems	Digestive system	gene-LOC106030903|gene-ATP1B1|gene-PIK3R1|gene-SLC37A4|gene-AKT2	LOC106030903|ATP1B1|PIK3R1|SLC37A4|AKT2
23	map05135	Yersinia infection	Ò®¶ûÉ­¾ú¸ÐÈ¾	23/ 2224	198/ 16103	0.11616161616162	0.84266561949238	1	Human Diseases	Infectious disease: bacterial	gene-BCAR1|gene-ARPC5L|gene-PIK3R1|gene-MAP2K2|gene-MAP2K3|gene-MAP2K1|gene-ARPC1B|gene-VAV2|gene-RAC3|gene-FOS|gene-ACTB|gene-NFATC1|gene-AKT2|gene-TAB1|gene-WAS|gene-PLCG1|gene-GSK3B|gene-DOCK1|gene-SKAP2|gene-CRK|gene-LOC106045450|gene-RPS6KA3|gene-TICAM1	BCAR1|ARPC5L|PIK3R1|MAP2K2|MAP2K3|MAP2K1|ARPC1B|VAV2|RAC3|FOS|ACTB|NFATC1|AKT2|TAB1|WAS|PLCG1|GSK3B|DOCK1|SKAP2|CRK|LOC106045450|RPS6KA3|TICAM1
24	map04530	Tight junction	½ôÃÜÁ¬½Ó	24/ 2224	206/ 16103	0.11650485436893	0.84312970447136	1	Cellular Processes	Cellular community - eukaryotes	gene-LOC106047735|gene-RAP1A|gene-ARPC1B|gene-ARPC5L|gene-SYNPO|gene-AMOTL2|gene-PATJ|gene-ACTB|gene-CGNL1|gene-TIAM1|gene-PRKCE|gene-DLG2|gene-JAM3|gene-ARHGAP17|gene-WAS|gene-LOC136790611|gene-TUBA1B|gene-RAP2C|gene-AMOT|gene-MSN|gene-LOC125180221|gene-PPP2CA|gene-RDX|gene-PCNA	LOC106047735|RAP1A|ARPC1B|ARPC5L|SYNPO|AMOTL2|PATJ|ACTB|CGNL1|TIAM1|PRKCE|DLG2|JAM3|ARHGAP17|WAS|LOC136790611|TUBA1B|RAP2C|AMOT|MSN|LOC125180221|PPP2CA|RDX|PCNA
10	map05032	Morphine addiction	Âð·È³Éñ«	10/ 2224	93/ 16103	0.10752688172043	0.84388605825057	1	Human Diseases	Substance dependence	gene-PDE4B|gene-ARRB1|gene-GNG7|gene-PDE7B|gene-GRK3|gene-PDE3A|gene-PDE1A|gene-LOC106037721|gene-LOC106039641|gene-ADORA1	PDE4B|ARRB1|GNG7|PDE7B|GRK3|PDE3A|PDE1A|LOC106037721|LOC106039641|ADORA1
2	map00900	Terpenoid backbone biosynthesis	ÝÆÀà¹Ç¼ÜÉúÎïºÏ³É	2/ 2224	23/ 16103	0.08695652173913	0.84668255133987	1	Metabolism	Metabolism of terpenoids and polyketides	gene-PCYOX1|gene-ACAT1	PCYOX1|ACAT1
63	map05014	Amyotrophic lateral sclerosis	¼¡Î®Ëõ²àË÷Ó²»¯Ö¢	63/ 2224	510/ 16103	0.12352941176471	0.85003356567822	1	Human Diseases	Neurodegenerative disease	gene-NRBF2|gene-PSMB2|gene-DCTN1|gene-PSMB6|gene-PINK1|gene-UQCRC1|gene-LOC106048536|gene-MAP1LC3A|gene-ATP5F1E|gene-NDUFA8|gene-TPR|gene-UBQLN1|gene-POM121|gene-NDUFA2|gene-NDUFA1|gene-PSMD9|gene-NDUFV2|gene-PSMD8|gene-TOMM40L|gene-SDHD|gene-COX7C|gene-COX7B|gene-COX7A2L|gene-PSMC1|gene-BID|gene-ACTB|gene-LOC136791282|gene-NUP155|gene-NUP153|gene-TANK|gene-MAP1LC3C|gene-ATF4|gene-PPP3CB|gene-NCB…	NRBF2|PSMB2|DCTN1|PSMB6|PINK1|UQCRC1|LOC106048536|MAP1LC3A|ATP5F1E|NDUFA8|TPR|UBQLN1|POM121|NDUFA2|NDUFA1|PSMD9|NDUFV2|PSMD8|TOMM40L|SDHD|COX7C|COX7B|COX7A2L|PSMC1|BID|ACTB|LOC136791282|NUP155|NUP153|TANK|MAP1LC3C|ATF4|PPP3CB|NCBP1|NDUFV1|DDIT3|PSMC6|UQCRFS1|DNAL4|SIGMAR1|RB1CC1|VCP|NDUFA13|MAP2K3|LOC136790611|SEM1|FIG4|LOC106047735|WIPI2|SPG11|SQSTM1|TNFRSF1A|NUP85|ATF6|ATP5F1D|NDUFS8|LOC1367879…
5	map04978	Mineral absorption	¿óÎïÖÊÎüÊÕ	5/ 2224	51/ 16103	0.098039215686275	0.85115287559188	1	Organismal Systems	Digestive system	gene-HMOX2|gene-ATP1B1|gene-HMOX1|gene-ATP2B1|gene-FTH1	HMOX2|ATP1B1|HMOX1|ATP2B1|FTH1
1	map00730	Thiamine metabolism	Áò°·ËØ´úÐ»	1/ 2224	13/ 16103	0.076923076923077	0.85527928615829	1	Metabolism	Metabolism of cofactors and vitamins	gene-TPK1	TPK1
5	map04979	Cholesterol metabolism	µ¨¹Ì´¼´úÐ»	5/ 2224	52/ 16103	0.096153846153846	0.86277012488663	1	Organismal Systems	Digestive system	gene-ANGPTL4|gene-NPC1|gene-NPC2|gene-LOC136791726|gene-LRPAP1	ANGPTL4|NPC1|NPC2|LOC136791726|LRPAP1
2	map04977	Vitamin digestion and absorption	Î¬ÉúËØµÄÏû»¯ºÍÎüÊÕ	2/ 2224	24/ 16103	0.083333333333333	0.86336017369436	1	Organismal Systems	Digestive system	gene-LOC106033447|gene-SLC5A6	LOC106033447|SLC5A6
12	map04540	Gap junction	¼äÏ¶Á¬½Ó	12/ 2224	112/ 16103	0.10714285714286	0.86420221719538	1	Cellular Processes	Cellular community - eukaryotes	gene-KRAS|gene-ITPR1|gene-GNA11|gene-MAP2K2|gene-LOC106047735|gene-MAP2K1|gene-LOC106045450|gene-LOC136790611|gene-TUBA1B|gene-SOS1|gene-PDGFRB|gene-PDGFB	KRAS|ITPR1|GNA11|MAP2K2|LOC106047735|MAP2K1|LOC106045450|LOC136790611|TUBA1B|SOS1|PDGFRB|PDGFB
9	map04911	Insulin secretion	ÒÈµºËØ·ÖÃÚ	9/ 2224	87/ 16103	0.10344827586207	0.86568946061406	1	Organismal Systems	Endocrine system	gene-KCNMA1|gene-ATF4|gene-CREB3L1|gene-LOC106045450|gene-GNA11|gene-ATP1B1|gene-CREB5|gene-CAMK2G|gene-GCG	KCNMA1|ATF4|CREB3L1|LOC106045450|GNA11|ATP1B1|CREB5|CAMK2G|GCG
3	map00982	Drug metabolism - cytochrome P450	Ò©Îï´úÐ»-Ï¸°ûÉ«ËØP450	3/ 2224	34/ 16103	0.088235294117647	0.86706592058759	1	Metabolism	Xenobiotics biodegradation and metabolism	gene-LOC106048949|gene-LOC106030438|gene-LOC136786926	LOC106048949|LOC106030438|LOC136786926
1	map00430	Taurine and hypotaurine metabolism	Å£»ÇËáºÍÑÇÅ£»ÇËá´úÐ»	1/ 2224	14/ 16103	0.071428571428571	0.8752829447874	1	Metabolism	Metabolism of other amino acids	gene-ADO	ADO
18	map04514	Cell adhesion molecules	Ï¸°ûÕ³¸½·Ö×Ó	18/ 2224	164/ 16103	0.10975609756098	0.8818113453185	1	Environmental Information Processing	Signaling molecules and interaction	gene-LOC106035728|gene-NCAM1|gene-ITGA6|gene-NECTIN1|gene-CNTN1|gene-SDC2|gene-PTPRD|gene-LOC136788381|gene-PTPRF|gene-NEGR1|gene-NRXN1|gene-SDC1|gene-NLGN4X|gene-CD58|gene-JAM3|gene-PTPRS|gene-NTNG1|gene-ITGA9	LOC106035728|NCAM1|ITGA6|NECTIN1|CNTN1|SDC2|PTPRD|LOC136788381|PTPRF|NEGR1|NRXN1|SDC1|NLGN4X|CD58|JAM3|PTPRS|NTNG1|ITGA9
18	map04630	JAK-STAT signaling pathway	JAK-STATÐÅºÅÍ¨Â·	18/ 2224	164/ 16103	0.10975609756098	0.8818113453185	1	Environmental Information Processing	Signal transduction	gene-MYC|gene-SOS1|gene-SOCS3|gene-MCL1|gene-PDGFRB|gene-PIK3R1|gene-IFNAR2|gene-AKT2|gene-CISH|gene-SOCS1|gene-LOC106035824|gene-PTPN11|gene-STAT1|gene-IL13RA2|gene-IL10RB|gene-CNTF|gene-PDGFB|gene-SOCS5	MYC|SOS1|SOCS3|MCL1|PDGFRB|PIK3R1|IFNAR2|AKT2|CISH|SOCS1|LOC106035824|PTPN11|STAT1|IL13RA2|IL10RB|CNTF|PDGFB|SOCS5
7	map04918	Thyroid hormone synthesis	¼××´ÏÙ¼¤ËØºÏ³É	7/ 2224	72/ 16103	0.097222222222222	0.88513668747597	1	Organismal Systems	Endocrine system	gene-ATF4|gene-CREB3L1|gene-ATP1B1|gene-LOC106045450|gene-TTF1|gene-CREB5|gene-ITPR1	ATF4|CREB3L1|ATP1B1|LOC106045450|TTF1|CREB5|ITPR1
7	map03018	RNA degradation	RNA½µ½â	7/ 2224	74/ 16103	0.094594594594595	0.90107256595943	1	Genetic Information Processing	Folding, sorting and degradation	gene-EXOSC3|gene-CNOT1|gene-XRN1|gene-CNOT9|gene-EXOSC8|gene-LSM7|gene-TOB1	EXOSC3|CNOT1|XRN1|CNOT9|EXOSC8|LSM7|TOB1
3	map04130	SNARE interactions in vesicular transport	ÄÒÅÝ×ªÔËÖÐSNAREÏà»¥×÷ÓÃ	3/ 2224	37/ 16103	0.081081081081081	0.90198373187854	1	Genetic Information Processing	Folding, sorting and degradation	gene-VAMP4|gene-STX7|gene-STX18	VAMP4|STX7|STX18
3	map00350	Tyrosine metabolism	ÀÒ°±Ëá´úÐ»	3/ 2224	37/ 16103	0.081081081081081	0.90198373187854	1	Metabolism	Amino acid metabolism	gene-LOC106048949|gene-COMT|gene-GOT1	LOC106048949|COMT|GOT1
16	map04261	Adrenergic signaling in cardiomyocytes	ÐÄ¼¡Ï¸°ûµÄÉöÉÏÏÙËØÄÜÐÅºÅ´«µ¼	16/ 2224	152/ 16103	0.10526315789474	0.90671499914997	1	Organismal Systems	Circulatory system	gene-TPM2|gene-ATF4|gene-PPP2R5C|gene-PPP2R5A|gene-CREB3L1|gene-ACTC1|gene-CREB5|gene-AKT2|gene-LOC106045450|gene-ATP1B1|gene-PPP2CA|gene-CAMK2G|gene-SLC9A1|gene-PPP1CB|gene-RPS6KA5|gene-ATP2B1	TPM2|ATF4|PPP2R5C|PPP2R5A|CREB3L1|ACTC1|CREB5|AKT2|LOC106045450|ATP1B1|PPP2CA|CAMK2G|SLC9A1|PPP1CB|RPS6KA5|ATP2B1
1	map00360	Phenylalanine metabolism	±½±û°±Ëá´úÐ»	1/ 2224	16/ 16103	0.0625	0.90738034430054	1	Metabolism	Amino acid metabolism	gene-GOT1	GOT1
1	map00120	Primary bile acid biosynthesis	³õ¼¶µ¨Ö­ËáÉúÎïºÏ³É	1/ 2224	16/ 16103	0.0625	0.90738034430054	1	Metabolism	Lipid metabolism	gene-CYP7B1	CYP7B1
15	map04064	NF-kappa B signaling pathway	NF-¦ÊBÐÅºÅÍ¨Â·	15/ 2224	144/ 16103	0.10416666666667	0.9086089305209	1	Environmental Information Processing	Signal transduction	gene-CSNK2B|gene-LYN|gene-CSNK2A1|gene-LOC125180748|gene-CYLD|gene-PLCG1|gene-RIPK1|gene-TNFRSF1A|gene-GADD45G|gene-TAB3|gene-TAB1|gene-MAP3K14|gene-TICAM1|gene-LOC106041042|gene-EDA2R	CSNK2B|LYN|CSNK2A1|LOC125180748|CYLD|PLCG1|RIPK1|TNFRSF1A|GADD45G|TAB3|TAB1|MAP3K14|TICAM1|LOC106041042|EDA2R
9	map04721	Synaptic vesicle cycle	Í»´¥Ð¡ÅÝÑ­»·	9/ 2224	93/ 16103	0.096774193548387	0.91031034225775	1	Organismal Systems	Nervous system	gene-RIMS1|gene-CLTCL1|gene-AP2A2|gene-DNM2|gene-CLTC|gene-ATP6V0E1|gene-ATP6V1E1|gene-CLTB|gene-ATP6V1A	RIMS1|CLTCL1|AP2A2|DNM2|CLTC|ATP6V0E1|ATP6V1E1|CLTB|ATP6V1A
10	map04713	Circadian entrainment	ÖçÒ¹½ÚÂÉ¼Ð´ø	10/ 2224	102/ 16103	0.098039215686275	0.91201037214005	1	Organismal Systems	Environmental adaptation	gene-NOS1AP|gene-ITPR1|gene-MTNR1A|gene-GNG7|gene-PER2|gene-LOC106045450|gene-CAMK2G|gene-FOS|gene-RPS6KA5|gene-LOC106039641	NOS1AP|ITPR1|MTNR1A|GNG7|PER2|LOC106045450|CAMK2G|FOS|RPS6KA5|LOC106039641
22	map04145	Phagosome	ÍÌÊÉÌå	22/ 2224	203/ 16103	0.10837438423645	0.91319950006939	1	Cellular Processes	Transport and catabolism	gene-SEC61G|gene-LOC106047735|gene-CALR|gene-CTSL|gene-PIKFYVE|gene-ATP6V1A|gene-M6PR|gene-DYNC2H1|gene-COLEC12|gene-DYNC1I1|gene-ATP6V1E1|gene-LOC106044527|gene-MRC2|gene-STX18|gene-ATP6V0E1|gene-LOC136790611|gene-TUBA1B|gene-LOC136788381|gene-SEC61A2|gene-ACTB|gene-DYNC1I2|gene-STX7	SEC61G|LOC106047735|CALR|CTSL|PIKFYVE|ATP6V1A|M6PR|DYNC2H1|COLEC12|DYNC1I1|ATP6V1E1|LOC106044527|MRC2|STX18|ATP6V0E1|LOC136790611|TUBA1B|LOC136788381|SEC61A2|ACTB|DYNC1I2|STX7
20	map05164	Influenza A	¼×ÐÍÁ÷¸Ð	20/ 2224	187/ 16103	0.10695187165775	0.91518243301432	1	Human Diseases	Infectious disease: viral	gene-LOC136788381|gene-LOC106042579|gene-LOC106049708|gene-ACTB|gene-KPNA2|gene-PIK3R1|gene-MAP2K2|gene-IFNAR2|gene-MAP2K1|gene-BID|gene-FAS|gene-SLC25A4|gene-NFKBIB|gene-LOC106035824|gene-SOCS3|gene-STAT1|gene-BAK1|gene-AKT2|gene-TICAM1|gene-TNFRSF1A	LOC136788381|LOC106042579|LOC106049708|ACTB|KPNA2|PIK3R1|MAP2K2|IFNAR2|MAP2K1|BID|FAS|SLC25A4|NFKBIB|LOC106035824|SOCS3|STAT1|BAK1|AKT2|TICAM1|TNFRSF1A
3	map04940	Type I diabetes mellitus	IÐÍÌÇÄò²¡	3/ 2224	39/ 16103	0.076923076923077	0.92041940725535	1	Human Diseases	Endocrine and metabolic disease	gene-LOC136788381|gene-ICA1|gene-FAS	LOC136788381|ICA1|FAS
3	map00052	Galactose metabolism	°ëÈéÌÇ´úÐ»	3/ 2224	39/ 16103	0.076923076923077	0.92041940725535	1	Metabolism	Carbohydrate metabolism	gene-LOC106030903|gene-B4GALT1|gene-LOC106030914	LOC106030903|B4GALT1|LOC106030914
2	map05332	Graft-versus-host disease	ÒÆÖ²Îï¿¹ËÞÖ÷²¡	2/ 2224	29/ 16103	0.068965517241379	0.92433857841856	1	Human Diseases	Immune disease	gene-LOC136788381|gene-FAS	LOC136788381|FAS
31	map05130	Pathogenic Escherichia coli infection	ÖÂ²¡ÐÔ´ó³¦¸Ë¾ú¸ÐÈ¾	31/ 2224	280/ 16103	0.11071428571429	0.92676952001881	1	Human Diseases	Infectious disease: bacterial	gene-ABL1|gene-LOC136787871|gene-LOC106047735|gene-ARPC1B|gene-NFKBIB|gene-ARPC5L|gene-LOC106042579|gene-FOS|gene-NCKAP1|gene-TMBIM6|gene-MYO5A|gene-ACTB|gene-F2R|gene-FAS|gene-MYO1B|gene-MYO1C|gene-MYO1D|gene-TAB3|gene-TAB1|gene-MYO1E|gene-LOC136790611|gene-GAPDH|gene-TUBA1B|gene-ABI1|gene-PTPN11|gene-LOC106049708|gene-CYTH1|gene-BAK1|gene-RIPK1|gene-TNFRSF1A|gene-LOC106038610	ABL1|LOC136787871|LOC106047735|ARPC1B|NFKBIB|ARPC5L|LOC106042579|FOS|NCKAP1|TMBIM6|MYO5A|ACTB|F2R|FAS|MYO1B|MYO1C|MYO1D|TAB3|TAB1|MYO1E|LOC136790611|GAPDH|TUBA1B|ABI1|PTPN11|LOC106049708|CYTH1|BAK1|RIPK1|TNFRSF1A|LOC106038610
1	map00061	Fatty acid biosynthesis	Ö¬·¾ËáÉúÎïºÏ³É	1/ 2224	18/ 16103	0.055555555555556	0.93121984443385	1	Metabolism	Lipid metabolism	gene-HSD17B8	HSD17B8
1	map00910	Nitrogen metabolism	µª´úÐ»	1/ 2224	18/ 16103	0.055555555555556	0.93121984443385	1	Metabolism	Energy metabolism	gene-CA8	CA8
16	map04723	Retrograde endocannabinoid signaling	ÄæÐÐÄÚÔ´ÐÔ´óÂéËØÐÅºÅ´«µ¼	16/ 2224	159/ 16103	0.10062893081761	0.93734065316821	1	Organismal Systems	Nervous system	gene-RIMS1|gene-ITPR1|gene-NDUFS8|gene-NDUFA13|gene-NDUFS1|gene-LOC106045450|gene-MGLL|gene-GNG7|gene-NDUFA8|gene-NDUFB7|gene-NDUFA2|gene-LOC106037721|gene-NDUFV1|gene-NDUFV2|gene-NDUFA1|gene-LOC106039641	RIMS1|ITPR1|NDUFS8|NDUFA13|NDUFS1|LOC106045450|MGLL|GNG7|NDUFA8|NDUFB7|NDUFA2|LOC106037721|NDUFV1|NDUFV2|NDUFA1|LOC106039641
12	map05142	Chagas disease	Ç¡¼ÓË¹²¡	12/ 2224	125/ 16103	0.096	0.93921647993779	1	Human Diseases	Infectious disease: parasitic	gene-GNAL|gene-GNA11|gene-FOS|gene-PIK3R1|gene-TNFRSF1A|gene-AKT2|gene-LOC106045450|gene-FAS|gene-PPP2CA|gene-CALR|gene-TICAM1|gene-TGFBR2	GNAL|GNA11|FOS|PIK3R1|TNFRSF1A|AKT2|LOC106045450|FAS|PPP2CA|CALR|TICAM1|TGFBR2
10	map04972	Pancreatic secretion	ÒÈÏÙ·ÖÃÚ	10/ 2224	108/ 16103	0.092592592592593	0.94185057125575	1	Organismal Systems	Digestive system	gene-KCNMA1|gene-ITPR1|gene-ATP2B1|gene-SLC4A4|gene-LOC106045450|gene-RAP1A|gene-ATP1B1|gene-LOC106035386|gene-SLC9A1|gene-PLA2G12A	KCNMA1|ITPR1|ATP2B1|SLC4A4|LOC106045450|RAP1A|ATP1B1|LOC106035386|SLC9A1|PLA2G12A
10	map04750	Inflammatory mediator regulation of TRP channels	TRPÍ¨µÀµÄÑ×Ö¢½éÖÊµ÷½Ú	10/ 2224	108/ 16103	0.092592592592593	0.94185057125575	1	Organismal Systems	Sensory system	gene-ITPR1|gene-TRPA1|gene-PIK3R1|gene-MAP2K3|gene-PLCG1|gene-LOC106045450|gene-PRKCD|gene-PRKCE|gene-CAMK2G|gene-PPP1CB	ITPR1|TRPA1|PIK3R1|MAP2K3|PLCG1|LOC106045450|PRKCD|PRKCE|CAMK2G|PPP1CB
8	map04970	Salivary secretion	ÍÙÒº·ÖÃÚ	8/ 2224	90/ 16103	0.088888888888889	0.94196130911465	1	Organismal Systems	Digestive system	gene-KCNMA1|gene-ITPR1|gene-ATP2B1|gene-LOC106044772|gene-LOC106045450|gene-ATP1B1|gene-LOC106035386|gene-SLC9A1	KCNMA1|ITPR1|ATP2B1|LOC106044772|LOC106045450|ATP1B1|LOC106035386|SLC9A1
8	map04727	GABAergic synapse	GABAÄÜÍ»´¥	8/ 2224	91/ 16103	0.087912087912088	0.94628811679146	1	Organismal Systems	Nervous system	gene-GLS|gene-GNG7|gene-GABARAPL2|gene-GABARAP|gene-TRAK2|gene-LOC106037721|gene-SLC38A2|gene-LOC106039641	GLS|GNG7|GABARAPL2|GABARAP|TRAK2|LOC106037721|SLC38A2|LOC106039641
4	map00590	Arachidonic acid metabolism	»¨ÉúËÄÏ©Ëá´úÐ»	4/ 2224	53/ 16103	0.075471698113208	0.94670066787919	1	Metabolism	Lipid metabolism	gene-LOC106036138|gene-PTGES2|gene-EPHX2|gene-PLA2G12A	LOC106036138|PTGES2|EPHX2|PLA2G12A
19	map04072	Phospholipase D signaling pathway	Á×Ö¬Ã¸DÐÅºÅÍ¨Â·	19/ 2224	188/ 16103	0.10106382978723	0.94875011043056	1	Environmental Information Processing	Signal transduction	gene-KRAS|gene-SPHK1|gene-CYTH1|gene-AGPAT5|gene-DNM2|gene-PIK3R1|gene-MAP2K2|gene-PLCG1|gene-MAP2K1|gene-MRAS|gene-AKT2|gene-F2R|gene-DGKQ|gene-PTPN11|gene-PLD1|gene-SOS1|gene-PDGFRB|gene-PLPP3|gene-PDGFB	KRAS|SPHK1|CYTH1|AGPAT5|DNM2|PIK3R1|MAP2K2|PLCG1|MAP2K1|MRAS|AKT2|F2R|DGKQ|PTPN11|PLD1|SOS1|PDGFRB|PLPP3|PDGFB
10	map04726	Serotonergic synapse	5-ôÇÉ«°·ÄÜÍ»´¥	10/ 2224	110/ 16103	0.090909090909091	0.94961391185029	1	Organismal Systems	Nervous system	gene-HTR1B|gene-KRAS|gene-DUSP1|gene-ITPR1|gene-HTR1F|gene-GNG7|gene-MAP2K1|gene-LOC106045450|gene-KCND2|gene-LOC106039641	HTR1B|KRAS|DUSP1|ITPR1|HTR1F|GNG7|MAP2K1|LOC106045450|KCND2|LOC106039641
13	map04270	Vascular smooth muscle contraction	Ñª¹ÜÆ½»¬¼¡ÊÕËõ	13/ 2224	137/ 16103	0.094890510948905	0.95089097285998	1	Organismal Systems	Circulatory system	gene-LOC106045450|gene-PPP1R12B|gene-ITPR1|gene-EDNRA|gene-GNA11|gene-MAP2K2|gene-MAP2K1|gene-KCNMA1|gene-PRKCD|gene-PRKCE|gene-MYLK4|gene-PPP1CB|gene-PLA2G12A	LOC106045450|PPP1R12B|ITPR1|EDNRA|GNA11|MAP2K2|MAP2K1|KCNMA1|PRKCD|PRKCE|MYLK4|PPP1CB|PLA2G12A
2	map01040	Biosynthesis of unsaturated fatty acids	²»±¥ºÍÖ¬·¾ËáµÄÉúÎïºÏ³É	2/ 2224	33/ 16103	0.060606060606061	0.95355216843683	1	Metabolism	Lipid metabolism	gene-LOC136788242|gene-HACD3	LOC136788242|HACD3
14	map04611	Platelet activation	ÑªÐ¡°å»î»¯	14/ 2224	147/ 16103	0.095238095238095	0.95468904487185	1	Organismal Systems	Immune system	gene-LYN|gene-ITPR1|gene-RAP1A|gene-COL3A1|gene-PIK3R1|gene-ACTB|gene-AKT2|gene-LOC106045450|gene-TLN2|gene-TLN1|gene-MYLK4|gene-PPP1CB|gene-F2R|gene-NOS3	LYN|ITPR1|RAP1A|COL3A1|PIK3R1|ACTB|AKT2|LOC106045450|TLN2|TLN1|MYLK4|PPP1CB|F2R|NOS3
10	map04659	Th17 cell differentiation	Th17Ï¸°û·Ö»¯	10/ 2224	114/ 16103	0.087719298245614	0.9624490935101	1	Organismal Systems	Immune system	gene-LOC136788381|gene-HSP90AB1|gene-PPP3CB|gene-FOS|gene-PLCG1|gene-NFKBIE|gene-NFKBIB|gene-STAT1|gene-TGFBR2|gene-NFATC1	LOC136788381|HSP90AB1|PPP3CB|FOS|PLCG1|NFKBIE|NFKBIB|STAT1|TGFBR2|NFATC1
17	map04921	Oxytocin signaling pathway	´ß²úËØÐÅºÅÍ¨Â·	17/ 2224	177/ 16103	0.096045197740113	0.96441903046441	1	Organismal Systems	Endocrine system	gene-KRAS|gene-PPP1R12B|gene-ITPR1|gene-PPP3CB|gene-FOS|gene-ACTB|gene-MAP2K2|gene-RGS2|gene-MAP2K1|gene-LOC106045450|gene-MYLK4|gene-CAMK2G|gene-RCAN1|gene-PPP1CB|gene-NFATC1|gene-NOS3|gene-EEF2K	KRAS|PPP1R12B|ITPR1|PPP3CB|FOS|ACTB|MAP2K2|RGS2|MAP2K1|LOC106045450|MYLK4|CAMK2G|RCAN1|PPP1CB|NFATC1|NOS3|EEF2K
7	map04657	IL-17 signaling pathway	IL-17ÐÅºÅÍ¨Â·	7/ 2224	87/ 16103	0.080459770114943	0.965305699024	1	Organismal Systems	Immune system	gene-ANAPC5|gene-HSP90AB1|gene-MAPK6|gene-GSK3B|gene-TAB3|gene-FOSB|gene-FOS	ANAPC5|HSP90AB1|MAPK6|GSK3B|TAB3|FOSB|FOS
3	map03060	Protein export	µ°°×ÖÊÊä³ö	3/ 2224	47/ 16103	0.063829787234043	0.96660834915076	1	Genetic Information Processing	Folding, sorting and degradation	gene-SEC61G|gene-SRP19|gene-SEC61A2	SEC61G|SRP19|SEC61A2
6	map04610	Complement and coagulation cascades	²¹ÌåºÍÄýÑª¼¶Áª·´Ó¦	6/ 2224	78/ 16103	0.076923076923077	0.96731098200406	1	Organismal Systems	Immune system	gene-CLU|gene-THBD|gene-F2R|gene-SERPINE2|gene-CFD|gene-F3	CLU|THBD|F2R|SERPINE2|CFD|F3
14	map05414	Dilated cardiomyopathy	À©ÕÅÐÍÐÄ¼¡²¡	14/ 2224	152/ 16103	0.092105263157895	0.96740099957274	1	Human Diseases	Cardiovascular disease	gene-SGCB|gene-LMNA|gene-DAG1|gene-ACTB|gene-ITGA11|gene-TPM2|gene-ITGA6|gene-SGCA|gene-ITGA3|gene-ACTC1|gene-SNTB2|gene-LAMA2|gene-ITGA9|gene-DMD	SGCB|LMNA|DAG1|ACTB|ITGA11|TPM2|ITGA6|SGCA|ITGA3|ACTC1|SNTB2|LAMA2|ITGA9|DMD
4	map05144	Malaria	Å±¼²	4/ 2224	58/ 16103	0.068965517241379	0.96780732285366	1	Human Diseases	Infectious disease: parasitic	gene-MET|gene-SDC1|gene-CD81|gene-SDC2	MET|SDC1|CD81|SDC2
3	map04975	Fat digestion and absorption	Ö¬·¾µÄÏû»¯ºÍÎüÊÕ	3/ 2224	48/ 16103	0.0625	0.97014568250711	1	Organismal Systems	Digestive system	gene-PLPP3|gene-ACAT1|gene-PLA2G12A	PLPP3|ACAT1|PLA2G12A
3	map00830	Retinol metabolism	ÊÓ»Æ´¼´úÐ»	3/ 2224	48/ 16103	0.0625	0.97014568250711	1	Metabolism	Metabolism of cofactors and vitamins	gene-LOC106048949|gene-DHRS3|gene-ALDH1A2	LOC106048949|DHRS3|ALDH1A2
10	map05323	Rheumatoid arthritis	Àà·çÊªÐÔ¹Ø½ÚÑ×	10/ 2224	119/ 16103	0.084033613445378	0.97433921339892	1	Human Diseases	Immune disease	gene-LOC136788381|gene-LOC106044527|gene-VEGFA|gene-ATP6V0E1|gene-CSF1|gene-ATP6V1E1|gene-CTSL|gene-FOS|gene-CTSK|gene-ATP6V1A	LOC136788381|LOC106044527|VEGFA|ATP6V0E1|CSF1|ATP6V1E1|CTSL|FOS|CTSK|ATP6V1A
10	map04260	Cardiac muscle contraction	ÐÄ¼¡ÊÕËõ	10/ 2224	119/ 16103	0.084033613445378	0.97433921339892	1	Organismal Systems	Circulatory system	gene-UQCRFS1|gene-COX7C|gene-COX7B|gene-COX7A2L|gene-LOC136786747|gene-UQCRC1|gene-TPM2|gene-ATP1B1|gene-ACTC1|gene-SLC9A1	UQCRFS1|COX7C|COX7B|COX7A2L|LOC136786747|UQCRC1|TPM2|ATP1B1|ACTC1|SLC9A1
4	map04742	Taste transduction	Î¶¾õ×ªµ¼	4/ 2224	62/ 16103	0.064516129032258	0.97876730759591	1	Organismal Systems	Sensory system	gene-HTR1B|gene-LOC106037721|gene-PDE1A|gene-HTR1F	HTR1B|LOC106037721|PDE1A|HTR1F
7	map04971	Gastric acid secretion	Î¸Ëá·ÖÃÚ	7/ 2224	93/ 16103	0.075268817204301	0.97943372204402	1	Organismal Systems	Digestive system	gene-ITPR1|gene-ACTB|gene-LOC106045450|gene-ATP1B1|gene-MYLK4|gene-CAMK2G|gene-SLC9A1	ITPR1|ACTB|LOC106045450|ATP1B1|MYLK4|CAMK2G|SLC9A1
24	map04120	Ubiquitin mediated proteolysis	·ºËØ½éµ¼µÄµ°°×Ë®½â	24/ 2224	247/ 16103	0.097165991902834	0.97970105470391	1	Genetic Information Processing	Folding, sorting and degradation	gene-UBC|gene-RRP8|gene-UBE3C|gene-ANAPC4|gene-ANAPC5|gene-ELOB|gene-UBA7|gene-KLHL13|gene-SOCS3|gene-SOCS1|gene-RNF7|gene-MDM2|gene-UBE2L3|gene-STUB1|gene-UBE2K|gene-UBE4B|gene-MGRN1|gene-FANCL|gene-UBE2E2|gene-UBE2E3|gene-BIRC6|gene-SMURF1|gene-SMURF2|gene-UBOX5	UBC|RRP8|UBE3C|ANAPC4|ANAPC5|ELOB|UBA7|KLHL13|SOCS3|SOCS1|RNF7|MDM2|UBE2L3|STUB1|UBE2K|UBE4B|MGRN1|FANCL|UBE2E2|UBE2E3|BIRC6|SMURF1|SMURF2|UBOX5
9	map03250	Viral life cycle - HIV-1	²¡¶¾ÉúÃüÖÜÆÚ-HIV-1	9/ 2224	113/ 16103	0.079646017699115	0.98048867832896	1	Genetic Information Processing	Information processing in viruses	gene-PPIA|gene-ELL2|gene-LOC106035824|gene-NUP153|gene-MLLT3|gene-AFF4|gene-NELFB|gene-NELFCD|gene-MAP1B	PPIA|ELL2|LOC106035824|NUP153|MLLT3|AFF4|NELFB|NELFCD|MAP1B
2	map04624	Toll and Imd signaling pathway	TollºÍImdÐÅºÅÍ¨Â·	2/ 2224	40/ 16103	0.05	0.98070097138904	1	Organismal Systems	Immune system	gene-MAP2K3|gene-ANK2	MAP2K3|ANK2
1	map00592	alpha-Linolenic acid metabolism	¦Á-ÑÇÂéËá´úÐ»	1/ 2224	27/ 16103	0.037037037037037	0.98198357484401	1	Metabolism	Lipid metabolism	gene-PLA2G12A	PLA2G12A
10	map04724	Glutamatergic synapse	¹È°±ËáÄÜÍ»´¥	10/ 2224	125/ 16103	0.08	0.98404149215896	1	Organismal Systems	Nervous system	gene-GLS|gene-GRK3|gene-ITPR1|gene-HOMER1|gene-PPP3CB|gene-GNG7|gene-LOC106045450|gene-PLD1|gene-SLC38A2|gene-LOC106039641	GLS|GRK3|ITPR1|HOMER1|PPP3CB|GNG7|LOC106045450|PLD1|SLC38A2|LOC106039641
4	map05321	Inflammatory bowel disease	Ñ×Ö¢ÐÔ³¦²¡	4/ 2224	65/ 16103	0.061538461538462	0.98456400449365	1	Human Diseases	Immune disease	gene-MAF|gene-LOC136788381|gene-NFATC1|gene-STAT1	MAF|LOC136788381|NFATC1|STAT1
5	map03320	PPAR signaling pathway	PPARÐÅºÅÍ¨Â·	5/ 2224	77/ 16103	0.064935064935065	0.98643674031741	1	Organismal Systems	Endocrine system	gene-ANGPTL4|gene-NR1H3|gene-ACADM|gene-UBC|gene-GK	ANGPTL4|NR1H3|ACADM|UBC|GK
1	map00591	Linoleic acid metabolism	ÑÇÓÍËá´úÐ»	1/ 2224	29/ 16103	0.03448275862069	0.98662378455618	1	Metabolism	Lipid metabolism	gene-PLA2G12A	PLA2G12A
5	map04622	RIG-I-like receptor signaling pathway	RIG-IÑùÊÜÌåÐÅºÅÍ¨Â·	5/ 2224	79/ 16103	0.063291139240506	0.9889363171154	1	Organismal Systems	Immune system	gene-TANK|gene-RIPK1|gene-NFKBIB|gene-CYLD|gene-AZI2	TANK|RIPK1|NFKBIB|CYLD|AZI2
10	map05322	Systemic lupus erythematosus	ÏµÍ³ÐÔºì°ßÀÇ´¯	10/ 2224	132/ 16103	0.075757575757576	0.99103937113786	1	Human Diseases	Immune disease	gene-LOC136788381|gene-LOC106045840|gene-SNRPB|gene-LOC106045096|gene-LOC106045109|gene-LOC106045907|gene-LOC136790414|gene-LOC106045814|gene-LOC106045860|gene-H2AZ1	LOC136788381|LOC106045840|SNRPB|LOC106045096|LOC106045109|LOC106045907|LOC136790414|LOC106045814|LOC106045860|H2AZ1
12	map04670	Leukocyte transendothelial migration	°×Ï¸°û¿çÄÚÆ¤Ç¨ÒÆ	12/ 2224	153/ 16103	0.07843137254902	0.99220511882866	1	Organismal Systems	Immune system	gene-LOC106035728|gene-BCAR1|gene-THY1|gene-MSN|gene-PIK3R1|gene-PLCG1|gene-PTPN11|gene-RAP1A|gene-ACTB|gene-VAV2|gene-VCL|gene-JAM3	LOC106035728|BCAR1|THY1|MSN|PIK3R1|PLCG1|PTPN11|RAP1A|ACTB|VAV2|VCL|JAM3
3	map05134	Legionellosis	¾üÍÅ¾ú²¡	3/ 2224	61/ 16103	0.049180327868852	0.99340124402248	1	Human Diseases	Infectious disease: bacterial	gene-VCP|gene-HSPA8|gene-LOC106048536	VCP|HSPA8|LOC106048536
4	map04976	Bile secretion	µ¨Ö­·ÖÃÚ	4/ 2224	73/ 16103	0.054794520547945	0.99356428434811	1	Organismal Systems	Digestive system	gene-SLC9A1|gene-ATP1B1|gene-SLC4A4|gene-ABCC4	SLC9A1|ATP1B1|SLC4A4|ABCC4
2	map04913	Ovarian steroidogenesis	ÂÑ³²Àà¹Ì´¼Éú³É	2/ 2224	49/ 16103	0.040816326530612	0.99396893600485	1	Organismal Systems	Endocrine system	gene-CYP1B1|gene-IGF1R	CYP1B1|IGF1R
6	map05140	Leishmaniasis	ÀûÊ²Âü²¡	6/ 2224	96/ 16103	0.0625	0.99415145658007	1	Human Diseases	Infectious disease: parasitic	gene-LOC136788381|gene-NFKBIB|gene-TAB1|gene-STAT1|gene-FOS|gene-MARCKSL1	LOC136788381|NFKBIB|TAB1|STAT1|FOS|MARCKSL1
22	map04060	Cytokine-cytokine receptor interaction	Ï¸°ûÒò×Ó-Ï¸°ûÒò×ÓÊÜÌåÏà»¥×÷ÓÃ	22/ 2224	253/ 16103	0.08695652173913	0.99540056266802	1	Environmental Information Processing	Signaling molecules and interaction	gene-LOC106038377|gene-IFNAR2|gene-LOC106042579|gene-LOC125180955|gene-TNFRSF1A|gene-IL10RB|gene-CNTF|gene-LOC106041042|gene-BMP4|gene-TNFRSF21|gene-BMPR1A|gene-BMPR1B|gene-RELT|gene-IL13RA2|gene-ACVR1|gene-EDA2R|gene-TNFRSF4|gene-LOC106049708|gene-GDF15|gene-TGFBR2|gene-CSF1|gene-FAS	LOC106038377|IFNAR2|LOC106042579|LOC125180955|TNFRSF1A|IL10RB|CNTF|LOC106041042|BMP4|TNFRSF21|BMPR1A|BMPR1B|RELT|IL13RA2|ACVR1|EDA2R|TNFRSF4|LOC106049708|GDF15|TGFBR2|CSF1|FAS
16	map04613	Neutrophil extracellular trap formation	ÖÐÐÔÁ£¼š°ûÍâÎ§ÏÝÚåÐÎ³É	16/ 2224	201/ 16103	0.079601990049751	0.99642056071591	1	Organismal Systems	Immune system	gene-LOC106045840|gene-ACTB|gene-LOC136790414|gene-PIK3R1|gene-MAP2K2|gene-PLCG1|gene-LOC106045096|gene-MAP2K1|gene-AKT2|gene-SLC25A4|gene-LOC106045907|gene-HDAC4|gene-LOC106045109|gene-LOC106045814|gene-LOC106045860|gene-H2AZ1	LOC106045840|ACTB|LOC136790414|PIK3R1|MAP2K2|PLCG1|LOC106045096|MAP2K1|AKT2|SLC25A4|LOC106045907|HDAC4|LOC106045109|LOC106045814|LOC106045860|H2AZ1
3	map05133	Pertussis	°ÙÈÕ¿È	3/ 2224	70/ 16103	0.042857142857143	0.99778460549455	1	Human Diseases	Infectious disease: bacterial	gene-TICAM1|gene-FOS|gene-IRF8	TICAM1|FOS|IRF8
22	map05171	Coronavirus disease - COVID-19	¹Ú×´²¡¶¾¼²²¡-ÐÂ¹Ú·ÎÑ×	22/ 2224	264/ 16103	0.083333333333333	0.99785368689287	1	Human Diseases	Infectious disease: viral	gene-PIK3R1|gene-PLCG1|gene-CFD|gene-NFKBIB|gene-STAT1|gene-RPL29|gene-FOS|gene-RPL36A|gene-IFNAR2|gene-RPS15A|gene-RPLP1|gene-RPL4|gene-NRP1|gene-CGAS|gene-RPL14|gene-RPS29|gene-RPL35|gene-RPL37|gene-RPS21|gene-RPL38|gene-RPS3A|gene-TNFRSF1A	PIK3R1|PLCG1|CFD|NFKBIB|STAT1|RPL29|FOS|RPL36A|IFNAR2|RPS15A|RPLP1|RPL4|NRP1|CGAS|RPL14|RPS29|RPL35|RPL37|RPS21|RPL38|RPS3A|TNFRSF1A
3	map05143	African trypanosomiasis	·ÇÖÞ×¶³æ²¡	3/ 2224	72/ 16103	0.041666666666667	0.99826885699112	1	Human Diseases	Infectious disease: parasitic	gene-THOP1|gene-LOC106045450|gene-FAS	THOP1|LOC106045450|FAS
1	map05033	Nicotine addiction	Äá¹Å¶¡³Éñ«	1/ 2224	45/ 16103	0.022222222222222	0.99876682354336	1	Human Diseases	Substance dependence	gene-LOC106037721	LOC106037721
25	map04020	Calcium signaling pathway	¸ÆÐÅºÅÍ¨Â·	25/ 2224	304/ 16103	0.082236842105263	0.99910018426648	1	Environmental Information Processing	Signal transduction	gene-ITPR1|gene-GNAL|gene-PPP3CB|gene-TNNC2|gene-MET|gene-PLCE1|gene-PLCG1|gene-PDE1A|gene-NFATC1|gene-SPHK1|gene-NOS3|gene-GNA11|gene-LOC136786747|gene-SLC25A4|gene-CAMK2G|gene-FGF2|gene-PDGFRB|gene-PDGFB|gene-ATP2B1|gene-EDNRA|gene-VEGFC|gene-VEGFA|gene-LOC106045450|gene-MYLK4|gene-F2R	ITPR1|GNAL|PPP3CB|TNNC2|MET|PLCE1|PLCG1|PDE1A|NFATC1|SPHK1|NOS3|GNA11|LOC136786747|SLC25A4|CAMK2G|FGF2|PDGFRB|PDGFB|ATP2B1|EDNRA|VEGFC|VEGFA|LOC106045450|MYLK4|F2R
6	map04640	Hematopoietic cell lineage	ÔìÑªÏ¸°ûÆ×Ïµ	6/ 2224	114/ 16103	0.052631578947368	0.99910457472872	1	Organismal Systems	Immune system	gene-LOC136788381|gene-CSF1|gene-ITGA6|gene-CD24|gene-CD44|gene-ITGA3	LOC136788381|CSF1|ITGA6|CD24|CD44|ITGA3
15	map05152	Tuberculosis	·Î½áºË	15/ 2224	210/ 16103	0.071428571428571	0.99920462718102	1	Human Diseases	Infectious disease: bacterial	gene-LOC136788381|gene-KSR1|gene-LOC106035824|gene-BID|gene-PPP3CB|gene-NFYA|gene-AKT2|gene-TNFRSF1A|gene-CAMK2G|gene-PLK3|gene-STAT1|gene-IL10RB|gene-LOC106044527|gene-SPHK1|gene-MRC2	LOC136788381|KSR1|LOC106035824|BID|PPP3CB|NFYA|AKT2|TNFRSF1A|CAMK2G|PLK3|STAT1|IL10RB|LOC106044527|SPHK1|MRC2
2	map05330	Allograft rejection	Í¬ÖÖÒìÌåÒÆÖ²ÅÅ³â	2/ 2224	66/ 16103	0.03030303030303	0.99937495012876	1	Human Diseases	Immune disease	gene-LOC136788381|gene-FAS	LOC136788381|FAS
2	map05320	Autoimmune thyroid disease	×ÔÉíÃâÒßÐÔ¼××´ÏÙ¼²²¡	2/ 2224	69/ 16103	0.028985507246377	0.99958393545025	1	Human Diseases	Immune disease	gene-LOC136788381|gene-FAS	LOC136788381|FAS
1	map05310	Asthma	Æø´­	1/ 2224	53/ 16103	0.018867924528302	0.99962592905394	1	Human Diseases	Immune disease	gene-LOC136788381	LOC136788381
2	map04672	Intestinal immune network for IgA production	IgA²úÉúµÄ³¦µÀÃâÒßÍøÂç	2/ 2224	78/ 16103	0.025641025641026	0.99987845973902	1	Organismal Systems	Immune system	gene-LOC136788381|gene-MAP3K14	LOC136788381|MAP3K14
3	map05150	Staphylococcus aureus infection	½ð»ÆÉ«ÆÏÌÑÇò¾ú¸ÐÈ¾	3/ 2224	98/ 16103	0.030612244897959	0.99993670939031	1	Human Diseases	Infectious disease: bacterial	gene-CFD|gene-LOC136788381|gene-LOC136786287	CFD|LOC136788381|LOC136786287
21	map03008	Ribosome biogenesis in eukaryotes	ÕæºËÉúÎïºËÌÇÌåµÄÉúÎï·¢Éú	21/ 2224	351/ 16103	0.05982905982906	0.9999993365895	1	Genetic Information Processing	Translation	gene-CSNK2B|gene-LOC125180748|gene-LOC136788949|gene-AFG2A|gene-RBM28|gene-XRN1|gene-PPARA|gene-LOC125180880|gene-POP5|gene-WDR36|gene-MPHOSPH10|gene-NOB1|gene-RCL1|gene-RRP7A|gene-HEATR1|gene-UTP15|gene-NOP58|gene-LOC106030372|gene-RIOK1|gene-GNL3L|gene-CSNK2A1	CSNK2B|LOC125180748|LOC136788949|AFG2A|RBM28|XRN1|PPARA|LOC125180880|POP5|WDR36|MPHOSPH10|NOB1|RCL1|RRP7A|HEATR1|UTP15|NOP58|LOC106030372|RIOK1|GNL3L|CSNK2A1
1	map05340	Primary immunodeficiency	Ô­·¢ÐÔÃâÒßÈ±ÏÝ	1/ 2224	162/ 16103	0.0061728395061728	0.99999999995546	1	Human Diseases	Immune disease	gene-UNG	UNG
8	map04740	Olfactory transduction	Ðá¾õ×ªµ¼	8/ 2224	723/ 16103	0.011065006915629	0.99999999997182	1	Organismal Systems	Sensory system	gene-GNAL|gene-ARRB1|gene-RGS2|gene-GNG7|gene-GRK3|gene-PDE1A|gene-CAMK2G|gene-NCALD	GNAL|ARRB1|RGS2|GNG7|GRK3|PDE1A|CAMK2G|NCALD
