# Supplementary material for: Single-Cell RNA Sequencing Reveals Cellular Heterogeneity and Developmental Dynamics of Goose Satellite Cells During Embryogenesis
Source: Cells. 2026 May 27;15(11):983. doi: 10.3390/cells15110983 (PMC13256991; doi:10.3390/cells15110983)
Supplement: Supplementary file 1 [file cells-15-00983-s001.zip › Table S4.csv]

Gene id	Gene name	Gene description
gene-ACADSB	ACADSB	acyl-CoA dehydrogenase short/branched chain, transcript variant X1
gene-ACAP3	ACAP3	ArfGAP with coiled-coil, ankyrin repeat and PH domains 3, transcript variant X5
gene-ACSBG2	ACSBG2	acyl-CoA synthetase bubblegum family member 2, transcript variant X3
gene-ACSS1	ACSS1	acyl-CoA synthetase short chain family member 1, transcript variant X2
gene-ACTA2	ACTA2	actin alpha 2, smooth muscle
gene-ACTC1	ACTC1	actin alpha cardiac muscle 1
gene-ADAM8	ADAM8	ADAM metallopeptidase domain 8, transcript variant X2
gene-ADAMTS6	ADAMTS6	ADAM metallopeptidase with thrombospondin type 1 motif 6, transcript variant X8
gene-ADAMTSL3	ADAMTSL3	ADAMTS like 3, transcript variant X10
gene-ADCY5	ADCY5	adenylate cyclase 5, transcript variant X2
gene-ADM	ADM	adrenomedullin
gene-AFF2	AFF2	ALF transcription elongation factor 2, transcript variant X6
gene-AFG2A	AFG2A	AFG2 AAA ATPase homolog A, transcript variant X5
gene-AKAP9	AKAP9	A-kinase anchoring protein 9, transcript variant X12
gene-ALDH1A3	ALDH1A3	aldehyde dehydrogenase 1 family member A3
gene-ALPK3	ALPK3	alpha kinase 3
gene-AMIGO2	AMIGO2	adhesion molecule with Ig like domain 2, transcript variant X2
gene-AMOT	AMOT	angiomotin, transcript variant X3
gene-ANGEL2	ANGEL2	angel homolog 2, transcript variant X2
gene-ANKRD1	ANKRD1	ankyrin repeat domain 1
gene-ANKRD2	ANKRD2	ankyrin repeat domain 2
gene-ANO6	ANO6	anoctamin 6, transcript variant X3
gene-ANXA2	ANXA2	annexin A2, transcript variant X2
gene-ANXA5	ANXA5	annexin A5, transcript variant X3
gene-APCDD1L	APCDD1L	APC down-regulated 1 like
gene-ARHGAP11A	ARHGAP11A	Rho GTPase activating protein 11A, transcript variant X2
gene-ARHGAP28	ARHGAP28	Rho GTPase activating protein 28, transcript variant X2
gene-ARHGAP31	ARHGAP31	Rho GTPase activating protein 31, transcript variant X1
gene-ARHGAP42	ARHGAP42	Rho GTPase activating protein 42
gene-ARPC1B	ARPC1B	actin related protein 2/3 complex subunit 1B
gene-ARSI	ARSI	arylsulfatase family member I
gene-ARVCF	ARVCF	ARVCF delta catenin family member, transcript variant X10
gene-ATP2B1	ATP2B1	ATPase plasma membrane Ca2+ transporting 1, transcript variant X2
gene-AURKA	AURKA	aurora kinase A, transcript variant X2
gene-B3GALT1	B3GALT1	beta-1,3-galactosyltransferase 1, transcript variant X1
gene-BAG2	BAG2	BAG cochaperone 2
gene-BARD1	BARD1	BRCA1 associated RING domain 1
gene-BCL2L10	BCL2L10	BCL2 like 10
gene-BICC1	BICC1	BicC family RNA binding protein 1, transcript variant X1
gene-BLACAT1	BLACAT1	BLACAT1 overlapping LEMD1 locus, transcript variant X3
gene-BMP7	BMP7	bone morphogenetic protein 7
gene-BMPR1B	BMPR1B	bone morphogenetic protein receptor type 1B, transcript variant X21
gene-BRCA1	BRCA1	BRCA1 DNA repair associated, transcript variant X3
gene-BUB1	BUB1	BUB1 mitotic checkpoint serine/threonine kinase, transcript variant X3
gene-C5H11orf24	C5H11orf24	chromosome 5 C11orf24 homolog, transcript variant X9
gene-CADM1	CADM1	cell adhesion molecule 1, transcript variant X12
gene-CADPS2	CADPS2	calcium dependent secretion activator 2, transcript variant X8
gene-CALD1	CALD1	caldesmon 1, transcript variant X9
gene-CASK	CASK	calcium/calmodulin dependent serine protein kinase, transcript variant X13
gene-CASS4	CASS4	Cas scaffold protein family member 4, transcript variant X5
gene-CASTOR1	CASTOR1	cytosolic arginine sensor for mTORC1 subunit 1, transcript variant X1
gene-CASZ1	CASZ1	castor zinc finger 1, transcript variant X11
gene-CBFB	CBFB	core-binding factor subunit beta, transcript variant X2
gene-CBLB	CBLB	Cbl proto-oncogene B, transcript variant X12
gene-CCDC88C	CCDC88C	coiled-coil domain containing 88C, transcript variant X4
gene-CCDC91	CCDC91	coiled-coil domain containing 91, transcript variant X20
gene-CCN2	CCN2	cellular communication network factor 2
gene-CCNA2	CCNA2	cyclin A2
gene-CCNB2	CCNB2	cyclin B2
gene-CCND3	CCND3	cyclin D3, transcript variant X4
gene-CDC42SE2	CDC42SE2	CDC42 small effector 2, transcript variant X1
gene-CDCA3	CDCA3	cell division cycle associated 3
gene-CDCA8	CDCA8	cell division cycle associated 8, transcript variant X2
gene-CDH2	CDH2	cadherin 2
gene-CDH4	CDH4	cadherin 4, transcript variant X2
gene-CDK1	CDK1	cyclin dependent kinase 1
gene-CDK2	CDK2	cyclin dependent kinase 2
gene-CDR2	CDR2	cerebellar degeneration related protein 2
gene-CENPE	CENPE	centromere protein E
gene-CENPN	CENPN	centromere protein N, transcript variant X1
gene-CEP128	CEP128	centrosomal protein 128, transcript variant X8
gene-CEP170B	CEP170B	centrosomal protein 170B, transcript variant X7
gene-CERS6	CERS6	ceramide synthase 6, transcript variant X1
gene-CFD	CFD	complement factor D
gene-CHAF1A	CHAF1A	chromatin assembly factor 1 subunit A
gene-CHD7	CHD7	chromodomain helicase DNA binding protein 7, transcript variant X4
gene-CHEK1	CHEK1	checkpoint kinase 1, transcript variant X3
gene-CHMP4C	CHMP4C	charged multivesicular body protein 4C
gene-CHRDL2	CHRDL2	chordin like 2, transcript variant X2
gene-CHRND	CHRND	cholinergic receptor nicotinic delta subunit
gene-CHSY3	CHSY3	chondroitin sulfate synthase 3
gene-CHTF8	CHTF8	chromosome transmission fidelity factor 8, transcript variant X1
gene-CITED4	CITED4	Cbp/p300 interacting transactivator with Glu/Asp rich carboxy-terminal domain 4
gene-CKAP2	CKAP2	cytoskeleton associated protein 2
gene-CLIP2	CLIP2	CAP-Gly domain containing linker protein 2, transcript variant X2
gene-CLSPN	CLSPN	claspin, transcript variant X2
gene-CMIP	CMIP	c-Maf inducing protein
gene-CMKLR1	CMKLR1	chemerin chemokine-like receptor 1, transcript variant X6
gene-CMTM3	CMTM3	CKLF like MARVEL transmembrane domain containing 3
gene-CMTM4	CMTM4	CKLF like MARVEL transmembrane domain containing 4, transcript variant X2
gene-CNTN1	CNTN1	contactin 1, transcript variant X1
gene-COBLL1	COBLL1	cordon-bleu WH2 repeat protein like 1, transcript variant X9
gene-COL12A1	COL12A1	collagen type XII alpha 1 chain, transcript variant X8
gene-COL16A1	COL16A1	collagen type XVI alpha 1 chain
gene-COL1A2	COL1A2	collagen type I alpha 2 chain, transcript variant X2
gene-COL3A1	COL3A1	collagen type III alpha 1 chain
gene-COL6A3	COL6A3	collagen type VI alpha 3 chain, transcript variant X15
gene-COL8A2	COL8A2	collagen type VIII alpha 2 chain
gene-COMTD1	COMTD1	catechol-O-methyltransferase domain containing 1
gene-CRYAB	CRYAB	crystallin alpha B
gene-CSF3	CSF3	colony stimulating factor 3
gene-CSPG4	CSPG4	chondroitin sulfate proteoglycan 4, transcript variant X2
gene-CSRNP1	CSRNP1	cysteine and serine rich nuclear protein 1, transcript variant X1
gene-CTSL	CTSL	cathepsin L
gene-CXCL14	CXCL14	C-X-C motif chemokine ligand 14
gene-CYBA	CYBA	cytochrome b-245 alpha chain
gene-CYBRD1	CYBRD1	cytochrome b reductase 1
gene-CYGB	CYGB	cytoglobin
gene-CYP27B1	CYP27B1	cytochrome P450 family 27 subfamily B member 1
gene-CYP7B1	CYP7B1	cytochrome P450 family 7 subfamily B member 1
gene-DAAM2	DAAM2	dishevelled associated activator of morphogenesis 2, transcript variant X7
gene-DACT1	DACT1	dishevelled binding antagonist of beta catenin 1, transcript variant X4
gene-DAP	DAP	death associated protein, transcript variant X1
gene-DCBLD1	DCBLD1	discoidin, CUB and LCCL domain containing 1, transcript variant X4
gene-DCN	DCN	decorin
gene-DENND2B	DENND2B	DENN domain containing 2B, transcript variant X7
gene-DEPDC1	DEPDC1	DEP domain containing 1, transcript variant X4
gene-DGKQ	DGKQ	diacylglycerol kinase theta, transcript variant X2
gene-DHRS3	DHRS3	dehydrogenase/reductase 3, transcript variant X4
gene-DIAPH3	DIAPH3	diaphanous related formin 3, transcript variant X2
gene-DIO2	DIO2	iodothyronine deiodinase 2, transcript variant X2
gene-DIO3	DIO3	iodothyronine deiodinase 3
gene-DIP2B	DIP2B	disco interacting protein 2 homolog B, transcript variant X3
gene-DKK3	DKK3	dickkopf WNT signaling pathway inhibitor 3
gene-DLC1	DLC1	DLC1 Rho GTPase activating protein, transcript variant X5
gene-DMD	DMD	dystrophin, transcript variant X25
gene-DOCK10	DOCK10	dedicator of cytokinesis 10, transcript variant X15
gene-DOK6	DOK6	docking protein 6, transcript variant X2
gene-DSE	DSE	dermatan sulfate epimerase, transcript variant X3
gene-DUSP4	DUSP4	dual specificity phosphatase 4
gene-DUSP7	DUSP7	dual specificity phosphatase 7
gene-DYSF	DYSF	dysferlin, transcript variant X6
gene-E2F2	E2F2	E2F transcription factor 2, transcript variant X1
gene-EBF3	EBF3	EBF transcription factor 3, transcript variant X14
gene-EDNRA	EDNRA	endothelin receptor type A, transcript variant X1
gene-EEPD1	EEPD1	endonuclease/exonuclease/phosphatase family domain containing 1
gene-EFHD2	EFHD2	EF-hand domain family member D2, transcript variant X3
gene-ELK3	ELK3	ETS transcription factor ELK3, transcript variant X3
gene-EMB	EMB	embigin, transcript variant X3
gene-EMP1	EMP1	epithelial membrane protein 1
gene-EPHA3	EPHA3	EPH receptor A3, transcript variant X2
gene-EPS8	EPS8	EGFR pathway substrate 8, signaling adaptor, transcript variant X5
gene-ERG	ERG	ETS transcription factor ERG, transcript variant X2
gene-ETS1	ETS1	ETS proto-oncogene 1, transcription factor, transcript variant X3
gene-ETV4	ETV4	ETS variant transcription factor 4, transcript variant X3
gene-EVA1A	EVA1A	eva-1 homolog A, regulator of programmed cell death, transcript variant X9
gene-EXO1	EXO1	exonuclease 1
gene-EYA1	EYA1	EYA transcriptional coactivator and phosphatase 1, transcript variant X11
gene-F2RL1	F2RL1	F2R like trypsin receptor 1
gene-FADS1	FADS1	fatty acid desaturase 1
gene-FAM114A1	FAM114A1	family with sequence similarity 114 member A1, transcript variant X1
gene-FAM171B	FAM171B	family with sequence similarity 171 member B
gene-FAM174C	FAM174C	family with sequence similarity 174 member C, transcript variant X2
gene-FAM72A	FAM72A	family with sequence similarity 72 member A
gene-FANCI	FANCI	FA complementation group I, transcript variant X1
gene-FAP	FAP	fibroblast activation protein alpha
gene-FAR2	FAR2	fatty acyl-CoA reductase 2, transcript variant X2
gene-FBN2	FBN2	fibrillin 2, transcript variant X2
gene-FBN3	FBN3	fibrillin 3, transcript variant X1
gene-FBXO44	FBXO44	F-box protein 44, transcript variant X2
gene-FCHSD2	FCHSD2	FCH and double SH3 domains 2, transcript variant X2
gene-FERMT1	FERMT1	FERM domain containing kindlin 1
gene-FGD6	FGD6	FYVE, RhoGEF and PH domain containing 6, transcript variant X1
gene-FGF10	FGF10	fibroblast growth factor 10, transcript variant X1
gene-FGF13	FGF13	fibroblast growth factor 13, transcript variant X3
gene-FGF2	FGF2	fibroblast growth factor 2, transcript variant X1
gene-FGFR4	FGFR4	fibroblast growth factor receptor 4
gene-FHOD3	FHOD3	formin homology 2 domain containing 3, transcript variant X12
gene-FILIP1L	FILIP1L	filamin A interacting protein 1 like, transcript variant X2
gene-FJX1	FJX1	four-jointed box kinase 1
gene-FLNB	FLNB	filamin B, transcript variant X4
gene-FNBP1	FNBP1	formin binding protein 1, transcript variant X20
gene-FNDC1	FNDC1	fibronectin type III domain containing 1, transcript variant X2
gene-FOXD2	FOXD2	forkhead box D2, transcript variant X2
gene-FRMD3	FRMD3	FERM domain containing 3
gene-FRMD4A	FRMD4A	FERM domain containing 4A, transcript variant X7
gene-FSTL1	FSTL1	follistatin like 1
gene-FYCO1	FYCO1	FYVE and coiled-coil domain autophagy adaptor 1, transcript variant X5
gene-FZD1	FZD1	frizzled class receptor 1
gene-GADD45G	GADD45G	growth arrest and DNA damage inducible gamma
gene-GARRE1	GARRE1	granule associated Rac and RHOG effector 1, transcript variant X3
gene-GAS2	GAS2	growth arrest specific 2, transcript variant X7
gene-GCG	GCG	glucagon
gene-GINS1	GINS1	GINS complex subunit 1
gene-GLDC	GLDC	glycine decarboxylase
gene-GLI2	GLI2	GLI family zinc finger 2, transcript variant X4
gene-GLIS3	GLIS3	GLIS family zinc finger 3, transcript variant X12
gene-GLS	GLS	glutaminase, transcript variant X3
gene-GLUD1	GLUD1	glutamate dehydrogenase 1
gene-GLUL	GLUL	glutamate-ammonia ligase, transcript variant X2
gene-GP1BB	GP1BB	glycoprotein Ib platelet subunit beta, transcript variant X2
gene-GPX7	GPX7	glutathione peroxidase 7
gene-GRAMD2B	GRAMD2B	GRAM domain containing 2B, transcript variant X3
gene-GREB1L	GREB1L	GREB1 like retinoic acid receptor coactivator, transcript variant X4
gene-GREM1	GREM1	gremlin 1, DAN family BMP antagonist
gene-GRK5	GRK5	G protein-coupled receptor kinase 5, transcript variant X1
gene-GULP1	GULP1	GULP PTB domain containing engulfment adaptor 1, transcript variant X8
gene-GXYLT2	GXYLT2	glucoside xylosyltransferase 2, transcript variant X3
gene-HAGH	HAGH	hydroxyacylglutathione hydrolase, transcript variant X7
gene-HAS2	HAS2	hyaluronan synthase 2
gene-HAUS1	HAUS1	HAUS augmin like complex subunit 1, transcript variant X1
gene-HIC1	HIC1	HIC ZBTB transcriptional repressor 1, transcript variant X2
gene-HIP1	HIP1	huntingtin interacting protein 1, transcript variant X1
gene-HMGB2	HMGB2	high mobility group box 2
gene-HMMR	HMMR	hyaluronan mediated motility receptor, transcript variant X5
gene-HMOX1	HMOX1	heme oxygenase 1
gene-HOPX	HOPX	HOP homeobox, transcript variant X2
gene-HSPB8	HSPB8	heat shock protein family B (small) member 8
gene-HTR1B	HTR1B	5-hydroxytryptamine receptor 1B
gene-HTRA1	HTRA1	HtrA serine peptidase 1
gene-IFT172	IFT172	intraflagellar transport 172, transcript variant X3
gene-IGSF9B	IGSF9B	immunoglobulin superfamily member 9B, transcript variant X4
gene-IL4R	IL4R	interleukin 4 receptor, transcript variant X1
gene-IMMP2L	IMMP2L	inner mitochondrial membrane peptidase subunit 2, transcript variant X4
gene-INCENP	INCENP	inner centromere protein, transcript variant X2
gene-IPP	IPP	intracisternal A particle-promoted polypeptide, transcript variant X1
gene-IQGAP2	IQGAP2	IQ motif containing GTPase activating protein 2, transcript variant X1
gene-IRAG1	IRAG1	inositol 1,4,5-triphosphate receptor associated 1, transcript variant X29
gene-ITGA4	ITGA4	integrin subunit alpha 4, transcript variant X3
gene-ITGA6	ITGA6	integrin subunit alpha 6, transcript variant X2
gene-ITGAV	ITGAV	integrin subunit alpha V
gene-ITGB6	ITGB6	integrin subunit beta 6, transcript variant X7
gene-JAG1	JAG1	jagged canonical Notch ligand 1, transcript variant X2
gene-JAG2	JAG2	jagged canonical Notch ligand 2, transcript variant X3
gene-KCNQ5	KCNQ5	potassium voltage-gated channel subfamily Q member 5, transcript variant X1
gene-KCTD12	KCTD12	potassium channel tetramerization domain containing 12
gene-KCTD8	KCTD8	potassium channel tetramerization domain containing 8, transcript variant X3
gene-KIAA1210	KIAA1210	KIAA1210 ortholog, transcript variant X7
gene-KIF11	KIF11	kinesin family member 11, transcript variant X1
gene-KIF20B	KIF20B	kinesin family member 20B, transcript variant X3
gene-KIF26A	KIF26A	kinesin family member 26A, transcript variant X2
gene-KIF26B	KIF26B	kinesin family member 26B, transcript variant X1
gene-KLF7	KLF7	KLF transcription factor 7, transcript variant X2
gene-KLHL42	KLHL42	kelch like family member 42
gene-KREMEN1	KREMEN1	kringle containing transmembrane protein 1, transcript variant X9
gene-LDB2	LDB2	LIM domain binding 2, transcript variant X12
gene-LDHB	LDHB	lactate dehydrogenase B
gene-LIF	LIF	LIF interleukin 6 family cytokine, transcript variant X3
gene-LINGO1	LINGO1	leucine rich repeat and Ig domain containing 1, transcript variant X5
gene-LIPG	LIPG	lipase G, endothelial type
gene-LOC106029820	LOC106029820	unconventional myosin-X-like
gene-LOC106029845	LOC106029845	titin
gene-LOC106031443	LOC106031443	glutathione S-transferase theta-1, transcript variant X2
gene-LOC106031968	LOC106031968	neuroserpin
gene-LOC106032673	LOC106032673	deoxycytidine kinase 2, transcript variant X2
gene-LOC106033057	LOC106033057	uncharacterized protein, transcript variant X2
gene-LOC106033292	LOC106033292	integrator complex subunit 6 homolog
gene-LOC106035386	LOC106035386	uncharacterized protein
gene-LOC106035824	LOC106035824	histone acetyltransferase p300-like
gene-LOC106036327	LOC106036327	oncostatin-M-specific receptor subunit beta, transcript variant X2
gene-LOC106036393	LOC106036393	avidin-like
gene-LOC106036851	LOC106036851	sodium channel protein type 5 subunit alpha-like
gene-LOC106037721	LOC106037721	gamma-aminobutyric acid type A receptor subunit alpha3, transcript variant X1
gene-LOC106038377	LOC106038377	C-C chemokine receptor type 8-like, transcript variant X2
gene-LOC106038610	LOC106038610	protein transport protein Sec24D, transcript variant X1
gene-LOC106038726	LOC106038726	uncharacterized protein, transcript variant X6
gene-LOC106039183	LOC106039183	glypican-5-like, transcript variant X7
gene-LOC106040808	LOC106040808	peroxidasin homolog, transcript variant X1
gene-LOC106041006	LOC106041006	von Willebrand factor D and EGF domain-containing protein-like, transcript variant X6
gene-LOC106041042	LOC106041042	C-C motif chemokine 4-like
gene-LOC106041918	LOC106041918	interleukin-8
gene-LOC106042035	LOC106042035	histone H2B 5-like, transcript variant X3
gene-LOC106042084	LOC106042084	betaine--homocysteine S-methyltransferase 1
gene-LOC106042540	LOC106042540	uncharacterized lncRNA, transcript variant X2
gene-LOC106042798	LOC106042798	musculoskeletal embryonic nuclear protein 1, transcript variant X2
gene-LOC106043183	LOC106043183	RING finger protein 145-like, transcript variant X3
gene-LOC106045009	LOC106045009	ectoderm-neural cortex protein 1-like
gene-LOC106045810	LOC106045810	histone H1
gene-LOC106045884	LOC106045884	tubulin alpha-1C chain
gene-LOC106045886	LOC106045886	histone H1.01
gene-LOC106046301	LOC106046301	C-type lectin domain family 2 member B-like, transcript variant X1
gene-LOC106046624	LOC106046624	uncharacterized protein, transcript variant X22
gene-LOC106048003	LOC106048003	heat shock protein 30C-like
gene-LOC106048089	LOC106048089	solute carrier family 2, facilitated glucose transporter member 3, transcript variant X1
gene-LOC106048216	LOC106048216	spectrin beta chain, non-erythrocytic 2-like, transcript variant X2
gene-LOC106049758	LOC106049758	zinc finger protein RFP-like
gene-LOC125180880	LOC125180880	uncharacterized lncRNA
gene-LOC125180902	LOC125180902	zinc finger protein 212-like
gene-LOC125182477	LOC125182477	histone H1.10
gene-LOC125182686	LOC125182686	transcription cofactor HES-6-like, transcript variant X2
gene-LOC125184384	LOC125184384	uncharacterized lncRNA, transcript variant X2
gene-LOC125184423	LOC125184423	uncharacterized lncRNA
gene-LOC136786516	LOC136786516	uncharacterized lncRNA
gene-LOC136786731	LOC136786731	heat shock protein beta-11-like
gene-LOC136787070	LOC136787070	myosin regulatory light chain 11-like
gene-LOC136787827	LOC136787827	aurora kinase B-like
gene-LOC136788044	LOC136788044	uncharacterized lncRNA, transcript variant X5
gene-LOC136788164	LOC136788164	HCLS1-associated protein X-1-like, transcript variant X3
gene-LOC136788413	LOC136788413	uncharacterized lncRNA
gene-LOC136789025	LOC136789025	uncharacterized lncRNA
gene-LOC136790163	LOC136790163	uncharacterized lncRNA
gene-LOC136790389	LOC136790389	histone H1.11L
gene-LOC136790391	LOC136790391	histone H1.10-like
gene-LOC136790419	LOC136790419	histone H1.03
gene-LOC136791121	LOC136791121	uncharacterized lncRNA
gene-LOX	LOX	lysyl oxidase, transcript variant X2
gene-LOXL2	LOXL2	lysyl oxidase like 2
gene-LPL	LPL	lipoprotein lipase, transcript variant X2
gene-LRP4	LRP4	LDL receptor related protein 4, transcript variant X5
gene-LRP8	LRP8	LDL receptor related protein 8, transcript variant X2
gene-LRRC1	LRRC1	leucine rich repeat containing 1
gene-LRRC8A	LRRC8A	leucine rich repeat containing 8 VRAC subunit A, transcript variant X2
gene-LRRC8D	LRRC8D	leucine rich repeat containing 8 VRAC subunit D, transcript variant X2
gene-LSP1	LSP1	lymphocyte specific protein 1, transcript variant X4
gene-LTBP2	LTBP2	latent transforming growth factor beta binding protein 2, transcript variant X2
gene-LYST	LYST	lysosomal trafficking regulator, transcript variant X4
gene-MAN1C1	MAN1C1	mannosidase alpha class 1C member 1, transcript variant X2
gene-MCC	MCC	MCC regulator of WNT signaling pathway, transcript variant X9
gene-MCM10	MCM10	minichromosome maintenance 10 replication initiation factor, transcript variant X5
gene-MCTP2	MCTP2	multiple C2 and transmembrane domain containing 2, transcript variant X6
gene-MEGF10	MEGF10	multiple EGF like domains 10, transcript variant X2
gene-MET	MET	MET proto-oncogene, receptor tyrosine kinase, transcript variant X3
gene-METRNL	METRNL	meteorin like, glial cell differentiation regulator
gene-MGLL	MGLL	monoglyceride lipase, transcript variant X2
gene-MICAL2	MICAL2	microtubule associated monooxygenase, calponin and LIM domain containing 2, transcript variant X1
gene-MINDY4	MINDY4	MINDY lysine 48 deubiquitinase 4, transcript variant X4
gene-MKI67	MKI67	marker of proliferation Ki-67, transcript variant X1
gene-MN1	MN1	MN1 proto-oncogene, transcriptional regulator, transcript variant X2
gene-MRC2	MRC2	mannose receptor C-type 2
gene-MTCL3	MTCL3	MTCL family member 3, transcript variant X5
gene-MTMR2	MTMR2	myotubularin related protein 2, transcript variant X6
gene-MTNR1B	MTNR1B	melatonin receptor 1B
gene-MTSS1	MTSS1	MTSS I-BAR domain containing 1, transcript variant X9
gene-MXRA5	MXRA5	matrix remodeling associated 5, transcript variant X1
gene-MYB	MYB	MYB proto-oncogene, transcription factor, transcript variant X2
gene-MYBBP1A	MYBBP1A	MYB binding protein 1a
gene-MYBL1	MYBL1	MYB proto-oncogene like 1, transcript variant X2
gene-MYF5	MYF5	myogenic factor 5
gene-MYF6	MYF6	myogenic factor 6, transcript variant X1
gene-NACC2	NACC2	NACC family member 2, transcript variant X5
gene-NANOS1	NANOS1	nanos C2HC-type zinc finger 1
gene-NAV3	NAV3	neuron navigator 3, transcript variant X13
gene-NCAPH	NCAPH	non-SMC condensin I complex subunit H, transcript variant X3
gene-NDC1	NDC1	NDC1 transmembrane nucleoporin
gene-NDC80	NDC80	NDC80 kinetochore complex component, transcript variant X2
gene-NEDD9	NEDD9	neural precursor cell expressed, developmentally down-regulated 9, transcript variant X1
gene-NELL2	NELL2	neural EGFL like 2
gene-NEURL1	NEURL1	neuralized E3 ubiquitin protein ligase 1, transcript variant X2
gene-NFATC2	NFATC2	nuclear factor of activated T cells 2, transcript variant X7
gene-NHSL1	NHSL1	NHS like 1, transcript variant X8
gene-NLGN1	NLGN1	neuroligin 1, transcript variant X2
gene-NOC4L	NOC4L	nucleolar complex associated 4 homolog
gene-NPM3	NPM3	nucleophosmin/nucleoplasmin 3
gene-NPNT	NPNT	nephronectin, transcript variant X4
gene-NRARP	NRARP	NOTCH regulated ankyrin repeat protein
gene-NRP2	NRP2	neuropilin 2, transcript variant X7
gene-NT5C1B	NT5C1B	5'-nucleotidase, cytosolic IB
gene-NTNG1	NTNG1	netrin G1, transcript variant X2
gene-NUSAP1	NUSAP1	nucleolar and spindle associated protein 1, transcript variant X2
gene-ODF2	ODF2	outer dense fiber of sperm tails 2, transcript variant X3
gene-OLFM2	OLFM2	olfactomedin 2, transcript variant X2
gene-P3H2	P3H2	prolyl 3-hydroxylase 2
gene-PAK1	PAK1	p21 (RAC1) activated kinase 1
gene-PARP8	PARP8	poly(ADP-ribose) polymerase family member 8, transcript variant X4
gene-PCDH18	PCDH18	protocadherin 18, transcript variant X1
gene-PCSK5	PCSK5	proprotein convertase subtilisin/kexin type 5, transcript variant X1
gene-PDCD11	PDCD11	programmed cell death 11
gene-PDE3A	PDE3A	phosphodiesterase 3A, transcript variant X6
gene-PDE7B	PDE7B	phosphodiesterase 7B, transcript variant X2
gene-PDGFA	PDGFA	platelet derived growth factor subunit A, transcript variant X6
gene-PDGFC	PDGFC	platelet derived growth factor C, transcript variant X2
gene-PDGFRB	PDGFRB	platelet derived growth factor receptor beta, transcript variant X3
gene-PDPN	PDPN	podoplanin, transcript variant X8
gene-PFKFB3	PFKFB3	6-phosphofructo-2-kinase/fructose-2,6-biphosphatase 3, transcript variant X5
gene-PHLDA1	PHLDA1	pleckstrin homology like domain family A member 1
gene-PID1	PID1	phosphotyrosine interaction domain containing 1, transcript variant X3
gene-PIM1	PIM1	Pim-1 proto-oncogene, serine/threonine kinase
gene-PIMREG	PIMREG	PICALM interacting mitotic regulator, transcript variant X5
gene-PLA2G15	PLA2G15	phospholipase A2 group XV
gene-PLCB1	PLCB1	phospholipase C beta 1, transcript variant X13
gene-PLCG1	PLCG1	phospholipase C gamma 1, transcript variant X4
gene-PLK1	PLK1	polo like kinase 1
gene-PLXNA2	PLXNA2	plexin A2, transcript variant X7
gene-POLE	POLE	DNA polymerase epsilon, catalytic subunit, transcript variant X2
gene-POLR3H	POLR3H	RNA polymerase III subunit H, transcript variant X2
gene-POSTN	POSTN	periostin, transcript variant X9
gene-PPM1L	PPM1L	protein phosphatase, Mg2+/Mn2+ dependent 1L, transcript variant X3
gene-PPP1R14C	PPP1R14C	protein phosphatase 1 regulatory inhibitor subunit 14C
gene-PPP3CA	PPP3CA	protein phosphatase 3 catalytic subunit alpha, transcript variant X2
gene-PRKAR2B	PRKAR2B	protein kinase cAMP-dependent type II regulatory subunit beta, transcript variant X2
gene-PRKCD	PRKCD	protein kinase C delta, transcript variant X9
gene-PRR11	PRR11	proline rich 11, transcript variant X1
gene-PRRX1	PRRX1	paired related homeobox 1, transcript variant X3
gene-PRRX2	PRRX2	paired related homeobox 2, transcript variant X2
gene-PRSS23	PRSS23	serine protease 23, transcript variant X4
gene-PRSS35	PRSS35	serine protease 35, transcript variant X1
gene-PRXL2A	PRXL2A	peroxiredoxin like 2A
gene-PTHLH	PTHLH	parathyroid hormone like hormone, transcript variant X5
gene-PTTG1	PTTG1	PTTG1 regulator of sister chromatid separation, securin, transcript variant X1
gene-PXN	PXN	paxillin, transcript variant X7
gene-QPCT	QPCT	glutaminyl-peptide cyclotransferase, transcript variant X2
gene-QRFPR	QRFPR	pyroglutamylated RFamide peptide receptor, transcript variant X3
gene-RAB24	RAB24	RAB24, member RAS oncogene family
gene-RAB27B	RAB27B	RAB27B, member RAS oncogene family, transcript variant X4
gene-RACGAP1	RACGAP1	Rac GTPase activating protein 1, transcript variant X1
gene-RAI2	RAI2	retinoic acid induced 2, transcript variant X1
gene-RALY	RALY	RALY heterogeneous nuclear ribonucleoprotein, transcript variant X1
gene-RANGAP1	RANGAP1	Ran GTPase activating protein 1, transcript variant X2
gene-RAP2A	RAP2A	RAP2A, member of RAS oncogene family, transcript variant X2
gene-RARB	RARB	retinoic acid receptor beta, transcript variant X4
gene-RASAL2	RASAL2	RAS protein activator like 2, transcript variant X5
gene-RASSF3	RASSF3	Ras association domain family member 3, transcript variant X4
gene-RDH10	RDH10	retinol dehydrogenase 10, transcript variant X1
gene-REL	REL	REL proto-oncogene, NF-kB subunit
gene-RFTN1	RFTN1	raftlin, lipid raft linker 1, transcript variant X2
gene-RFX2	RFX2	regulatory factor X2, transcript variant X1
gene-RGL1	RGL1	ral guanine nucleotide dissociation stimulator like 1, transcript variant X1
gene-RGMA	RGMA	repulsive guidance molecule BMP co-receptor a
gene-RGS2	RGS2	regulator of G protein signaling 2
gene-RIMS1	RIMS1	regulating synaptic membrane exocytosis 1, transcript variant X39
gene-RNF11	RNF11	ring finger protein 11
gene-RNF19B	RNF19B	ring finger protein 19B
gene-ROR1	ROR1	receptor tyrosine kinase like orphan receptor 1, transcript variant X2
gene-ROR2	ROR2	receptor tyrosine kinase like orphan receptor 2, transcript variant X2
gene-RRBP1	RRBP1	ribosome binding protein 1, transcript variant X4
gene-RREB1	RREB1	ras responsive element binding protein 1, transcript variant X11
gene-RSPO3	RSPO3	R-spondin 3, transcript variant X2
gene-RSPO4	RSPO4	R-spondin 4, transcript variant X4
gene-RTEL1	RTEL1	regulator of telomere elongation helicase 1, transcript variant X6
gene-RUNX2	RUNX2	RUNX family transcription factor 2, transcript variant X2
gene-SAP30	SAP30	Sin3A associated protein 30, transcript variant X1
gene-SCD5	SCD5	stearoyl-CoA desaturase 5
gene-SCG5	SCG5	secretogranin V, transcript variant X3
gene-SDC1	SDC1	syndecan 1
gene-SELENOM	SELENOM	selenoprotein M, transcript variant X1
gene-SEMA5B	SEMA5B	semaphorin 5B, transcript variant X7
gene-SEMA6D	SEMA6D	semaphorin 6D, transcript variant X12
gene-SERPINE2	SERPINE2	serpin family E member 2, transcript variant X2
gene-SESN3	SESN3	sestrin 3, transcript variant X4
gene-SFRP1	SFRP1	secreted frizzled related protein 1
gene-SGMS2	SGMS2	sphingomyelin synthase 2, transcript variant X1
gene-SGPL1	SGPL1	sphingosine-1-phosphate lyase 1, transcript variant X3
gene-SH3PXD2B	SH3PXD2B	SH3 and PX domains 2B, transcript variant X6
gene-SHF	SHF	Src homology 2 domain containing F, transcript variant X3
gene-SLC16A1	SLC16A1	solute carrier family 16 member 1, transcript variant X2
gene-SLC16A2	SLC16A2	solute carrier family 16 member 2
gene-SLC1A2	SLC1A2	solute carrier family 1 member 2, transcript variant X1
gene-SLC20A1	SLC20A1	solute carrier family 20 member 1, transcript variant X1
gene-SLC26A11	SLC26A11	solute carrier family 26 member 11, transcript variant X5
gene-SLC41A2	SLC41A2	solute carrier family 41 member 2, transcript variant X3
gene-SLC44A1	SLC44A1	solute carrier family 44 member 1, transcript variant X2
gene-SLC4A7	SLC4A7	solute carrier family 4 member 7, transcript variant X6
gene-SLC7A6	SLC7A6	solute carrier family 7 member 6, transcript variant X1
gene-SLCO5A1	SLCO5A1	solute carrier organic anion transporter family member 5A1, transcript variant X1
gene-SLIT3	SLIT3	slit guidance ligand 3, transcript variant X1
gene-SMOX	SMOX	spermine oxidase, transcript variant X1
gene-SNCAIP	SNCAIP	synuclein alpha interacting protein, transcript variant X3
gene-SNTB2	SNTB2	syntrophin beta 2
gene-SPC24	SPC24	SPC24 component of NDC80 kinetochore complex
gene-SPC25	SPC25	SPC25 component of NDC80 kinetochore complex
gene-SPHK1	SPHK1	sphingosine kinase 1
gene-SPIRE1	SPIRE1	spire type actin nucleation factor 1, transcript variant X4
gene-SPON1	SPON1	spondin 1, transcript variant X2
gene-SPTLC1	SPTLC1	serine palmitoyltransferase long chain base subunit 1, transcript variant X1
gene-ST14	ST14	ST14 transmembrane serine protease matriptase, transcript variant X5
gene-ST6GAL2	ST6GAL2	ST6 beta-galactoside alpha-2,6-sialyltransferase 2, transcript variant X10
gene-ST6GALNAC4	ST6GALNAC4	ST6 N-acetylgalactosaminide alpha-2,6-sialyltransferase 4, transcript variant X2
gene-STC2	STC2	stanniocalcin 2
gene-STEAP2	STEAP2	STEAP2 metalloreductase, transcript variant X4
gene-STK39	STK39	serine/threonine kinase 39, transcript variant X1
gene-STMN1	STMN1	stathmin 1, transcript variant X2
gene-STON1	STON1	stonin 1, transcript variant X2
gene-SYNC	SYNC	syncoilin, intermediate filament protein, transcript variant X2
gene-SYNJ2	SYNJ2	synaptojanin 2, transcript variant X2
gene-SYPL2	SYPL2	synaptophysin like 2, transcript variant X2
gene-TAF4B	TAF4B	TATA-box binding protein associated factor 4b, transcript variant X3
gene-TAGLN	TAGLN	transgelin
gene-TANC2	TANC2	tetratricopeptide repeat, ankyrin repeat and coiled-coil containing 2, transcript variant X24
gene-TENM1	TENM1	teneurin transmembrane protein 1, transcript variant X15
gene-TGFB1	TGFB1	transforming growth factor beta 1
gene-TGFB2	TGFB2	transforming growth factor beta 2
gene-TGFBI	TGFBI	transforming growth factor beta induced
gene-THY1	THY1	Thy-1 cell surface antigen
gene-TIAM1	TIAM1	TIAM Rac1 associated GEF 1, transcript variant X4
gene-TIAM2	TIAM2	TIAM Rac1 associated GEF 2, transcript variant X1
gene-TMEM200B	TMEM200B	transmembrane protein 200B
gene-TMEM256	TMEM256	transmembrane protein 256
gene-TMEM47	TMEM47	transmembrane protein 47, transcript variant X1
gene-TMTC1	TMTC1	transmembrane O-mannosyltransferase targeting cadherins 1, transcript variant X2
gene-TNC	TNC	tenascin C, transcript variant X9
gene-TNFAIP6	TNFAIP6	TNF alpha induced protein 6
gene-TNFAIP8L1	TNFAIP8L1	TNF alpha induced protein 8 like 1
gene-TNFRSF11B	TNFRSF11B	TNF receptor superfamily member 11b, transcript variant X1
gene-TNIK	TNIK	TRAF2 and NCK interacting kinase, transcript variant X5
gene-TNNI2	TNNI2	troponin I2, fast skeletal type
gene-TNS3	TNS3	tensin 3, transcript variant X3
gene-TPM1	TPM1	tropomyosin 1
gene-TPX2	TPX2	TPX2 microtubule nucleation factor, transcript variant X3
gene-TRAIP	TRAIP	TRAF interacting protein
gene-TRIM24	TRIM24	tripartite motif containing 24, transcript variant X3
gene-TRIM54	TRIM54	tripartite motif containing 54, transcript variant X1
gene-TRPC6	TRPC6	transient receptor potential cation channel subfamily C member 6, transcript variant X3
gene-TSPAN4	TSPAN4	tetraspanin 4, transcript variant X4
gene-TTK	TTK	TTK protein kinase
gene-TUBB3	TUBB3	tubulin beta 3 class III
gene-UBA6	UBA6	ubiquitin like modifier activating enzyme 6, transcript variant X16
gene-UBE2B	UBE2B	ubiquitin conjugating enzyme E2 B
gene-UBE2T	UBE2T	ubiquitin conjugating enzyme E2 T, transcript variant X1
gene-UHRF1	UHRF1	ubiquitin like with PHD and ring finger domains 1, transcript variant X3
gene-UNG	UNG	uracil DNA glycosylase
gene-UST	UST	uronyl 2-sulfotransferase, transcript variant X3
gene-UTP20	UTP20	UTP20 small subunit processome component
gene-VEGFA	VEGFA	vascular endothelial growth factor A, transcript variant X6
gene-VIM	VIM	vimentin
gene-VOPP1	VOPP1	VOPP1 WW domain binding protein
gene-WDR86	WDR86	WD repeat domain 86, transcript variant X3
gene-WFDC1	WFDC1	WAP four-disulfide core domain 1, transcript variant X6
gene-WIPF1	WIPF1	WAS/WASL interacting protein family member 1, transcript variant X4
gene-WIPF3	WIPF3	WAS/WASL interacting protein family member 3, transcript variant X6
gene-WWC1	WWC1	WW and C2 domain containing 1, transcript variant X1
gene-WWC3	WWC3	WWC family member 3, transcript variant X3
gene-XPO4	XPO4	exportin 4
gene-YPEL1	YPEL1	yippee like 1
gene-ZBTB16	ZBTB16	zinc finger and BTB domain containing 16, transcript variant X1
gene-ZNF367	ZNF367	zinc finger protein 367
gene-ZNF536	ZNF536	zinc finger protein 536, transcript variant X20
gene-ZRANB3	ZRANB3	zinc finger RANBP2-type containing 3, transcript variant X3
