# Supplementary material for: Single-Cell RNA Sequencing Reveals Cellular Heterogeneity and Developmental Dynamics of Goose Satellite Cells During Embryogenesis
Source: Cells. 2026 May 27;15(11):983. doi: 10.3390/cells15110983 (PMC13256991; doi:10.3390/cells15110983)
Supplement: Supplementary file 1 [file cells-15-00983-s001.zip › Table S5.csv]

Number	Pathway ID	Description	Í¨Â·ÃèÊö	Ratio_in_study	Ratio_in_pop	Rich factor	Pvalue	Padjust	First category	Second category	Gene_ids	Gene_names
17	map05206	MicroRNAs in cancer	°©Ö¢ÖÐµÄMicroRNAs	17/ 454	171/ 16103	0.099415204678363	6.9776759747129E-6	0.00097687463645981	Human Diseases	Cancer: overview	gene-GLS|gene-HMOX1|gene-PLCG1|gene-MET|gene-VEGFA|gene-TNC|gene-ST14|gene-TPM1|gene-VIM|gene-LOC106035824|gene-E2F2|gene-PIM1|gene-STMN1|gene-PDGFRB|gene-TGFB2|gene-PDGFA|gene-BRCA1	GLS|HMOX1|PLCG1|MET|VEGFA|TNC|ST14|TPM1|VIM|LOC106035824|E2F2|PIM1|STMN1|PDGFRB|TGFB2|PDGFA|BRCA1
17	map04110	Cell cycle	Ï¸°ûÖÜÆÚ	17/ 454	166/ 16103	0.10240963855422	4.6724858337479E-6	0.0013082960334494	Cellular Processes	Cell growth and death	gene-CHEK1|gene-TGFB1|gene-NDC80|gene-PTTG1|gene-CDK1|gene-TTK|gene-GADD45G|gene-CDK2|gene-LOC136787827|gene-PLK1|gene-LOC106035824|gene-E2F2|gene-BUB1|gene-CCNA2|gene-TGFB2|gene-CCNB2|gene-CCND3	CHEK1|TGFB1|NDC80|PTTG1|CDK1|TTK|GADD45G|CDK2|LOC136787827|PLK1|LOC106035824|E2F2|BUB1|CCNA2|TGFB2|CCNB2|CCND3
33	map05200	Pathways in cancer	°©Ö¢µÄ·¢²¡Í¨Â·	33/ 454	544/ 16103	0.060661764705882	3.1452915965088E-5	0.0029356054900749	Human Diseases	Cancer: overview	gene-FGFR4|gene-MET|gene-PLCG1|gene-ITGAV|gene-LOC106031443|gene-PIM1|gene-ADCY5|gene-LOC106041918|gene-JAG2|gene-JAG1|gene-GLI2|gene-CCND3|gene-LOC106035824|gene-PLCB1|gene-FGF2|gene-ZBTB16|gene-HMOX1|gene-GADD45G|gene-IL4R|gene-PDGFRB|gene-PDGFA|gene-FGF10|gene-EDNRA|gene-VEGFA|gene-ETS1|gene-CDK2|gene-ITGA6|gene-RARB|gene-E2F2|gene-CCNA2|gene-FZD1|gene-TGFB2|gene-TGFB1	FGFR4|MET|PLCG1|ITGAV|LOC106031443|PIM1|ADCY5|LOC106041918|JAG2|JAG1|GLI2|CCND3|LOC106035824|PLCB1|FGF2|ZBTB16|HMOX1|GADD45G|IL4R|PDGFRB|PDGFA|FGF10|EDNRA|VEGFA|ETS1|CDK2|ITGA6|RARB|E2F2|CCNA2|FZD1|TGFB2|TGFB1
11	map04512	ECM-receptor interaction	ECMÊÜÌåÏà»¥×÷ÓÃ	11/ 454	91/ 16103	0.12087912087912	4.9231857470315E-5	0.0034462300229221	Environmental Information Processing	Signaling molecules and interaction	gene-COL6A3|gene-COL1A2|gene-TNC|gene-NPNT|gene-GP1BB|gene-ITGAV|gene-ITGA6|gene-SDC1|gene-ITGB6|gene-HMMR|gene-ITGA4	COL6A3|COL1A2|TNC|NPNT|GP1BB|ITGAV|ITGA6|SDC1|ITGB6|HMMR|ITGA4
18	map04510	Focal adhesion	ð¤×Å°ß	18/ 454	226/ 16103	0.079646017699115	7.6148840188769E-5	0.0042643350505711	Cellular Processes	Cellular community - eukaryotes	gene-PAK1|gene-LOC136787070|gene-VEGFA|gene-FLNB|gene-COL1A2|gene-MET|gene-COL6A3|gene-PDGFRB|gene-TNC|gene-PXN|gene-ITGA4|gene-ITGAV|gene-ITGA6|gene-CCND3|gene-ITGB6|gene-PDGFC|gene-EMP1|gene-PDGFA	PAK1|LOC136787070|VEGFA|FLNB|COL1A2|MET|COL6A3|PDGFRB|TNC|PXN|ITGA4|ITGAV|ITGA6|CCND3|ITGB6|PDGFC|EMP1|PDGFA
15	map04310	Wnt signaling pathway	WntÐÅºÅÍ¨Â·	15/ 454	172/ 16103	0.087209302325581	0.00010936853262172	0.0051038648556801	Environmental Information Processing	Signal transduction	gene-ROR2|gene-ROR1|gene-PPP3CA|gene-FZD1|gene-APCDD1L|gene-CCDC88C|gene-DAAM2|gene-CCND3|gene-LOC106035824|gene-MCC|gene-RSPO4|gene-RSPO3|gene-SFRP1|gene-PLCB1|gene-NFATC2	ROR2|ROR1|PPP3CA|FZD1|APCDD1L|CCDC88C|DAAM2|CCND3|LOC106035824|MCC|RSPO4|RSPO3|SFRP1|PLCB1|NFATC2
14	map04218	Cellular senescence	Ï¸°ûË¥ÀÏ	14/ 454	158/ 16103	0.088607594936709	0.0001556199170749	0.0062247966829962	Cellular Processes	Cell growth and death	gene-CHEK1|gene-LOC106041918|gene-CCNB2|gene-PPP3CA|gene-CDK1|gene-ETS1|gene-CDK2|gene-GADD45G|gene-CCND3|gene-E2F2|gene-CCNA2|gene-TGFB2|gene-TGFB1|gene-NFATC2	CHEK1|LOC106041918|CCNB2|PPP3CA|CDK1|ETS1|CDK2|GADD45G|CCND3|E2F2|CCNA2|TGFB2|TGFB1|NFATC2
15	map04360	Axon guidance	ÖáÍ»µ¼Ïò	15/ 454	184/ 16103	0.081521739130435	0.00023075274105491	0.0080763459369217	Organismal Systems	Development and regeneration	gene-PAK1|gene-RGMA|gene-TRPC6|gene-PPP3CA|gene-SEMA6D|gene-MET|gene-SLIT3|gene-PLCG1|gene-BMPR1B|gene-EPHA3|gene-PLXNA2|gene-SEMA5B|gene-NTNG1|gene-BMP7|gene-NFATC2	PAK1|RGMA|TRPC6|PPP3CA|SEMA6D|MET|SLIT3|PLCG1|BMPR1B|EPHA3|PLXNA2|SEMA5B|NTNG1|BMP7|NFATC2
11	map05410	Hypertrophic cardiomyopathy	·ÊºñÐÍÐÄ¼¡²¡	11/ 454	119/ 16103	0.092436974789916	0.00054198914682876	0.015175696111205	Human Diseases	Cardiovascular disease	gene-LOC106029845|gene-ITGA6|gene-ITGA4|gene-ITGAV|gene-TPM1|gene-ACTC1|gene-ITGB6|gene-SNTB2|gene-TGFB2|gene-TGFB1|gene-DMD	LOC106029845|ITGA6|ITGA4|ITGAV|TPM1|ACTC1|ITGB6|SNTB2|TGFB2|TGFB1|DMD
17	map04810	Regulation of actin cytoskeleton	¼¡¶¯µ°°×Ï¸°û¹Ç¼ÜµÄµ÷¿Ø	17/ 454	242/ 16103	0.070247933884298	0.00052613416608044	0.01636861850028	Cellular Processes	Cell motility	gene-PAK1|gene-FGF2|gene-IQGAP2|gene-FGF10|gene-FGFR4|gene-PXN|gene-PDGFRB|gene-TIAM1|gene-ITGA4|gene-ITGAV|gene-ITGA6|gene-ARPC1B|gene-PDGFA|gene-ITGB6|gene-DIAPH3|gene-PDGFC|gene-LOC136787070	PAK1|FGF2|IQGAP2|FGF10|FGFR4|PXN|PDGFRB|TIAM1|ITGA4|ITGAV|ITGA6|ARPC1B|PDGFA|ITGB6|DIAPH3|PDGFC|LOC136787070
10	map04933	AGE-RAGE signaling pathway in diabetic complications	ÌÇÄò²¡²¢·¢Ö¢ÖÐµÄAGE-RAGEÐÅºÅÍ¨Â·	10/ 454	104/ 16103	0.096153846153846	0.00070485061640033	0.017941652053827	Human Diseases	Endocrine and metabolic disease	gene-LOC106041918|gene-COL3A1|gene-COL1A2|gene-VEGFA|gene-PLCG1|gene-PRKCD|gene-TGFB1|gene-PIM1|gene-TGFB2|gene-PLCB1	LOC106041918|COL3A1|COL1A2|VEGFA|PLCG1|PRKCD|TGFB1|PIM1|TGFB2|PLCB1
16	map05205	Proteoglycans in cancer	°©Ö¢ÖÐµÄµ°°×¾ÛÌÇ	16/ 454	229/ 16103	0.069868995633188	0.00080584556082156	0.018803063085836	Human Diseases	Cancer: overview	gene-FGF2|gene-PAK1|gene-FLNB|gene-COL1A2|gene-MET|gene-VEGFA|gene-PLCG1|gene-TIAM1|gene-ITGAV|gene-SDC1|gene-PXN|gene-CTSL|gene-DCN|gene-FZD1|gene-TGFB2|gene-TGFB1	FGF2|PAK1|FLNB|COL1A2|MET|VEGFA|PLCG1|TIAM1|ITGAV|SDC1|PXN|CTSL|DCN|FZD1|TGFB2|TGFB1
8	map05218	Melanoma	ºÚÉ«ËØÁö	8/ 454	77/ 16103	0.1038961038961	0.0014397015720374	0.026874429344697	Human Diseases	Cancer: specific types	gene-FGF2|gene-FGF10|gene-PDGFC|gene-MET|gene-GADD45G|gene-E2F2|gene-PDGFRB|gene-PDGFA	FGF2|FGF10|PDGFC|MET|GADD45G|E2F2|PDGFRB|PDGFA
12	map05414	Dilated cardiomyopathy	À©ÕÅÐÍÐÄ¼¡²¡	12/ 454	152/ 16103	0.078947368421053	0.0012602510540186	0.027143868855786	Human Diseases	Cardiovascular disease	gene-LOC106029845|gene-ITGA6|gene-ITGA4|gene-ITGAV|gene-TPM1|gene-TGFB1|gene-ACTC1|gene-ITGB6|gene-SNTB2|gene-TGFB2|gene-ADCY5|gene-DMD	LOC106029845|ITGA6|ITGA4|ITGAV|TPM1|TGFB1|ACTC1|ITGB6|SNTB2|TGFB2|ADCY5|DMD
13	map04062	Chemokine signaling pathway	Ç÷»¯Òò×ÓÐÅºÅÍ¨Â·	13/ 454	175/ 16103	0.074285714285714	0.0014034242001394	0.028068484002787	Organismal Systems	Immune system	gene-CXCL14|gene-PAK1|gene-LOC106038377|gene-LOC106041918|gene-PLCG1|gene-TIAM1|gene-PRKCD|gene-PXN|gene-PLCB1|gene-GRK5|gene-LOC106033292|gene-LOC106041042|gene-ADCY5	CXCL14|PAK1|LOC106038377|LOC106041918|PLCG1|TIAM1|PRKCD|PXN|PLCB1|GRK5|LOC106033292|LOC106041042|ADCY5
22	map04151	PI3K-Akt signaling pathway	PI3K-AktÐÅºÅÍ¨Â·	22/ 454	401/ 16103	0.054862842892768	0.0023546573754218	0.041206504069881	Environmental Information Processing	Signal transduction	gene-MYB|gene-FGFR4|gene-COL6A3|gene-COL1A2|gene-MET|gene-ITGAV|gene-PDGFC|gene-CCND3|gene-ITGB6|gene-FGF2|gene-LOC106036327|gene-IL4R|gene-PDGFRB|gene-PDGFA|gene-FGF10|gene-VEGFA|gene-TNC|gene-CDK2|gene-ITGA6|gene-CSF3|gene-ITGA4|gene-BRCA1	MYB|FGFR4|COL6A3|COL1A2|MET|ITGAV|PDGFC|CCND3|ITGB6|FGF2|LOC106036327|IL4R|PDGFRB|PDGFA|FGF10|VEGFA|TNC|CDK2|ITGA6|CSF3|ITGA4|BRCA1
7	map05211	Renal cell carcinoma	ÉöÏ¸°û°©	7/ 454	75/ 16103	0.093333333333333	0.0051535087894593	0.068713450526124	Human Diseases	Cancer: specific types	gene-PAK1|gene-MET|gene-VEGFA|gene-ETS1|gene-LOC106035824|gene-TGFB2|gene-TGFB1	PAK1|MET|VEGFA|ETS1|LOC106035824|TGFB2|TGFB1
9	map04114	Oocyte meiosis	ÂÑÄ¸Ï¸°û¼õÊý·ÖÁÑ	9/ 454	114/ 16103	0.078947368421053	0.0049528091637232	0.069339328292125	Cellular Processes	Cell growth and death	gene-PPP3CA|gene-PTTG1|gene-AURKA|gene-CDK1|gene-CDK2|gene-PLK1|gene-BUB1|gene-CCNB2|gene-ADCY5	PPP3CA|PTTG1|AURKA|CDK1|CDK2|PLK1|BUB1|CCNB2|ADCY5
15	map04014	Ras signaling pathway	RasÐÅºÅÍ¨Â·	15/ 454	249/ 16103	0.060240963855422	0.004818159505077	0.071004455864292	Environmental Information Processing	Signal transduction	gene-PAK1|gene-FGF2|gene-FGF10|gene-FGFR4|gene-RASAL2|gene-PDGFRB|gene-MET|gene-VEGFA|gene-PLCG1|gene-TIAM1|gene-REL|gene-ETS1|gene-PDGFC|gene-PDGFA|gene-RGL1	PAK1|FGF2|FGF10|FGFR4|RASAL2|PDGFRB|MET|VEGFA|PLCG1|TIAM1|REL|ETS1|PDGFC|PDGFA|RGL1
14	map05166	Human T-cell leukemia virus 1 infection	ÈËÀàTÏ¸°û°×Ñª²¡²¡¶¾1ÐÍ¸ÐÈ¾	14/ 454	224/ 16103	0.0625	0.0046135647350854	0.071766562545773	Human Diseases	Infectious disease: viral	gene-CHEK1|gene-PPP3CA|gene-PTTG1|gene-TGFB1|gene-ETS1|gene-CDK2|gene-ADCY5|gene-CCND3|gene-LOC106035824|gene-E2F2|gene-CCNA2|gene-TGFB2|gene-CCNB2|gene-NFATC2	CHEK1|PPP3CA|PTTG1|TGFB1|ETS1|CDK2|ADCY5|CCND3|LOC106035824|E2F2|CCNA2|TGFB2|CCNB2|NFATC2
6	map05144	Malaria	Å±¼²	6/ 454	58/ 16103	0.10344827586207	0.0056993415873262	0.072537074747788	Human Diseases	Infectious disease: parasitic	gene-LOC106041918|gene-MET|gene-CSF3|gene-SDC1|gene-TGFB2|gene-TGFB1	LOC106041918|MET|CSF3|SDC1|TGFB2|TGFB1
8	map04914	Progesterone-mediated oocyte maturation	ÔÐ¼¤ËØ½éµ¼µÄÂÑÄ¸Ï¸°û³ÉÊì	8/ 454	92/ 16103	0.08695652173913	0.00442120412952	0.072819832721507	Organismal Systems	Endocrine system	gene-AURKA|gene-CDK1|gene-CDK2|gene-PLK1|gene-BUB1|gene-CCNA2|gene-CCNB2|gene-ADCY5	AURKA|CDK1|CDK2|PLK1|BUB1|CCNA2|CCNB2|ADCY5
17	map04010	MAPK signaling pathway	MAPKÐÅºÅÍ¨Â·	17/ 454	312/ 16103	0.054487179487179	0.0075333628902341	0.091710504750676	Environmental Information Processing	Signal transduction	gene-PAK1|gene-FGF2|gene-PPP3CA|gene-FGFR4|gene-DUSP4|gene-FLNB|gene-PDGFRB|gene-MET|gene-VEGFA|gene-GADD45G|gene-TGFB1|gene-FGF10|gene-STMN1|gene-PDGFC|gene-TGFB2|gene-PDGFA|gene-DUSP7	PAK1|FGF2|PPP3CA|FGFR4|DUSP4|FLNB|PDGFRB|MET|VEGFA|GADD45G|TGFB1|FGF10|STMN1|PDGFC|TGFB2|PDGFA|DUSP7
7	map04115	p53 signaling pathway	p53ÐÅºÅÍ¨Â·	7/ 454	82/ 16103	0.085365853658537	0.00835187987805	0.09743859857725	Cellular Processes	Cell growth and death	gene-CHEK1|gene-CDK1|gene-CDK2|gene-GADD45G|gene-CCND3|gene-SESN3|gene-CCNB2	CHEK1|CDK1|CDK2|GADD45G|CCND3|SESN3|CCNB2
7	map01521	EGFR tyrosine kinase inhibitor resistance	EGFRÀÒ°±Ëá¼¤Ã¸ÒÖÖÆ¼ÁÄÍÒ©ÐÔ	7/ 454	82/ 16103	0.085365853658537	0.00835187987805	0.09743859857725	Human Diseases	Drug resistance: antineoplastic	gene-FGF2|gene-PDGFRB|gene-MET|gene-VEGFA|gene-PLCG1|gene-PDGFC|gene-PDGFA	FGF2|PDGFRB|MET|VEGFA|PLCG1|PDGFC|PDGFA
6	map04370	VEGF signaling pathway	VEGFÐÅºÅÍ¨Â·	6/ 454	65/ 16103	0.092307692307692	0.0098709053855874	0.10630205799863	Environmental Information Processing	Signal transduction	gene-PPP3CA|gene-VEGFA|gene-PLCG1|gene-PXN|gene-SPHK1|gene-NFATC2	PPP3CA|VEGFA|PLCG1|PXN|SPHK1|NFATC2
8	map04350	TGF-beta signaling pathway	TGF-¦ÂÐÅºÅÍ¨Â·	8/ 454	109/ 16103	0.073394495412844	0.011964841999306	0.12407984295577	Environmental Information Processing	Signal transduction	gene-RGMA|gene-TGFB2|gene-BMPR1B|gene-LOC106035824|gene-DCN|gene-GREM1|gene-BMP7|gene-TGFB1	RGMA|TGFB2|BMPR1B|LOC106035824|DCN|GREM1|BMP7|TGFB1
14	map04060	Cytokine-cytokine receptor interaction	Ï¸°ûÒò×Ó-Ï¸°ûÒò×ÓÊÜÌåÏà»¥×÷ÓÃ	14/ 454	253/ 16103	0.055335968379447	0.012827129704854	0.12827129704854	Environmental Information Processing	Signaling molecules and interaction	gene-CXCL14|gene-TNFRSF11B|gene-LOC106038377|gene-LOC106033292|gene-LOC106041918|gene-TGFB2|gene-BMP7|gene-BMPR1B|gene-CSF3|gene-LOC106036327|gene-IL4R|gene-LIF|gene-LOC106041042|gene-TGFB1	CXCL14|TNFRSF11B|LOC106038377|LOC106033292|LOC106041918|TGFB2|BMP7|BMPR1B|CSF3|LOC106036327|IL4R|LIF|LOC106041042|TGFB1
8	map04540	Gap junction	¼äÏ¶Á¬½Ó	8/ 454	112/ 16103	0.071428571428571	0.013932102617026	0.13003295775891	Cellular Processes	Cellular community - eukaryotes	gene-PDGFRB|gene-LOC106045884|gene-CDK1|gene-TUBB3|gene-PLCB1|gene-PDGFC|gene-PDGFA|gene-ADCY5	PDGFRB|LOC106045884|CDK1|TUBB3|PLCB1|PDGFC|PDGFA|ADCY5
17	map05165	Human papillomavirus infection	ÈËÈéÍ·Áö²¡¶¾¸ÐÈ¾	17/ 454	335/ 16103	0.050746268656716	0.014517846823748	0.1311289390532	Human Diseases	Infectious disease: viral	gene-JAG1|gene-COL6A3|gene-COL1A2|gene-VEGFA|gene-PDGFRB|gene-TNC|gene-PXN|gene-ITGB6|gene-ITGAV|gene-ITGA6|gene-ITGA4|gene-CCND3|gene-LOC106035824|gene-CDK2|gene-LOC125182686|gene-CCNA2|gene-FZD1	JAG1|COL6A3|COL1A2|VEGFA|PDGFRB|TNC|PXN|ITGB6|ITGAV|ITGA6|ITGA4|CCND3|LOC106035824|CDK2|LOC125182686|CCNA2|FZD1
10	map05226	Gastric cancer	Î¸°©	10/ 454	157/ 16103	0.063694267515924	0.013626796840238	0.13156907294023	Human Diseases	Cancer: specific types	gene-FGF2|gene-FGF10|gene-MET|gene-CDK2|gene-GADD45G|gene-RARB|gene-E2F2|gene-FZD1|gene-TGFB2|gene-TGFB1	FGF2|FGF10|MET|CDK2|GADD45G|RARB|E2F2|FZD1|TGFB2|TGFB1
3	map00220	Arginine biosynthesis	¾«°±ËáÉúÎïºÏ³É	3/ 454	19/ 16103	0.15789473684211	0.015417552877689	0.13490358767978	Metabolism	Amino acid metabolism	gene-GLS|gene-GLUD1|gene-GLUL	GLS|GLUD1|GLUL
10	map04514	Cell adhesion molecules	Ï¸°ûÕ³¸½·Ö×Ó	10/ 454	164/ 16103	0.060975609756098	0.01798458083767	0.15259644347114	Environmental Information Processing	Signaling molecules and interaction	gene-CDH4|gene-CADM1|gene-CDH2|gene-ITGA6|gene-CNTN1|gene-ITGAV|gene-ITGA4|gene-SDC1|gene-NLGN1|gene-NTNG1	CDH4|CADM1|CDH2|ITGA6|CNTN1|ITGAV|ITGA4|SDC1|NLGN1|NTNG1
5	map00600	Sphingolipid metabolism	ÇÊÖ¬´úÐ»	5/ 454	58/ 16103	0.086206896551724	0.023494085958687	0.17779308293061	Metabolism	Lipid metabolism	gene-SGMS2|gene-SPTLC1|gene-CERS6|gene-SPHK1|gene-SGPL1	SGMS2|SPTLC1|CERS6|SPHK1|SGPL1
3	map00532	Glycosaminoglycan biosynthesis - chondroitin sulfate / dermatan sulfate	ÌÇ°·¾ÛÌÇÉúÎïºÏ³É-ÁòËáÈí¹ÇËØ/ÁòËáÆ¤·ôËØ	3/ 454	22/ 16103	0.13636363636364	0.023026691455405	0.1790964890976	Metabolism	Glycan biosynthesis and metabolism	gene-DSE|gene-UST|gene-CHSY3	DSE|UST|CHSY3
7	map05412	Arrhythmogenic right ventricular cardiomyopathy	ÖÂÐÄÂÉÊ§³£ÐÔÓÒÐÄÊÒÐÄ¼¡²¡	7/ 454	100/ 16103	0.07	0.022946827283518	0.18357461826815	Human Diseases	Cardiovascular disease	gene-CDH2|gene-ITGA6|gene-ITGAV|gene-ITGA4|gene-ITGB6|gene-SNTB2|gene-DMD	CDH2|ITGA6|ITGAV|ITGA4|ITGB6|SNTB2|DMD
10	map04022	cGMP-PKG signaling pathway	cGMP-PKGÐÅºÅÍ¨Â·	10/ 454	173/ 16103	0.057803468208092	0.02499725247567	0.18419028139967	Environmental Information Processing	Signal transduction	gene-RGS2|gene-PPP3CA|gene-ATP2B1|gene-EDNRA|gene-TRPC6|gene-IRAG1|gene-PDE3A|gene-ADCY5|gene-PLCB1|gene-NFATC2	RGS2|PPP3CA|ATP2B1|EDNRA|TRPC6|IRAG1|PDE3A|ADCY5|PLCB1|NFATC2
10	map04390	Hippo signaling pathway	HippoÐÅºÅÍ¨Â·	10/ 454	170/ 16103	0.058823529411765	0.022471911578666	0.18506280123607	Environmental Information Processing	Signal transduction	gene-AMOT|gene-TGFB2|gene-GLI2|gene-BMPR1B|gene-CCND3|gene-WWC1|gene-CCN2|gene-FZD1|gene-BMP7|gene-TGFB1	AMOT|TGFB2|GLI2|BMPR1B|CCND3|WWC1|CCN2|FZD1|BMP7|TGFB1
15	map04020	Calcium signaling pathway	¸ÆÐÅºÅÍ¨Â·	15/ 454	304/ 16103	0.049342105263158	0.026009002899322	0.18673130286693	Environmental Information Processing	Signal transduction	gene-FGF2|gene-VEGFA|gene-FGF10|gene-FGFR4|gene-EDNRA|gene-PDGFC|gene-MET|gene-ATP2B1|gene-PLCG1|gene-PDGFA|gene-PPP3CA|gene-PDGFRB|gene-SPHK1|gene-PLCB1|gene-NFATC2	FGF2|VEGFA|FGF10|FGFR4|EDNRA|PDGFC|MET|ATP2B1|PLCG1|PDGFA|PPP3CA|PDGFRB|SPHK1|PLCB1|NFATC2
7	map05215	Prostate cancer	Ç°ÁÐÏÙ°©	7/ 454	104/ 16103	0.067307692307692	0.027712278914537	0.18925458770903	Human Diseases	Cancer: specific types	gene-ERG|gene-PDGFC|gene-CDK2|gene-LOC106035824|gene-E2F2|gene-PDGFRB|gene-PDGFA	ERG|PDGFC|CDK2|LOC106035824|E2F2|PDGFRB|PDGFA
9	map05418	Fluid shear stress and atherosclerosis	Á÷Ìå¼ôÇÐÓ¦Á¦Óë¶¯ÂöÖàÑùÓ²»¯	9/ 454	151/ 16103	0.059602649006623	0.027403255857262	0.19182279100084	Human Diseases	Cardiovascular disease	gene-VEGFA|gene-CYBA|gene-BMPR1B|gene-ITGAV|gene-HMOX1|gene-SDC1|gene-LOC106031443|gene-CTSL|gene-PDGFA	VEGFA|CYBA|BMPR1B|ITGAV|HMOX1|SDC1|LOC106031443|CTSL|PDGFA
13	map04814	Motor proteins	Âí´ïµ°°×	13/ 454	259/ 16103	0.05019305019305	0.032519781683013	0.21679854455342	Cellular Processes	Cell motility	gene-LOC136787070|gene-KIF20B|gene-TNNI2|gene-KIF11|gene-LOC106045884|gene-KIF26A|gene-TUBB3|gene-KIF26B|gene-CENPE|gene-ACTC1|gene-TPM1|gene-ACTA2|gene-LOC106029820	LOC136787070|KIF20B|TNNI2|KIF11|LOC106045884|KIF26A|TUBB3|KIF26B|CENPE|ACTC1|TPM1|ACTA2|LOC106029820
12	map04015	Rap1 signaling pathway	Rap1ÐÅºÅÍ¨Â·	12/ 454	241/ 16103	0.049792531120332	0.040997533558104	0.25509576436153	Environmental Information Processing	Signal transduction	gene-FGF2|gene-FGF10|gene-FGFR4|gene-PDGFRB|gene-MET|gene-VEGFA|gene-PLCG1|gene-TIAM1|gene-PDGFA|gene-PLCB1|gene-PDGFC|gene-ADCY5	FGF2|FGF10|FGFR4|PDGFRB|MET|VEGFA|PLCG1|TIAM1|PDGFA|PLCB1|PDGFC|ADCY5
10	map05203	Viral carcinogenesis	²¡¶¾ÖÂ°©×÷ÓÃ	10/ 454	189/ 16103	0.052910052910053	0.041978087738665	0.25551879493101	Human Diseases	Cancer: overview	gene-CHEK1|gene-LOC106038377|gene-LOC106035824|gene-CDK1|gene-REL|gene-PXN|gene-CDK2|gene-CCND3|gene-LOC106042035|gene-CCNA2	CHEK1|LOC106038377|LOC106035824|CDK1|REL|PXN|CDK2|CCND3|LOC106042035|CCNA2
9	map04630	JAK-STAT signaling pathway	JAK-STATÐÅºÅÍ¨Â·	9/ 454	164/ 16103	0.054878048780488	0.042973632501813	0.25601312979804	Environmental Information Processing	Signal transduction	gene-CSF3|gene-CCND3|gene-LOC106035824|gene-LOC106036327|gene-IL4R|gene-LIF|gene-PIM1|gene-PDGFRB|gene-PDGFA	CSF3|CCND3|LOC106035824|LOC106036327|IL4R|LIF|PIM1|PDGFRB|PDGFA
5	map04061	Viral protein interaction with cytokine and cytokine receptor	²¡¶¾µ°°×ÓëÏ¸°ûÒò×Ó-Ï¸°ûÒò×ÓÊÜÌåÏà»¥×÷ÓÃ	5/ 454	67/ 16103	0.074626865671642	0.040430348031358	0.25728403292682	Environmental Information Processing	Signaling molecules and interaction	gene-CXCL14|gene-LOC106033292|gene-LOC106038377|gene-LOC106041042|gene-LOC106041918	CXCL14|LOC106033292|LOC106038377|LOC106041042|LOC106041918
8	map04270	Vascular smooth muscle contraction	Ñª¹ÜÆ½»¬¼¡ÊÕËõ	8/ 454	137/ 16103	0.058394160583942	0.040285649765176	0.26232516126161	Organismal Systems	Circulatory system	gene-ADM|gene-CALD1|gene-EDNRA|gene-IRAG1|gene-PRKCD|gene-ADCY5|gene-PLCB1|gene-ACTA2	ADM|CALD1|EDNRA|IRAG1|PRKCD|ADCY5|PLCB1|ACTA2
6	map04658	Th1 and Th2 cell differentiation	Th1ºÍTh2Ï¸°û·Ö»¯	6/ 454	92/ 16103	0.065217391304348	0.045581012464993	0.26588923937913	Organismal Systems	Immune system	gene-PPP3CA|gene-JAG2|gene-JAG1|gene-PLCG1|gene-IL4R|gene-NFATC2	PPP3CA|JAG2|JAG1|PLCG1|IL4R|NFATC2
3	map00630	Glyoxylate and dicarboxylate metabolism	ÒÒÈ©ËáºÍ¶þôÈËá´úÐ»	3/ 454	31/ 16103	0.096774193548387	0.055880993576727	0.3067976117938	Metabolism	Carbohydrate metabolism	gene-GLUL|gene-ACSS1|gene-GLDC	GLUL|ACSS1|GLDC
4	map04978	Mineral absorption	¿óÎïÖÊÎüÊÕ	4/ 454	51/ 16103	0.07843137254902	0.055161438437388	0.30890405524938	Organismal Systems	Digestive system	gene-CYBRD1|gene-HMOX1|gene-ATP2B1|gene-STEAP2	CYBRD1|HMOX1|ATP2B1|STEAP2
5	map04924	Renin secretion	ÉöËØ·ÖÃÚ	5/ 454	74/ 16103	0.067567567567568	0.05766401028555	0.31049851692219	Organismal Systems	Endocrine system	gene-EDNRA|gene-PDE3A|gene-PPP3CA|gene-PLCB1|gene-ADCY5	EDNRA|PDE3A|PPP3CA|PLCB1|ADCY5
11	map05202	Transcriptional misregulation in cancer	°©Ö¢µÄ×ªÂ¼Ê§µ÷	11/ 454	225/ 16103	0.048888888888889	0.054527869491174	0.31158782566385	Human Diseases	Cancer: overview	gene-LOC106041918|gene-EYA1|gene-ERG|gene-MET|gene-REL|gene-RUNX2|gene-ETV4|gene-GADD45G|gene-ZBTB16|gene-CCNA2|gene-PDGFA	LOC106041918|EYA1|ERG|MET|REL|RUNX2|ETV4|GADD45G|ZBTB16|CCNA2|PDGFA
11	map05163	Human cytomegalovirus infection	ÈË¾ÞÏ¸°û²¡¶¾¸ÐÈ¾	11/ 454	230/ 16103	0.047826086956522	0.061829546655315	0.32664666157525	Human Diseases	Infectious disease: viral	gene-LOC106041918|gene-PPP3CA|gene-VEGFA|gene-PXN|gene-ITGAV|gene-PLCB1|gene-E2F2|gene-LOC106033292|gene-LOC106041042|gene-ADCY5|gene-NFATC2	LOC106041918|PPP3CA|VEGFA|PXN|ITGAV|PLCB1|E2F2|LOC106033292|LOC106041042|ADCY5|NFATC2
9	map05225	Hepatocellular carcinoma	¸ÎÏ¸°û°©	9/ 454	178/ 16103	0.050561797752809	0.065414384585453	0.33301868516231	Human Diseases	Cancer: specific types	gene-MET|gene-PLCG1|gene-HMOX1|gene-GADD45G|gene-LOC106031443|gene-E2F2|gene-FZD1|gene-TGFB2|gene-TGFB1	MET|PLCG1|HMOX1|GADD45G|LOC106031443|E2F2|FZD1|TGFB2|TGFB1
8	map05224	Breast cancer	ÈéÏÙ°©	8/ 454	151/ 16103	0.052980132450331	0.06424395592341	0.33311680849176	Human Diseases	Cancer: specific types	gene-FGF2|gene-FGF10|gene-JAG2|gene-JAG1|gene-GADD45G|gene-E2F2|gene-FZD1|gene-BRCA1	FGF2|FGF10|JAG2|JAG1|GADD45G|E2F2|FZD1|BRCA1
5	map05214	Glioma	½ºÖÊÁö	5/ 454	78/ 16103	0.064102564102564	0.069135407602308	0.33961252857274	Human Diseases	Cancer: specific types	gene-E2F2|gene-PDGFRB|gene-GADD45G|gene-PLCG1|gene-PDGFA	E2F2|PDGFRB|GADD45G|PLCG1|PDGFA
7	map04926	Relaxin signaling pathway	ËÉ³ÚËØÐÅºÅÍ¨Â·	7/ 454	127/ 16103	0.05511811023622	0.06808293483402	0.3404146741701	Organismal Systems	Endocrine system	gene-TGFB1|gene-COL3A1|gene-COL1A2|gene-VEGFA|gene-ADCY5|gene-PLCB1|gene-ACTA2	TGFB1|COL3A1|COL1A2|VEGFA|ADCY5|PLCB1|ACTA2
3	map00250	Alanine, aspartate and glutamate metabolism	±û°±Ëá¡¢Ìì¶¬°±ËáºÍ¹È°±Ëá´úÐ»	3/ 454	36/ 16103	0.083333333333333	0.080204671272859	0.35646520565715	Metabolism	Amino acid metabolism	gene-GLS|gene-GLUD1|gene-GLUL	GLS|GLUD1|GLUL
6	map04625	C-type lectin receptor signaling pathway	CÐÍÄý¼¯ËØÊÜÌåÐÅºÅÍ¨Â·	6/ 454	106/ 16103	0.056603773584906	0.079214254138291	0.3577417928826	Organismal Systems	Immune system	gene-PAK1|gene-PPP3CA|gene-PRKCD|gene-LSP1|gene-CBLB|gene-NFATC2	PAK1|PPP3CA|PRKCD|LSP1|CBLB|NFATC2
5	map05212	Pancreatic cancer	ÒÈÏÙ°©	5/ 454	81/ 16103	0.061728395061728	0.078506276182224	0.36035667755775	Human Diseases	Cancer: specific types	gene-E2F2|gene-VEGFA|gene-GADD45G|gene-TGFB2|gene-TGFB1	E2F2|VEGFA|GADD45G|TGFB2|TGFB1
6	map05222	Small cell lung cancer	Ð¡Ï¸°û·Î°©	6/ 454	105/ 16103	0.057142857142857	0.076447202918865	0.36280028503868	Human Diseases	Cancer: specific types	gene-ITGA6|gene-CDK2|gene-ITGAV|gene-GADD45G|gene-E2F2|gene-RARB	ITGA6|CDK2|ITGAV|GADD45G|E2F2|RARB
6	map04361	Axon regeneration	ÖáÍ»ÔÙÉú	6/ 454	105/ 16103	0.057142857142857	0.076447202918865	0.36280028503868	Organismal Systems	Development and regeneration	gene-DUSP7|gene-DUSP4|gene-MET|gene-PRKCD|gene-DGKQ|gene-PLCB1	DUSP7|DUSP4|MET|PRKCD|DGKQ|PLCB1
5	map05223	Non-small cell lung cancer	·ÇÐ¡Ï¸°û·Î°©	5/ 454	80/ 16103	0.0625	0.075310251553341	0.36356673163682	Human Diseases	Cancer: specific types	gene-E2F2|gene-MET|gene-GADD45G|gene-PLCG1|gene-RARB	E2F2|MET|GADD45G|PLCG1|RARB
9	map04072	Phospholipase D signaling pathway	Á×Ö¬Ã¸DÐÅºÅÍ¨Â·	9/ 454	188/ 16103	0.047872340425532	0.085277450803347	0.37308884726464	Environmental Information Processing	Signal transduction	gene-LOC106041918|gene-PDGFRB|gene-PLCG1|gene-PDGFA|gene-ADCY5|gene-DGKQ|gene-PDGFC|gene-SPHK1|gene-PLCB1	LOC106041918|PDGFRB|PLCG1|PDGFA|ADCY5|DGKQ|PDGFC|SPHK1|PLCB1
6	map04974	Protein digestion and absorption	µ°°×ÖÊµÄÏû»¯ºÍÎüÊÕ	6/ 454	109/ 16103	0.055045871559633	0.087848434893951	0.37842402723548	Organismal Systems	Digestive system	gene-COL16A1|gene-COL3A1|gene-COL12A1|gene-COL6A3|gene-COL1A2|gene-COL8A2	COL16A1|COL3A1|COL12A1|COL6A3|COL1A2|COL8A2
6	map04066	HIF-1 signaling pathway	HIF-1ÐÅºÅÍ¨Â·	6/ 454	110/ 16103	0.054545454545455	0.090836678276531	0.37961596891685	Environmental Information Processing	Signal transduction	gene-LDHB|gene-VEGFA|gene-PLCG1|gene-HMOX1|gene-LOC106035824|gene-PFKFB3	LDHB|VEGFA|PLCG1|HMOX1|LOC106035824|PFKFB3
2	map00910	Nitrogen metabolism	µª´úÐ»	2/ 454	18/ 16103	0.11111111111111	0.090187389384728	0.38261316708672	Metabolism	Energy metabolism	gene-GLUD1|gene-GLUL	GLUD1|GLUL
6	map05231	Choline metabolism in cancer	°©Ö¢µÄµ¨¼î´úÐ»	6/ 454	111/ 16103	0.054054054054054	0.093879525456523	0.3865627518798	Human Diseases	Cancer: overview	gene-PDGFC|gene-PLCG1|gene-DGKQ|gene-SLC44A1|gene-PDGFRB|gene-PDGFA	PDGFC|PLCG1|DGKQ|SLC44A1|PDGFRB|PDGFA
4	map04330	Notch signaling pathway	NotchÐÅºÅÍ¨Â·	4/ 454	63/ 16103	0.063492063492063	0.10173588460633	0.41284127086628	Environmental Information Processing	Signal transduction	gene-NRARP|gene-JAG2|gene-JAG1|gene-LOC106035824	NRARP|JAG2|JAG1|LOC106035824
9	map05167	Kaposi sarcoma-associated herpesvirus infection	¿¨²¨Î÷ÈâÁöÏà¹ØðåÕî²¡¶¾¸ÐÈ¾	9/ 454	198/ 16103	0.045454545454545	0.10838209170233	0.43352836680933	Human Diseases	Infectious disease: viral	gene-FGF2|gene-LOC106041918|gene-LOC106038377|gene-PPP3CA|gene-VEGFA|gene-PLCG1|gene-LOC106035824|gene-E2F2|gene-NFATC2	FGF2|LOC106041918|LOC106038377|PPP3CA|VEGFA|PLCG1|LOC106035824|E2F2|NFATC2
7	map04068	FoxO signaling pathway	FoxOÐÅºÅÍ¨Â·	7/ 454	144/ 16103	0.048611111111111	0.11306851537627	0.44590400430079	Environmental Information Processing	Signal transduction	gene-TGFB1|gene-CDK2|gene-GADD45G|gene-PLK1|gene-LOC106035824|gene-TGFB2|gene-CCNB2	TGFB1|CDK2|GADD45G|PLK1|LOC106035824|TGFB2|CCNB2
4	map05230	Central carbon metabolism in cancer	°©Ö¢µÄÖÐÐÄÌ¼´úÐ»	4/ 454	66/ 16103	0.060606060606061	0.11551924975962	0.44924152684296	Human Diseases	Cancer: overview	gene-GLS|gene-MET|gene-LDHB|gene-PDGFRB	GLS|MET|LDHB|PDGFRB
5	map05032	Morphine addiction	Âð·È³Éñ«	5/ 454	93/ 16103	0.053763440860215	0.12228098826231	0.46902296867734	Human Diseases	Substance dependence	gene-LOC106037721|gene-PDE3A|gene-PDE7B|gene-GRK5|gene-ADCY5	LOC106037721|PDE3A|PDE7B|GRK5|ADCY5
3	map00620	Pyruvate metabolism	±ûÍªËá´úÐ»	3/ 454	44/ 16103	0.068181818181818	0.12672119814332	0.4730924730684	Metabolism	Carbohydrate metabolism	gene-LDHB|gene-HAGH|gene-ACSS1	LDHB|HAGH|ACSS1
7	map04919	Thyroid hormone signaling pathway	¼××´ÏÙ¼¤ËØÐÅºÅÍ¨Â·	7/ 454	148/ 16103	0.047297297297297	0.12549037975487	0.47482846393736	Organismal Systems	Endocrine system	gene-DIO3|gene-DIO2|gene-PLCG1|gene-SLC16A2|gene-ITGAV|gene-LOC106035824|gene-PLCB1	DIO3|DIO2|PLCG1|SLC16A2|ITGAV|LOC106035824|PLCB1
8	map05161	Hepatitis B	ÒÒÐÍ¸ÎÑ×	8/ 454	180/ 16103	0.044444444444444	0.13714384476968	0.48607944981659	Human Diseases	Infectious disease: viral	gene-LOC106041918|gene-CDK2|gene-LOC106035824|gene-E2F2|gene-CCNA2|gene-TGFB2|gene-TGFB1|gene-NFATC2	LOC106041918|CDK2|LOC106035824|E2F2|CCNA2|TGFB2|TGFB1|NFATC2
2	map04964	Proximal tubule bicarbonate reclamation	½ü¶ËÐ¡¹ÜÌ¼ËáÇâÑÎ»ØÊÕ	2/ 454	23/ 16103	0.08695652173913	0.13625417237528	0.48911754186	Organismal Systems	Excretory system	gene-GLS|gene-GLUD1	GLS|GLUD1
1	map00470	D-Amino acid metabolism	D-°±»ùËá´úÐ»	1/ 454	5/ 16103	0.2	0.1332553646684	0.49094081719936	Metabolism	Metabolism of other amino acids	gene-GLS	GLS
1	map00073	Cutin, suberine and wax biosynthesis	½ÇÖÊËØ¡¢ÈíÄ¾Ö¬ºÍÀ¯ÖÊÉúÎïºÏ³É	1/ 454	5/ 16103	0.2	0.1332553646684	0.49094081719936	Metabolism	Lipid metabolism	gene-FAR2	FAR2
6	map04724	Glutamatergic synapse	¹È°±ËáÄÜÍ»´¥	6/ 454	125/ 16103	0.048	0.14197516570146	0.49691307995511	Organismal Systems	Nervous system	gene-GLS|gene-SLC1A2|gene-PPP3CA|gene-GLUL|gene-ADCY5|gene-PLCB1	GLS|SLC1A2|PPP3CA|GLUL|ADCY5|PLCB1
3	map05219	Bladder cancer	°òë×°©	3/ 454	47/ 16103	0.063829787234043	0.14617523118917	0.49913493576789	Human Diseases	Cancer: specific types	gene-E2F2|gene-LOC106041918|gene-VEGFA	E2F2|LOC106041918|VEGFA
2	map04320	Dorso-ventral axis formation	±³¸¹ÖáÐÎ³É	2/ 454	24/ 16103	0.083333333333333	0.1460008687396	0.50469436107516	Organismal Systems	Development and regeneration	gene-SPIRE1|gene-ETS1	SPIRE1|ETS1
6	map04071	Sphingolipid signaling pathway	ÇÊÖ¬ÐÅºÅÍ¨Â·	6/ 454	128/ 16103	0.046875	0.15353296680988	0.51177655603295	Environmental Information Processing	Signal transduction	gene-SGMS2|gene-SGPL1|gene-SPHK1|gene-SPTLC1|gene-PLCB1|gene-CERS6	SGMS2|SGPL1|SPHK1|SPTLC1|PLCB1|CERS6
3	map00830	Retinol metabolism	ÊÓ»Æ´¼´úÐ»	3/ 454	48/ 16103	0.0625	0.15286544191419	0.51569064742137	Metabolism	Metabolism of cofactors and vitamins	gene-DHRS3|gene-RDH10|gene-ALDH1A3	DHRS3|RDH10|ALDH1A3
6	map04666	Fc gamma R-mediated phagocytosis	Fc-¦ÃR-½éµ¼µÄÍÌÊÉ×÷ÓÃ	6/ 454	130/ 16103	0.046153846153846	0.16146286109164	0.53187766006659	Organismal Systems	Immune system	gene-PAK1|gene-PLCG1|gene-PRKCD|gene-ARPC1B|gene-SPHK1|gene-LOC106029820	PAK1|PLCG1|PRKCD|ARPC1B|SPHK1|LOC106029820
6	map04380	Osteoclast differentiation	ÆÆ¹ÇÏ¸°û·Ö»¯	6/ 454	133/ 16103	0.045112781954887	0.17367956690162	0.55896872106269	Organismal Systems	Development and regeneration	gene-TNFRSF11B|gene-PPP3CA|gene-CYBA|gene-TGFB2|gene-TGFB1|gene-NFATC2	TNFRSF11B|PPP3CA|CYBA|TGFB2|TGFB1|NFATC2
4	map00561	Glycerolipid metabolism	¸ÊÓÍÖ¬´úÐ»	4/ 454	77/ 16103	0.051948051948052	0.17221604129868	0.56070339027478	Metabolism	Lipid metabolism	gene-LPL|gene-MGLL|gene-LIPG|gene-DGKQ	LPL|MGLL|LIPG|DGKQ
4	map05120	Epithelial cell signaling in Helicobacter pylori infection	ÓÄÃÅÂÝ¸Ë¾ú¸ÐÈ¾ÉÏÆ¤Ï¸°ûÐÅºÅ´«µ¼	4/ 454	78/ 16103	0.051282051282051	0.17778796744932	0.56568898733874	Human Diseases	Infectious disease: bacterial	gene-PAK1|gene-LOC106041918|gene-MET|gene-PLCG1	PAK1|LOC106041918|MET|PLCG1
6	map05146	Amoebiasis	°¢Ã×°Í²¡	6/ 454	137/ 16103	0.043795620437956	0.19053552438565	0.57365534223637	Human Diseases	Infectious disease: parasitic	gene-LOC106041918|gene-COL3A1|gene-COL1A2|gene-PLCB1|gene-TGFB2|gene-TGFB1	LOC106041918|COL3A1|COL1A2|PLCB1|TGFB2|TGFB1
6	map04371	Apelin signaling pathway	ApelinÐÅºÅÍ¨Â·	6/ 454	136/ 16103	0.044117647058824	0.18626327964847	0.58599683484912	Environmental Information Processing	Signal transduction	gene-JAG1|gene-ADCY5|gene-CCN2|gene-SPHK1|gene-PLCB1|gene-ACTA2	JAG1|ADCY5|CCN2|SPHK1|PLCB1|ACTA2
8	map05135	Yersinia infection	Ò®¶ûÉ­¾ú¸ÐÈ¾	8/ 454	198/ 16103	0.04040404040404	0.19706839903395	0.58701225244155	Human Diseases	Infectious disease: bacterial	gene-LOC106041918|gene-WIPF1|gene-WIPF3|gene-PLCG1|gene-PXN|gene-ITGA4|gene-ARPC1B|gene-NFATC2	LOC106041918|WIPF1|WIPF3|PLCG1|PXN|ITGA4|ARPC1B|NFATC2
5	map04922	Glucagon signaling pathway	ÒÈ¸ßÑªÌÇËØÐÅºÅÍ¨Â·	5/ 454	108/ 16103	0.046296296296296	0.18941097602502	0.58927859207784	Organismal Systems	Endocrine system	gene-LDHB|gene-PPP3CA|gene-GCG|gene-PLCB1|gene-LOC106035824	LDHB|PPP3CA|GCG|PLCB1|LOC106035824
5	map04972	Pancreatic secretion	ÒÈÏÙ·ÖÃÚ	5/ 454	108/ 16103	0.046296296296296	0.18941097602502	0.58927859207784	Organismal Systems	Digestive system	gene-LOC106035386|gene-ATP2B1|gene-PLCB1|gene-ADCY5|gene-RAB27B	LOC106035386|ATP2B1|PLCB1|ADCY5|RAB27B
5	map04750	Inflammatory mediator regulation of TRP channels	TRPÍ¨µÀµÄÑ×Ö¢½éÖÊµ÷½Ú	5/ 454	108/ 16103	0.046296296296296	0.18941097602502	0.58927859207784	Organismal Systems	Sensory system	gene-PRKCD|gene-F2RL1|gene-PLCB1|gene-ADCY5|gene-PLCG1	PRKCD|F2RL1|PLCB1|ADCY5|PLCG1
5	map04640	Hematopoietic cell lineage	ÔìÑªÏ¸°ûÆ×Ïµ	5/ 454	114/ 16103	0.043859649122807	0.21933668211712	0.59052183646917	Organismal Systems	Immune system	gene-IL4R|gene-GP1BB|gene-CSF3|gene-ITGA4|gene-ITGA6	IL4R|GP1BB|CSF3|ITGA4|ITGA6
5	map04659	Th17 cell differentiation	Th17Ï¸°û·Ö»¯	5/ 454	114/ 16103	0.043859649122807	0.21933668211712	0.59052183646917	Organismal Systems	Immune system	gene-IL4R|gene-PPP3CA|gene-PLCG1|gene-TGFB1|gene-NFATC2	IL4R|PPP3CA|PLCG1|TGFB1|NFATC2
4	map04013	MAPK signaling pathway - fly	MAPKÐÅºÅÍ¨Â·-¹ûÓ¬	4/ 454	82/ 16103	0.048780487804878	0.20065474018632	0.59140344475967	Environmental Information Processing	Signal transduction	gene-RREB1|gene-TNIK|gene-ETS1|gene-BMPR1B	RREB1|TNIK|ETS1|BMPR1B
6	map04550	Signaling pathways regulating pluripotency of stem cells	µ÷½Ú¸ÉÏ¸°û¶àÄÜÐÔµÄÐÅºÅÍ¨Â·	6/ 454	140/ 16103	0.042857142857143	0.20357320976399	0.59375519514497	Cellular Processes	Cellular community - eukaryotes	gene-FGF2|gene-FGFR4|gene-BMPR1B|gene-MYF5|gene-LIF|gene-FZD1	FGF2|FGFR4|BMPR1B|MYF5|LIF|FZD1
4	map05220	Chronic myeloid leukemia	ÂýÐÔÁ£Ï¸°û°×Ñª²¡	4/ 454	84/ 16103	0.047619047619048	0.21240403338436	0.5947312934762	Human Diseases	Cancer: specific types	gene-E2F2|gene-GADD45G|gene-TGFB2|gene-TGFB1	E2F2|GADD45G|TGFB2|TGFB1
9	map04024	cAMP signaling pathway	cAMPÐÅºÅÍ¨Â·	9/ 454	231/ 16103	0.038961038961039	0.20606217506637	0.59481864967611	Environmental Information Processing	Signal transduction	gene-PAK1|gene-HTR1B|gene-ATP2B1|gene-EDNRA|gene-TIAM1|gene-PDE3A|gene-LOC106035824|gene-GCG|gene-ADCY5	PAK1|HTR1B|ATP2B1|EDNRA|TIAM1|PDE3A|LOC106035824|GCG|ADCY5
2	map04392	Hippo signaling pathway - multiple species	HippoÐÅºÅÍ¨Â·-¶àÎïÖÖ	2/ 454	31/ 16103	0.064516129032258	0.21727305980275	0.59643585043891	Environmental Information Processing	Signal transduction	gene-PAK1|gene-WWC1	PAK1|WWC1
2	map00640	Propanoate metabolism	±ûËá´úÐ»	2/ 454	31/ 16103	0.064516129032258	0.21727305980275	0.59643585043891	Metabolism	Carbohydrate metabolism	gene-LDHB|gene-ACSS1	LDHB|ACSS1
5	map04928	Parathyroid hormone synthesis, secretion and action	¼××´ÅÔÏÙ¼¤ËØµÄºÏ³É¡¢·ÖÃÚºÍ×÷ÓÃ	5/ 454	112/ 16103	0.044642857142857	0.20919915891854	0.59771188262439	Organismal Systems	Endocrine system	gene-PTHLH|gene-PLCB1|gene-ADCY5|gene-CYP27B1|gene-RUNX2	PTHLH|PLCB1|ADCY5|CYP27B1|RUNX2
5	map04070	Phosphatidylinositol signaling system	Á×Ö¬õ£¼¡´¼ÐÅºÅÏµÍ³	5/ 454	112/ 16103	0.044642857142857	0.20919915891854	0.59771188262439	Environmental Information Processing	Signal transduction	gene-SYNJ2|gene-MTMR2|gene-DGKQ|gene-PLCB1|gene-PLCG1	SYNJ2|MTMR2|DGKQ|PLCB1|PLCG1
3	map03460	Fanconi anemia pathway	·¶¿ÆÄáÆ¶ÑªÍ¾¾¶	3/ 454	57/ 16103	0.052631578947368	0.21677718609421	0.60096645649879	Genetic Information Processing	Replication and repair	gene-FANCI|gene-UBE2T|gene-BRCA1	FANCI|UBE2T|BRCA1
2	map01040	Biosynthesis of unsaturated fatty acids	²»±¥ºÍÖ¬·¾ËáµÄÉúÎïºÏ³É	2/ 454	33/ 16103	0.060606060606061	0.23822054495707	0.62338086530821	Metabolism	Lipid metabolism	gene-SCD5|gene-FADS1	SCD5|FADS1
4	map00562	Inositol phosphate metabolism	Á×Ëá¼¡´¼´úÐ»	4/ 454	88/ 16103	0.045454545454545	0.23644422980704	0.62456966364122	Metabolism	Carbohydrate metabolism	gene-SYNJ2|gene-MTMR2|gene-PLCG1|gene-PLCB1	SYNJ2|MTMR2|PLCG1|PLCB1
7	map05207	Chemical carcinogenesis - receptor activation	»¯Ñ§ÖÂ°©×÷ÓÃ-ÊÜÌå¼¤»î	7/ 454	180/ 16103	0.038888888888889	0.24604568607405	0.62629811000667	Human Diseases	Cancer: overview	gene-FGF2|gene-FGF10|gene-JAG1|gene-VEGFA|gene-CCND3|gene-LOC106031443|gene-ADCY5	FGF2|FGF10|JAG1|VEGFA|CCND3|LOC106031443|ADCY5
4	map04970	Salivary secretion	ÍÙÒº·ÖÃÚ	4/ 454	90/ 16103	0.044444444444444	0.24869929258554	0.62734956688243	Organismal Systems	Digestive system	gene-LOC106035386|gene-PLCB1|gene-ADCY5|gene-ATP2B1	LOC106035386|PLCB1|ADCY5|ATP2B1
8	map05152	Tuberculosis	·Î½áºË	8/ 454	210/ 16103	0.038095238095238	0.24204746404893	0.62753046234907	Human Diseases	Infectious disease: bacterial	gene-PPP3CA|gene-CYP27B1|gene-TGFB2|gene-LOC106035824|gene-LSP1|gene-SPHK1|gene-TGFB1|gene-MRC2	PPP3CA|CYP27B1|TGFB2|LOC106035824|LSP1|SPHK1|TGFB1|MRC2
5	map05323	Rheumatoid arthritis	Àà·çÊªÐÔ¹Ø½ÚÑ×	5/ 454	119/ 16103	0.042016806722689	0.24530288897514	0.63013586158751	Human Diseases	Immune disease	gene-CTSL|gene-VEGFA|gene-TGFB2|gene-TGFB1|gene-LOC106041918	CTSL|VEGFA|TGFB2|TGFB1|LOC106041918
4	map04727	GABAergic synapse	GABAÄÜÍ»´¥	4/ 454	91/ 16103	0.043956043956044	0.2548778071332	0.63155562829464	Organismal Systems	Nervous system	gene-GLS|gene-LOC106037721|gene-ADCY5|gene-GLUL	GLS|LOC106037721|ADCY5|GLUL
6	map04261	Adrenergic signaling in cardiomyocytes	ÐÄ¼¡Ï¸°ûµÄÉöÉÏÏÙËØÄÜÐÅºÅ´«µ¼	6/ 454	152/ 16103	0.039473684210526	0.25860392719274	0.63516754047339	Organismal Systems	Circulatory system	gene-ATP2B1|gene-LOC106036851|gene-TPM1|gene-ADCY5|gene-ACTC1|gene-PLCB1	ATP2B1|LOC106036851|TPM1|ADCY5|ACTC1|PLCB1
3	map04742	Taste transduction	Î¶¾õ×ªµ¼	3/ 454	62/ 16103	0.048387096774194	0.25436520170492	0.63591300426229	Organismal Systems	Sensory system	gene-HTR1B|gene-LOC106037721|gene-PLCB1	HTR1B|LOC106037721|PLCB1
6	map04670	Leukocyte transendothelial migration	°×Ï¸°û¿çÄÚÆ¤Ç¨ÒÆ	6/ 454	153/ 16103	0.03921568627451	0.26336552291065	0.64123779491288	Organismal Systems	Immune system	gene-LOC136787070|gene-THY1|gene-PLCG1|gene-PXN|gene-ITGA4|gene-CYBA	LOC136787070|THY1|PLCG1|PXN|ITGA4|CYBA
8	map05170	Human immunodeficiency virus 1 infection	ÈËÀàÃâÒßÈ±ÏÝ²¡¶¾1ÐÍ¸ÐÈ¾	8/ 454	216/ 16103	0.037037037037037	0.26573370677436	0.64142618876569	Human Diseases	Infectious disease: viral	gene-CHEK1|gene-PAK1|gene-PPP3CA|gene-CDK1|gene-PLCG1|gene-PXN|gene-CCNB2|gene-NFATC2	CHEK1|PAK1|PPP3CA|CDK1|PLCG1|PXN|CCNB2|NFATC2
4	map01522	Endocrine resistance	ÄÚ·ÖÃÚµÖ¿¹	4/ 454	95/ 16103	0.042105263157895	0.27988100641344	0.65854354450221	Human Diseases	Drug resistance: antineoplastic	gene-E2F2|gene-JAG2|gene-ADCY5|gene-JAG1	E2F2|JAG2|ADCY5|JAG1
5	map04660	T cell receptor signaling pathway	TÏ¸°ûÊÜÌåÐÅºÅÍ¨Â·	5/ 454	126/ 16103	0.03968253968254	0.28287942514789	0.66005199201173	Organismal Systems	Immune system	gene-PAK1|gene-CBLB|gene-PPP3CA|gene-PLCG1|gene-NFATC2	PAK1|CBLB|PPP3CA|PLCG1|NFATC2
4	map05140	Leishmaniasis	ÀûÊ²Âü²¡	4/ 454	96/ 16103	0.041666666666667	0.28619340766054	0.66226573673514	Human Diseases	Infectious disease: parasitic	gene-TGFB1|gene-ITGA4|gene-TGFB2|gene-CYBA	TGFB1|ITGA4|TGFB2|CYBA
3	map05221	Acute myeloid leukemia	¼±ÐÔËèÏ¸°û°×Ñª²¡	3/ 454	65/ 16103	0.046153846153846	0.27734155937692	0.66372338996187	Human Diseases	Cancer: specific types	gene-ZBTB16|gene-PIM1|gene-CCNA2	ZBTB16|PIM1|CCNA2
3	map05321	Inflammatory bowel disease	Ñ×Ö¢ÐÔ³¦²¡	3/ 454	65/ 16103	0.046153846153846	0.27734155937692	0.66372338996187	Human Diseases	Immune disease	gene-IL4R|gene-TGFB2|gene-TGFB1	IL4R|TGFB2|TGFB1
3	map05217	Basal cell carcinoma	»ùµ×Ï¸°û°©	3/ 454	67/ 16103	0.044776119402985	0.29277053604671	0.67193237781212	Human Diseases	Cancer: specific types	gene-FZD1|gene-GADD45G|gene-GLI2	FZD1|GADD45G|GLI2
3	map04720	Long-term potentiation	³¤ÆÚÔöÒæÐ§Ó¦	3/ 454	69/ 16103	0.043478260869565	0.30825457934036	0.70171774158781	Organismal Systems	Nervous system	gene-PPP3CA|gene-LOC106035824|gene-PLCB1	PPP3CA|LOC106035824|PLCB1
2	map00260	Glycine, serine and threonine metabolism	¸Ê°±Ëá¡¢Ë¿°±ËáºÍËÕ°±Ëá´úÐ»	2/ 454	40/ 16103	0.05	0.31180937711811	0.70408569026671	Metabolism	Amino acid metabolism	gene-LOC106042084|gene-GLDC	LOC106042084|GLDC
3	map04918	Thyroid hormone synthesis	¼××´ÏÙ¼¤ËØºÏ³É	3/ 454	72/ 16103	0.041666666666667	0.33152390643709	0.74261355041909	Organismal Systems	Endocrine system	gene-GPX7|gene-PLCB1|gene-ADCY5	GPX7|PLCB1|ADCY5
5	map00230	Purine metabolism	àÑßÊ´úÐ»	5/ 454	136/ 16103	0.036764705882353	0.3381896308019	0.74561493405144	Metabolism	Nucleotide metabolism	gene-NT5C1B|gene-LOC106032673|gene-PDE3A|gene-PDE7B|gene-ADCY5	NT5C1B|LOC106032673|PDE3A|PDE7B|ADCY5
4	map04916	Melanogenesis	ºÚÉ«ËØÉú³É	4/ 454	104/ 16103	0.038461538461538	0.33725908797131	0.74946463993624	Organismal Systems	Endocrine system	gene-FZD1|gene-PLCB1|gene-ADCY5|gene-LOC106035824	FZD1|PLCB1|ADCY5|LOC106035824
2	map03440	Homologous recombination	Í¬Ô´ÖØ×é	2/ 454	44/ 16103	0.045454545454545	0.35329188301351	0.77282599409206	Genetic Information Processing	Replication and repair	gene-BARD1|gene-BRCA1	BARD1|BRCA1
3	map03320	PPAR signaling pathway	PPARÐÅºÅÍ¨Â·	3/ 454	77/ 16103	0.038961038961039	0.37021091583101	0.77939140174949	Organismal Systems	Endocrine system	gene-LPL|gene-SCD5|gene-ACSBG2	LPL|SCD5|ACSBG2
2	map00760	Nicotinate and nicotinamide metabolism	ÑÌËáºÍÑÌõ£°·´úÐ»	2/ 454	46/ 16103	0.043478260869565	0.37371293848426	0.78089270728054	Metabolism	Metabolism of cofactors and vitamins	gene-NT5C1B|gene-LOC106035386	NT5C1B|LOC106035386
2	map00071	Fatty acid degradation	Ö¬·¾Ëá½µ½â	2/ 454	45/ 16103	0.044444444444444	0.36353344480989	0.78299511189823	Metabolism	Lipid metabolism	gene-ACADSB|gene-ACSBG2	ACADSB|ACSBG2
1	map00604	Glycosphingolipid biosynthesis - ganglio series	ÌÇÇÊÖ¬ÉúÎïºÏ³É-Éñ¾­½ÚÏµÁÐ	1/ 454	16/ 16103	0.0625	0.36732188959394	0.78511548920842	Metabolism	Glycan biosynthesis and metabolism	gene-ST6GALNAC4	ST6GALNAC4
1	map00120	Primary bile acid biosynthesis	³õ¼¶µ¨Ö­ËáÉúÎïºÏ³É	1/ 454	16/ 16103	0.0625	0.36732188959394	0.78511548920842	Metabolism	Lipid metabolism	gene-CYP7B1	CYP7B1
6	map04141	Protein processing in endoplasmic reticulum	ÄÚÖÊÍøÖÐµÄµ°°×ÖÊ¼Ó¹¤	6/ 454	173/ 16103	0.034682080924855	0.36208323598516	0.78591710136313	Genetic Information Processing	Folding, sorting and degradation	gene-RRBP1|gene-MAN1C1|gene-CRYAB|gene-FBXO44|gene-BAG2|gene-LOC106038610	RRBP1|MAN1C1|CRYAB|FBXO44|BAG2|LOC106038610
9	map05130	Pathogenic Escherichia coli infection	ÖÂ²¡ÐÔ´ó³¦¸Ë¾ú¸ÐÈ¾	9/ 454	280/ 16103	0.032142857142857	0.392292557087	0.81364382210638	Human Diseases	Infectious disease: bacterial	gene-PAK1|gene-LOC106041918|gene-WIPF1|gene-WIPF3|gene-LOC106045884|gene-TUBB3|gene-ARPC1B|gene-LOC106038610|gene-LOC106029820	PAK1|LOC106041918|WIPF1|WIPF3|LOC106045884|TUBB3|ARPC1B|LOC106038610|LOC106029820
1	map00061	Fatty acid biosynthesis	Ö¬·¾ËáÉúÎïºÏ³É	1/ 454	18/ 16103	0.055555555555556	0.40252937618487	0.82268777614426	Metabolism	Lipid metabolism	gene-ACSBG2	ACSBG2
5	map04611	Platelet activation	ÑªÐ¡°å»î»¯	5/ 454	147/ 16103	0.034013605442177	0.39985568692354	0.82323229660729	Organismal Systems	Immune system	gene-GP1BB|gene-COL1A2|gene-COL3A1|gene-PLCB1|gene-ADCY5	GP1BB|COL1A2|COL3A1|PLCB1|ADCY5
3	map04212	Longevity regulating pathway - worm	³¤ÊÙµ÷½ÚÍ¾¾¶-Èä³æ	3/ 454	84/ 16103	0.035714285714286	0.42358925949424	0.82940554306565	Organismal Systems	Aging	gene-FAR2|gene-SCD5|gene-LOC106031443	FAR2|SCD5|LOC106031443
2	map03410	Base excision repair	¼î»ùÇÐ³ýÐÞ¸´	2/ 454	50/ 16103	0.04	0.41372202437463	0.83943599148476	Genetic Information Processing	Replication and repair	gene-UNG|gene-POLE	UNG|POLE
2	map00270	Cysteine and methionine metabolism	°ëë×°±ËáºÍµ°°±Ëá´úÐ»	2/ 454	51/ 16103	0.03921568627451	0.42352759018791	0.84104769682705	Metabolism	Amino acid metabolism	gene-LOC106042084|gene-LDHB	LOC106042084|LDHB
2	map00480	Glutathione metabolism	¹Èë×¸ÊëÄ´úÐ»	2/ 454	51/ 16103	0.03921568627451	0.42352759018791	0.84104769682705	Metabolism	Metabolism of other amino acids	gene-GPX7|gene-LOC106031443	GPX7|LOC106031443
2	map04979	Cholesterol metabolism	µ¨¹Ì´¼´úÐ»	2/ 454	52/ 16103	0.038461538461538	0.43324763525523	0.84242595744072	Organismal Systems	Digestive system	gene-LPL|gene-LIPG	LPL|LIPG
8	map04144	Endocytosis	°ûÍÌ×÷ÓÃ	8/ 454	253/ 16103	0.031620553359684	0.4214866235111	0.84297324702219	Cellular Processes	Transport and catabolism	gene-FGFR4|gene-WIPF3|gene-GRK5|gene-ACAP3|gene-ARPC1B|gene-CHMP4C|gene-CBLB|gene-WIPF1	FGFR4|WIPF3|GRK5|ACAP3|ARPC1B|CHMP4C|CBLB|WIPF1
1	map00785	Lipoic acid metabolism	ÁòÐÁËá´úÐ»	1/ 454	19/ 16103	0.052631578947368	0.41939301701879	0.84482046593713	Metabolism	Metabolism of cofactors and vitamins	gene-GLDC	GLDC
2	map00514	Other types of O-glycan biosynthesis	ÆäËûÀàÐÍµÄO-¾ÛÌÇÉúÎïºÏ³É	2/ 454	53/ 16103	0.037735849056604	0.44287918361316	0.8493573384362	Metabolism	Glycan biosynthesis and metabolism	gene-GXYLT2|gene-ST6GAL2	GXYLT2|ST6GAL2
3	map04911	Insulin secretion	ÒÈµºËØ·ÖÃÚ	3/ 454	87/ 16103	0.03448275862069	0.44600689096925	0.84953693517951	Organismal Systems	Endocrine system	gene-PLCB1|gene-ADCY5|gene-GCG	PLCB1|ADCY5|GCG
2	map04961	Endocrine and other factor-regulated calcium reabsorption	ÄÚ·ÖÃÚºÍÆäËûÒò×Óµ÷½Ú¸ÆÖØÎüÊÕ	2/ 454	54/ 16103	0.037037037037037	0.45241949421237	0.85018428442592	Organismal Systems	Excretory system	gene-ATP2B1|gene-PLCB1	ATP2B1|PLCB1
7	map05417	Lipid and atherosclerosis	Ö¬ÖÊÓë¶¯ÂöÖàÑùÓ²»¯	7/ 454	223/ 16103	0.031390134529148	0.44065776815155	0.85092534539609	Human Diseases	Cardiovascular disease	gene-LOC106041918|gene-PPP3CA|gene-PLCG1|gene-CYBA|gene-LOC136788413|gene-PLCB1|gene-NFATC2	LOC106041918|PPP3CA|PLCG1|CYBA|LOC136788413|PLCB1|NFATC2
4	map04935	Growth hormone synthesis, secretion and action	Éú³¤¼¤ËØµÄºÏ³É¡¢·ÖÃÚºÍ×÷ÓÃ	4/ 454	122/ 16103	0.032786885245902	0.4519899406832	0.85511610399524	Organismal Systems	Endocrine system	gene-LOC106035824|gene-PLCB1|gene-ADCY5|gene-PLCG1	LOC106035824|PLCB1|ADCY5|PLCG1
5	map04934	Cushing syndrome	¿âÐÀ×ÛºÏÕ÷	5/ 454	160/ 16103	0.03125	0.47182183001116	0.85785787274756	Human Diseases	Endocrine and metabolic disease	gene-E2F2|gene-FZD1|gene-PLCB1|gene-ADCY5|gene-CDK2	E2F2|FZD1|PLCB1|ADCY5|CDK2
2	map00510	N-Glycan biosynthesis	N-¾ÛÌÇÉúÎïºÏ³É	2/ 454	56/ 16103	0.035714285714286	0.47121654809491	0.86235708148088	Metabolism	Glycan biosynthesis and metabolism	gene-MAN1C1|gene-ST6GAL2	MAN1C1|ST6GAL2
7	map05169	Epstein-Barr virus infection	°®ÆÃË¹Ì¹-°Í¶û²¡¶¾¸ÐÈ¾	7/ 454	237/ 16103	0.029535864978903	0.50416804587906	0.86605553893335	Human Diseases	Infectious disease: viral	gene-SAP30|gene-CDK2|gene-GADD45G|gene-CCND3|gene-E2F2|gene-VIM|gene-CCNA2	SAP30|CDK2|GADD45G|CCND3|E2F2|VIM|CCNA2
4	map04650	Natural killer cell mediated cytotoxicity	×ÔÈ»É±ÉËÏ¸°û½éµ¼µÄÏ¸°û¶¾ÐÔ	4/ 454	130/ 16103	0.030769230769231	0.5010990248412	0.86609707997245	Organismal Systems	Immune system	gene-PAK1|gene-PPP3CA|gene-PLCG1|gene-NFATC2	PAK1|PPP3CA|PLCG1|NFATC2
4	map05142	Chagas disease	Ç¡¼ÓË¹²¡	4/ 454	125/ 16103	0.032	0.47060879629831	0.86691094054952	Human Diseases	Infectious disease: parasitic	gene-LOC106041918|gene-TGFB1|gene-PLCB1|gene-TGFB2	LOC106041918|TGFB1|PLCB1|TGFB2
2	map00010	Glycolysis / Gluconeogenesis	ÌÇ½Í½â/ÌÇÔ­ÒìÉú	2/ 454	59/ 16103	0.033898305084746	0.49867165961509	0.86725506020015	Metabolism	Carbohydrate metabolism	gene-LDHB|gene-ACSS1	LDHB|ACSS1
2	map04923	Regulation of lipolysis in adipocytes	Ö¬·¾Ï¸°ûÖ¬½âµÄµ÷¿Ø	2/ 454	57/ 16103	0.035087719298246	0.48046888853648	0.86794379864654	Organismal Systems	Endocrine system	gene-MGLL|gene-ADCY5	MGLL|ADCY5
2	map04213	Longevity regulating pathway - multiple species	³¤ÊÙµ÷½ÚÍ¾¾¶-¶àÎïÖÖ	2/ 454	57/ 16103	0.035087719298246	0.48046888853648	0.86794379864654	Organismal Systems	Aging	gene-CRYAB|gene-ADCY5	CRYAB|ADCY5
3	map04012	ErbB signaling pathway	ErbBÐÅºÅÍ¨Â·	3/ 454	90/ 16103	0.033333333333333	0.46807080824698	0.86794586959705	Environmental Information Processing	Signal transduction	gene-PAK1|gene-CBLB|gene-PLCG1	PAK1|CBLB|PLCG1
3	map05210	Colorectal cancer	½áÖ±³¦°©	3/ 454	94/ 16103	0.031914893617021	0.49686083025259	0.86950645294203	Human Diseases	Cancer: specific types	gene-GADD45G|gene-TGFB2|gene-TGFB1	GADD45G|TGFB2|TGFB1
5	map04723	Retrograde endocannabinoid signaling	ÄæÐÐÄÚÔ´ÐÔ´óÂéËØÐÅºÅ´«µ¼	5/ 454	159/ 16103	0.031446540880503	0.46636727616027	0.8705522488325	Organismal Systems	Nervous system	gene-MGLL|gene-LOC106037721|gene-RIMS1|gene-PLCB1|gene-ADCY5	MGLL|LOC106037721|RIMS1|PLCB1|ADCY5
9	map05132	Salmonella infection	É³ÃÅÊÏ¾ú¸ÐÈ¾	9/ 454	305/ 16103	0.029508196721311	0.49239481834391	0.87259841225503	Human Diseases	Infectious disease: bacterial	gene-LOC136787070|gene-PAK1|gene-FLNB|gene-LOC106041918|gene-LOC106045884|gene-FYCO1|gene-TUBB3|gene-ARPC1B|gene-ANXA2	LOC136787070|PAK1|FLNB|LOC106041918|LOC106045884|FYCO1|TUBB3|ARPC1B|ANXA2
6	map04145	Phagosome	ÍÌÊÉÌå	6/ 454	203/ 16103	0.029556650246305	0.51139509785696	0.873113581707	Cellular Processes	Transport and catabolism	gene-LOC106045884|gene-CYBA|gene-ITGAV|gene-TUBB3|gene-CTSL|gene-MRC2	LOC106045884|CYBA|ITGAV|TUBB3|CTSL|MRC2
3	map05100	Bacterial invasion of epithelial cells	Ï¸¾ú¶ÔÉÏÆ¤Ï¸°ûµÄÇÖÏ®	3/ 454	93/ 16103	0.032258064516129	0.48973520151432	0.87341309824211	Human Diseases	Infectious disease: bacterial	gene-MET|gene-ARPC1B|gene-PXN	MET|ARPC1B|PXN
2	map00240	Pyrimidine metabolism	à×à¤´úÐ»	2/ 454	63/ 16103	0.031746031746032	0.53382736669272	0.87410329049101	Metabolism	Nucleotide metabolism	gene-NT5C1B|gene-LOC106032673	NT5C1B|LOC106032673
8	map05131	Shigellosis	Ö¾ºØ¾ú²¡	8/ 454	279/ 16103	0.028673835125448	0.53099417562211	0.87457864220112	Human Diseases	Infectious disease: bacterial	gene-LOC136787070|gene-LOC106041918|gene-PLCG1|gene-PXN|gene-PRKCD|gene-ARPC1B|gene-FNBP1|gene-PLCB1	LOC136787070|LOC106041918|PLCG1|PXN|PRKCD|ARPC1B|FNBP1|PLCB1
1	map00601	Glycosphingolipid biosynthesis - lacto and neolacto series	ÌÇÇÊÖ¬ÉúÎïºÏ³É-ÈéÌÇºÍÐÂÈéÌÇÏµÁÐ	1/ 454	26/ 16103	0.038461538461538	0.52486155181983	0.87476925303304	Metabolism	Glycan biosynthesis and metabolism	gene-B3GALT1	B3GALT1
1	map03430	Mismatch repair	´íÅäÐÞ¸´	1/ 454	26/ 16103	0.038461538461538	0.52486155181983	0.87476925303304	Genetic Information Processing	Replication and repair	gene-EXO1	EXO1
1	map00100	Steroid biosynthesis	Àà¹Ì´¼ÉúÎïºÏ³É	1/ 454	24/ 16103	0.041666666666667	0.49684826086445	0.87495291221412	Metabolism	Lipid metabolism	gene-CYP27B1	CYP27B1
3	map04925	Aldosterone synthesis and secretion	È©¹ÌÍªµÄºÏ³ÉºÍ·ÖÃÚ	3/ 454	97/ 16103	0.030927835051546	0.51793151918021	0.87891409315429	Organismal Systems	Endocrine system	gene-PLCB1|gene-ADCY5|gene-ATP2B1	PLCB1|ADCY5|ATP2B1
3	map05235	PD-L1 expression and PD-1 checkpoint pathway in cancer	°©Ö¢ÖÐPD-L1µÄ±í´ïºÍPD-1¼ì²éµãÍ¨Â·	3/ 454	97/ 16103	0.030927835051546	0.51793151918021	0.87891409315429	Human Diseases	Cancer: overview	gene-PPP3CA|gene-PLCG1|gene-NFATC2	PPP3CA|PLCG1|NFATC2
3	map04912	GnRH signaling pathway	GnRHÐÅºÅÍ¨Â·	3/ 454	97/ 16103	0.030927835051546	0.51793151918021	0.87891409315429	Organismal Systems	Endocrine system	gene-PRKCD|gene-PLCB1|gene-ADCY5	PRKCD|PLCB1|ADCY5
5	map04921	Oxytocin signaling pathway	´ß²úËØÐÅºÅÍ¨Â·	5/ 454	177/ 16103	0.028248587570621	0.56123602941215	0.89287550133751	Organismal Systems	Endocrine system	gene-RGS2|gene-PPP3CA|gene-PLCB1|gene-ADCY5|gene-NFATC2	RGS2|PPP3CA|PLCB1|ADCY5|NFATC2
3	map04713	Circadian entrainment	ÖçÒ¹½ÚÂÉ¼Ð´ø	3/ 454	102/ 16103	0.029411764705882	0.55196048091491	0.89334644309928	Organismal Systems	Environmental adaptation	gene-PLCB1|gene-MTNR1B|gene-ADCY5	PLCB1|MTNR1B|ADCY5
2	map05031	Amphetamine addiction	±½±û°·³Éñ«	2/ 454	66/ 16103	0.03030303030303	0.55906551432694	0.8945048229231	Human Diseases	Substance dependence	gene-PPP3CA|gene-ADCY5	PPP3CA|ADCY5
7	map05415	Diabetic cardiomyopathy	ÌÇÄò²¡ÐÔÐÄ¼¡²¡	7/ 454	249/ 16103	0.028112449799197	0.55662905388665	0.89572491430036	Human Diseases	Cardiovascular disease	gene-COL3A1|gene-COL1A2|gene-CYBA|gene-PRKCD|gene-TGFB1|gene-TGFB2|gene-PLCB1	COL3A1|COL1A2|CYBA|PRKCD|TGFB1|TGFB2|PLCB1
2	map04927	Cortisol synthesis and secretion	Æ¤ÖÊ´¼µÄºÏ³ÉºÍ·ÖÃÚ	2/ 454	67/ 16103	0.029850746268657	0.56725920596356	0.89735919587456	Organismal Systems	Endocrine system	gene-PLCB1|gene-ADCY5	PLCB1|ADCY5
1	map00860	Porphyrin metabolism	ß²ßø´úÐ»	1/ 454	28/ 16103	0.035714285714286	0.55131842894655	0.89749511688974	Metabolism	Metabolism of cofactors and vitamins	gene-HMOX1	HMOX1
1	map04341	Hedgehog signaling pathway - fly	HedgehogÐÅºÅÍ¨Â·-¹ûÓ¬	1/ 454	30/ 16103	0.033333333333333	0.57630518605714	0.90654748368539	Environmental Information Processing	Signal transduction	gene-GRK5	GRK5
2	map04623	Cytosolic DNA-sensing pathway	Ï¸°ûÈÜÖÊDNA´«¸ÐÍ¾¾¶	2/ 454	69/ 16103	0.028985507246377	0.58331536954453	0.90737946373594	Organismal Systems	Immune system	gene-POLR3H|gene-LOC106041042	POLR3H|LOC106041042
4	map04064	NF-kappa B signaling pathway	NF-¦ÊBÐÅºÅÍ¨Â·	4/ 454	144/ 16103	0.027777777777778	0.58196107884911	0.9103301792053	Environmental Information Processing	Signal transduction	gene-LOC106041918|gene-GADD45G|gene-LOC106041042|gene-PLCG1	LOC106041918|GADD45G|LOC106041042|PLCG1
3	map04520	Adherens junction	Õ³×ÅÁ¬½Ó	3/ 454	111/ 16103	0.027027027027027	0.60947327667759	0.92745933407459	Cellular Processes	Cellular community - eukaryotes	gene-LOC136787070|gene-MET|gene-LOC106035824	LOC136787070|MET|LOC106035824
3	map05145	Toxoplasmosis	¹­ÐÎ³æ²¡	3/ 454	111/ 16103	0.027027027027027	0.60947327667759	0.92745933407459	Human Diseases	Infectious disease: parasitic	gene-ITGA6|gene-TGFB2|gene-TGFB1	ITGA6|TGFB2|TGFB1
1	map00410	beta-Alanine metabolism	¦Â-±û°±Ëá´úÐ»	1/ 454	32/ 16103	0.03125	0.59990334251683	0.92802727019178	Metabolism	Metabolism of other amino acids	gene-SMOX	SMOX
2	map05143	African trypanosomiasis	·ÇÖÞ×¶³æ²¡	2/ 454	72/ 16103	0.027777777777778	0.60656851285713	0.92808297049178	Human Diseases	Infectious disease: parasitic	gene-F2RL1|gene-PLCB1	F2RL1|PLCB1
3	map04726	Serotonergic synapse	5-ôÇÉ«°·ÄÜÍ»´¥	3/ 454	110/ 16103	0.027272727272727	0.60333159737441	0.92820245749909	Organismal Systems	Nervous system	gene-HTR1B|gene-PLCB1|gene-ADCY5	HTR1B|PLCB1|ADCY5
1	map00982	Drug metabolism - cytochrome P450	Ò©Îï´úÐ»-Ï¸°ûÉ«ËØP450	1/ 454	34/ 16103	0.029411764705882	0.62218990674925	0.93662996714941	Metabolism	Xenobiotics biodegradation and metabolism	gene-LOC106031443	LOC106031443
2	map01524	Platinum drug resistance	²¬ÀàÒ©ÎïÄÍÒ©ÐÔ	2/ 454	75/ 16103	0.026666666666667	0.62882457178591	0.94155550855644	Human Diseases	Drug resistance: antineoplastic	gene-BRCA1|gene-LOC106031443	BRCA1|LOC106031443
3	map04725	Cholinergic synapse	µ¨¼îÄÜÍ»´¥	3/ 454	116/ 16103	0.025862068965517	0.63922020434044	0.94200872218592	Organismal Systems	Nervous system	gene-KCNQ5|gene-PLCB1|gene-ADCY5	KCNQ5|PLCB1|ADCY5
1	map03020	RNA polymerase	RNA¾ÛºÏÃ¸	1/ 454	35/ 16103	0.028571428571429	0.63286423512958	0.94256375444831	Genetic Information Processing	Transcription	gene-POLR3H	POLR3H
1	map05204	Chemical carcinogenesis - DNA adducts	»¯Ñ§ÖÂ°©×÷ÓÃ-DNA¼ÓºÏÎï	1/ 454	35/ 16103	0.028571428571429	0.63286423512958	0.94256375444831	Human Diseases	Cancer: overview	gene-LOC106031443	LOC106031443
3	map04668	TNF signaling pathway	TNFÐÅºÅÍ¨Â·	3/ 454	119/ 16103	0.025210084033613	0.6562907397577	0.9521316431718	Environmental Information Processing	Signal transduction	gene-LOC106033292|gene-JAG1|gene-LIF	LOC106033292|JAG1|LIF
2	map04672	Intestinal immune network for IgA production	IgA²úÉúµÄ³¦µÀÃâÒßÍøÂç	2/ 454	78/ 16103	0.025641025641026	0.6500899598231	0.95301145942654	Organismal Systems	Immune system	gene-ITGA4|gene-TGFB1	ITGA4|TGFB1
2	map04610	Complement and coagulation cascades	²¹ÌåºÍÄýÑª¼¶Áª·´Ó¦	2/ 454	78/ 16103	0.025641025641026	0.6500899598231	0.95301145942654	Organismal Systems	Immune system	gene-CFD|gene-SERPINE2	CFD|SERPINE2
3	map04915	Estrogen signaling pathway	´Æ¼¤ËØÐÅºÅÍ¨Â·	3/ 454	124/ 16103	0.024193548387097	0.68343646050378	0.95681104470529	Organismal Systems	Endocrine system	gene-PRKCD|gene-PLCB1|gene-ADCY5	PRKCD|PLCB1|ADCY5
1	map00980	Metabolism of xenobiotics by cytochrome P450	Ï¸°ûÉ«ËØP450ÒìÉúËØ´úÐ»	1/ 454	38/ 16103	0.026315789473684	0.66311521909192	0.95707351209143	Metabolism	Xenobiotics biodegradation and metabolism	gene-LOC106031443	LOC106031443
1	map00051	Fructose and mannose metabolism	¹ûÌÇºÍ¸ÊÂ¶ÌÇ´úÐ»	1/ 454	38/ 16103	0.026315789473684	0.66311521909192	0.95707351209143	Metabolism	Carbohydrate metabolism	gene-PFKFB3	PFKFB3
1	map00512	Mucin type O-glycan biosynthesis	Õ³µ°°×ÐÍO-¾ÛÌÇÉúÎïºÏ³É	1/ 454	41/ 16103	0.024390243902439	0.69087864071824	0.95765356139162	Metabolism	Glycan biosynthesis and metabolism	gene-ST6GALNAC4	ST6GALNAC4
1	map05216	Thyroid cancer	¼××´ÏÙ°©	1/ 454	41/ 16103	0.024390243902439	0.69087864071824	0.95765356139162	Human Diseases	Cancer: specific types	gene-GADD45G	GADD45G
1	map05030	Cocaine addiction	¿É¿¨Òò³Éñ«	1/ 454	48/ 16103	0.020833333333333	0.74710168406922	0.95958014467607	Human Diseases	Substance dependence	gene-ADCY5	ADCY5
1	map04973	Carbohydrate digestion and absorption	Ì¼Ë®»¯ºÏÎïµÄÏû»¯ºÍÎüÊÕ	1/ 454	50/ 16103	0.02	0.76120270440985	0.96007548303945	Organismal Systems	Digestive system	gene-PLCB1	PLCB1
2	map04211	Longevity regulating pathway	³¤ÊÙµ÷½ÚÍ¨Â·	2/ 454	96/ 16103	0.020833333333333	0.75783975771315	0.96015896904833	Organismal Systems	Aging	gene-SESN3|gene-ADCY5	SESN3|ADCY5
2	map03083	Polycomb repressive complex	¶àÊáÒÖÖÆ¸´ºÏÌå	2/ 454	84/ 16103	0.023809523809524	0.68970178917633	0.96077861178793	Genetic Information Processing	Chromosome	gene-LOC136787827|gene-LOC106035824	LOC136787827|LOC106035824
2	map04391	Hippo signaling pathway - fly	HippoÐÅºÅÍ¨Â·-¹ûÓ¬	2/ 454	83/ 16103	0.024096385542169	0.68336577654773	0.9615196855948	Environmental Information Processing	Signal transduction	gene-FJX1|gene-WWC1	FJX1|WWC1
2	map04721	Synaptic vesicle cycle	Í»´¥Ð¡ÅÝÑ­»·	2/ 454	93/ 16103	0.021505376344086	0.7421274937707	0.96201712155461	Organismal Systems	Nervous system	gene-RIMS1|gene-SLC1A2	RIMS1|SLC1A2
2	map04971	Gastric acid secretion	Î¸Ëá·ÖÃÚ	2/ 454	93/ 16103	0.021505376344086	0.7421274937707	0.96201712155461	Organismal Systems	Digestive system	gene-PLCB1|gene-ADCY5	PLCB1|ADCY5
6	map05208	Chemical carcinogenesis - reactive oxygen species	»¯Ñ§ÖÂ°©×÷ÓÃ-»îÐÔÑõ	6/ 454	256/ 16103	0.0234375	0.73212421920146	0.96241681397374	Human Diseases	Cancer: overview	gene-MET|gene-VEGFA|gene-CYBA|gene-PRKCD|gene-HMOX1|gene-LOC106031443	MET|VEGFA|CYBA|PRKCD|HMOX1|LOC106031443
4	map04621	NOD-like receptor signaling pathway	NODÑùÊÜÌåÐÅºÅÍ¨Â·	4/ 454	162/ 16103	0.024691358024691	0.67393519609357	0.96276456584796	Organismal Systems	Immune system	gene-LOC106041918|gene-PRKCD|gene-PLCB1|gene-CYBA	LOC106041918|PRKCD|PLCB1|CYBA
1	map04340	Hedgehog signaling pathway	HedgehogÐÅºÅÍ¨Â·	1/ 454	51/ 16103	0.019607843137255	0.76795620669283	0.96424994562328	Environmental Information Processing	Signal transduction	gene-GLI2	GLI2
1	map04913	Ovarian steroidogenesis	ÂÑ³²Àà¹Ì´¼Éú³É	1/ 454	49/ 16103	0.020408163265306	0.75425309083703	0.96434185129848	Organismal Systems	Endocrine system	gene-ADCY5	ADCY5
1	map00513	Various types of N-glycan biosynthesis	¸÷ÖÖÀàÐÍµÄN-¾ÛÌÇÉúÎïºÏ³É	1/ 454	49/ 16103	0.020408163265306	0.75425309083703	0.96434185129848	Metabolism	Glycan biosynthesis and metabolism	gene-MAN1C1	MAN1C1
2	map01232	Nucleotide metabolism	ºËÜÕËá´úÐ»	2/ 454	89/ 16103	0.02247191011236	0.71983036033558	0.96436603298547	Metabolism	Global and overview maps	gene-NT5C1B|gene-LOC106032673	NT5C1B|LOC106032673
9	map04080	Neuroactive ligand-receptor interaction	Éñ¾­»îÐÔÅäÌå-ÊÜÌåÏà»¥×÷ÓÃ	9/ 454	389/ 16103	0.023136246786632	0.77213480597754	0.96516850747192	Environmental Information Processing	Signaling molecules and interaction	gene-ADM|gene-HTR1B|gene-F2RL1|gene-EDNRA|gene-CHRND|gene-QRFPR|gene-LOC106037721|gene-GCG|gene-MTNR1B	ADM|HTR1B|F2RL1|EDNRA|CHRND|QRFPR|LOC106037721|GCG|MTNR1B
1	map05033	Nicotine addiction	Äá¹Å¶¡³Éñ«	1/ 454	45/ 16103	0.022222222222222	0.72437739433793	0.96583652578391	Human Diseases	Substance dependence	gene-LOC106037721	LOC106037721
1	map00140	Steroid hormone biosynthesis	Àà¹Ì´¼¼¤ËØÉúÎïºÏ³É	1/ 454	45/ 16103	0.022222222222222	0.72437739433793	0.96583652578391	Metabolism	Lipid metabolism	gene-CYP7B1	CYP7B1
1	map04216	Ferroptosis	ÌúËÀÍö	1/ 454	45/ 16103	0.022222222222222	0.72437739433793	0.96583652578391	Cellular Processes	Cell growth and death	gene-HMOX1	HMOX1
1	map03060	Protein export	µ°°×ÖÊÊä³ö	1/ 454	47/ 16103	0.021276595744681	0.73974263808401	0.96788756384824	Genetic Information Processing	Folding, sorting and degradation	gene-IMMP2L	IMMP2L
1	map04745	Phototransduction - fly	¹â×ªµ¼-¹ûÓ¬	1/ 454	47/ 16103	0.021276595744681	0.73974263808401	0.96788756384824	Organismal Systems	Sensory system	gene-PLCB1	PLCB1
3	map04728	Dopaminergic synapse	¶à°Í°·ÄÜÍ»´¥	3/ 454	129/ 16103	0.023255813953488	0.70895505896142	0.96832886102048	Organismal Systems	Nervous system	gene-PPP3CA|gene-PLCB1|gene-ADCY5	PPP3CA|PLCB1|ADCY5
3	map04152	AMPK signaling pathway	AMPKÐÅºÅÍ¨Â·	3/ 454	129/ 16103	0.023255813953488	0.70895505896142	0.96832886102048	Environmental Information Processing	Signal transduction	gene-SCD5|gene-CCNA2|gene-PFKFB3	SCD5|CCNA2|PFKFB3
1	map03022	Basal transcription factors	»ù±¾×ªÂ¼Òò×Ó	1/ 454	44/ 16103	0.022727272727273	0.71635863990162	0.96898753223408	Genetic Information Processing	Transcription	gene-TAF4B	TAF4B
1	map04930	Type II diabetes mellitus	IIÐÍÌÇÄò²¡	1/ 454	44/ 16103	0.022727272727273	0.71635863990162	0.96898753223408	Human Diseases	Endocrine and metabolic disease	gene-PRKCD	PRKCD
1	map03030	DNA replication	DNA¸´ÖÆ	1/ 454	40/ 16103	0.025	0.68188760367334	0.96918035039866	Genetic Information Processing	Replication and repair	gene-POLE	POLE
1	map04624	Toll and Imd signaling pathway	TollºÍImdÐÅºÅÍ¨Â·	1/ 454	40/ 16103	0.025	0.68188760367334	0.96918035039866	Organismal Systems	Immune system	gene-REL	REL
3	map05162	Measles	ÂéÕî	3/ 454	145/ 16103	0.020689655172414	0.78000269403256	0.97067001924052	Human Diseases	Infectious disease: viral	gene-CBLB|gene-CCND3|gene-CDK2	CBLB|CCND3|CDK2
2	map04657	IL-17 signaling pathway	IL-17ÐÅºÅÍ¨Â·	2/ 454	87/ 16103	0.022988505747126	0.70808567139506	0.97188229407165	Organismal Systems	Immune system	gene-LOC106041918|gene-CSF3	LOC106041918|CSF3
2	map04662	B cell receptor signaling pathway	BÏ¸°ûÊÜÌåÐÅºÅÍ¨Â·	2/ 454	102/ 16103	0.019607843137255	0.78679416595404	0.97478923215545	Organismal Systems	Immune system	gene-PPP3CA|gene-NFATC2	PPP3CA|NFATC2
1	map00280	Valine, leucine and isoleucine degradation	çÓ°±Ëá¡¢ÁÁ°±ËáºÍÒìÁÁ°±Ëá½µ½â	1/ 454	55/ 16103	0.018181818181818	0.7931172451905	0.97829439935392	Metabolism	Amino acid metabolism	gene-ACADSB	ACADSB
1	map04612	Antigen processing and presentation	¿¹Ô­´¦ÀíºÍÌá³Ê	1/ 454	55/ 16103	0.018181818181818	0.7931172451905	0.97829439935392	Organismal Systems	Immune system	gene-CTSL	CTSL
2	map00564	Glycerophospholipid metabolism	¸ÊÓÍÁ×Ö¬´úÐ»	2/ 454	106/ 16103	0.018867924528302	0.8043664475851	0.98350482674161	Metabolism	Lipid metabolism	gene-PLA2G15|gene-DGKQ	PLA2G15|DGKQ
2	map04260	Cardiac muscle contraction	ÐÄ¼¡ÊÕËõ	2/ 454	119/ 16103	0.016806722689076	0.85289874198119	0.98682499072204	Organismal Systems	Circulatory system	gene-TPM1|gene-ACTC1	TPM1|ACTC1
8	map05016	Huntington disease	ºàÍ¢¶ÙÎèµ¸Ö¢	8/ 454	383/ 16103	0.02088772845953	0.85017912972331	0.98775998474077	Human Diseases	Neurodegenerative disease	gene-HIP1|gene-SLC1A2|gene-LOC106045884|gene-GPX7|gene-TAF4B|gene-TUBB3|gene-LOC106035824|gene-PLCB1	HIP1|SLC1A2|LOC106045884|GPX7|TAF4B|TUBB3|LOC106035824|PLCB1
1	map04730	Long-term depression	³¤Ê±³ÌÒÖÖÆ	1/ 454	68/ 16103	0.014705882352941	0.85755776214915	0.9881324008303	Organismal Systems	Nervous system	gene-PLCB1	PLCB1
1	map05133	Pertussis	°ÙÈÕ¿È	1/ 454	70/ 16103	0.014285714285714	0.86550977333511	0.9891540266687	Human Diseases	Infectious disease: bacterial	gene-LOC106041918	LOC106041918
1	map00330	Arginine and proline metabolism	¾«°±ËáºÍ¸¬°±Ëá´úÐ»	1/ 454	71/ 16103	0.014084507042254	0.86931807892029	0.98946773210439	Metabolism	Amino acid metabolism	gene-SMOX	SMOX
1	map03420	Nucleotide excision repair	ºËÜÕËáÇÐ³ýÐÞ¸´	1/ 454	65/ 16103	0.015384615384615	0.84474165096434	0.98965549066952	Genetic Information Processing	Replication and repair	gene-POLE	POLE
2	map04620	Toll-like receptor signaling pathway	TollÑùÊÜÌåÐÅºÅÍ¨Â·	2/ 454	109/ 16103	0.018348623853211	0.81668997926574	0.98992724759483	Organismal Systems	Immune system	gene-LOC106041918|gene-LOC106041042	LOC106041918|LOC106041042
1	map04929	GnRH secretion	GnRH·ÖÃÚ	1/ 454	66/ 16103	0.015151515151515	0.84913666845356	0.99065944652915	Organismal Systems	Endocrine system	gene-PLCB1	PLCB1
2	map05416	Viral myocarditis	²¡¶¾ÐÔÐÄ¼¡Ñ×	2/ 454	112/ 16103	0.017857142857143	0.82831505199472	0.99114621606206	Human Diseases	Cardiovascular disease	gene-SNTB2|gene-DMD	SNTB2|DMD
3	map03013	Nucleocytoplasmic transport	ºËÖÊ×ªÔË	3/ 454	171/ 16103	0.017543859649123	0.86459091830007	0.99215351280336	Genetic Information Processing	Translation	gene-XPO4|gene-NDC1|gene-RANGAP1	XPO4|NDC1|RANGAP1
4	map04613	Neutrophil extracellular trap formation	ÖÐÐÔÁ£¼š°ûÍâÎ§ÏÝÚåÐÎ³É	4/ 454	201/ 16103	0.019900497512438	0.8222312531808	0.99234806418373	Organismal Systems	Immune system	gene-PLCB1|gene-CYBA|gene-LOC106042035|gene-PLCG1	PLCB1|CYBA|LOC106042035|PLCG1
1	map05134	Legionellosis	¾üÍÅ¾ú²¡	1/ 454	61/ 16103	0.016393442622951	0.82584652091396	0.99243358736442	Human Diseases	Infectious disease: bacterial	gene-LOC106041918	LOC106041918
4	map04530	Tight junction	½ôÃÜÁ¬½Ó	4/ 454	206/ 16103	0.019417475728155	0.8364836192936	0.99243819238224	Cellular Processes	Cellular community - eukaryotes	gene-AMOT|gene-LOC106045884|gene-ARPC1B|gene-TIAM1	AMOT|LOC106045884|ARPC1B|TIAM1
3	map04217	Necroptosis	³ÌÐòÐÔ»µËÀ	3/ 454	160/ 16103	0.01875	0.83303107279066	0.99254766119738	Cellular Processes	Cell growth and death	gene-GLUD1|gene-CHMP4C|gene-GLUL	GLUD1|CHMP4C|GLUL
1	map05110	Vibrio cholerae infection	»ôÂÒ»¡¾ú¸ÐÈ¾	1/ 454	64/ 16103	0.015625	0.84021888607793	0.99266366287688	Human Diseases	Infectious disease: bacterial	gene-PLCG1	PLCG1
1	map05213	Endometrial cancer	×Ó¹¬ÄÚÄ¤°©	1/ 454	64/ 16103	0.015625	0.84021888607793	0.99266366287688	Human Diseases	Cancer: specific types	gene-GADD45G	GADD45G
1	map00983	Drug metabolism - other enzymes	Ò©Îï´úÐ»-ÆäËüÃ¸	1/ 454	59/ 16103	0.016949152542373	0.81555536833594	0.99285001362636	Metabolism	Xenobiotics biodegradation and metabolism	gene-LOC106031443	LOC106031443
2	map04722	Neurotrophin signaling pathway	Éñ¾­ÓªÑøÒò×ÓÐÅºÅÍ¨Â·	2/ 454	128/ 16103	0.015625	0.8797871380313	0.99330805906759	Organismal Systems	Nervous system	gene-PRKCD|gene-PLCG1	PRKCD|PLCG1
1	map04920	Adipocytokine signaling pathway	Ö¬·¾Ï¸°ûÒò×ÓÐÅºÅÍ¨Â·	1/ 454	75/ 16103	0.013333333333333	0.88350514266013	0.9934997588146	Organismal Systems	Endocrine system	gene-ACSBG2	ACSBG2
1	map04976	Bile secretion	µ¨Ö­·ÖÃÚ	1/ 454	73/ 16103	0.013698630136986	0.87661490173877	0.99373349184962	Organismal Systems	Digestive system	gene-ADCY5	ADCY5
1	map04622	RIG-I-like receptor signaling pathway	RIG-IÑùÊÜÌåÐÅºÅÍ¨Â·	1/ 454	79/ 16103	0.012658227848101	0.89615505507218	0.99572783896909	Organismal Systems	Immune system	gene-LOC106041918	LOC106041918
3	map04210	Apoptosis	Ï¸°ûµòÍö	3/ 454	183/ 16103	0.016393442622951	0.89292918771196	0.99609630501733	Cellular Processes	Cell growth and death	gene-CTSL|gene-LOC106045884|gene-GADD45G	CTSL|LOC106045884|GADD45G
3	map05164	Influenza A	¼×ÐÍÁ÷¸Ð	3/ 454	187/ 16103	0.016042780748663	0.90112310200854	0.99729038957467	Human Diseases	Infectious disease: viral	gene-LOC106041918|gene-CCND3|gene-LOC106035824	LOC106041918|CCND3|LOC106035824
2	map04910	Insulin signaling pathway	ÒÈµºËØÐÅºÅÍ¨Â·	2/ 454	133/ 16103	0.015037593984962	0.89269135198851	0.99981431422713	Organismal Systems	Endocrine system	gene-PRKAR2B|gene-CBLB	PRKAR2B|CBLB
1	map04740	Olfactory transduction	Ðá¾õ×ªµ¼	1/ 454	723/ 16103	0.0013831258644537	0.99999999930572	0.99999999930572	Organismal Systems	Sensory system	gene-RGS2	RGS2
2	map04142	Lysosome	ÈÜÃ¸Ìå	2/ 454	142/ 16103	0.014084507042254	0.9127319335699	1	Cellular Processes	Transport and catabolism	gene-CTSL|gene-PLA2G15	CTSL|PLA2G15
2	map04936	Alcoholic liver disease	¾Æ¾«ÐÔ¸Î²¡	2/ 454	148/ 16103	0.013513513513514	0.92408424464572	1	Human Diseases	Endocrine and metabolic disease	gene-LOC106041918|gene-SCD5	LOC106041918|SCD5
1	map04146	Peroxisome	¹ýÑõ»¯ÎïÃ¸Ìå	1/ 454	90/ 16103	0.011111111111111	0.92431038176525	1	Cellular Processes	Transport and catabolism	gene-FAR2	FAR2
2	map05034	Alcoholism	¾Æ¾«ÖÐ¶¾	2/ 454	156/ 16103	0.012820512820513	0.9370690337084	1	Human Diseases	Substance dependence	gene-LOC106042035|gene-ADCY5	LOC106042035|ADCY5
1	map04664	Fc epsilon RI signaling pathway	Fc-¦Å-RIÐÅºÅÍ¨Â·	1/ 454	97/ 16103	0.010309278350515	0.93811540809407	1	Organismal Systems	Immune system	gene-PLCG1	PLCG1
1	map05150	Staphylococcus aureus infection	½ð»ÆÉ«ÆÏÌÑÇò¾ú¸ÐÈ¾	1/ 454	98/ 16103	0.010204081632653	0.93987072514328	1	Human Diseases	Infectious disease: bacterial	gene-CFD	CFD
2	map04150	mTOR signaling pathway	mTORÐÅºÅÍ¨Â·	2/ 454	159/ 16103	0.012578616352201	0.9413726862417	1	Environmental Information Processing	Signal transduction	gene-CASTOR1|gene-FZD1	CASTOR1|FZD1
4	map05171	Coronavirus disease - COVID-19	¹Ú×´²¡¶¾¼²²¡-ÐÂ¹Ú·ÎÑ×	4/ 454	264/ 16103	0.015151515151515	0.9425586179769	1	Human Diseases	Infectious disease: viral	gene-CFD|gene-CSF3|gene-PLCG1|gene-LOC106041918	CFD|CSF3|PLCG1|LOC106041918
2	map05017	Spinocerebellar ataxia	¼¹ËèÐ¡ÄÔ¹²¼ÃÊ§µ÷	2/ 454	161/ 16103	0.012422360248447	0.94408501169681	1	Human Diseases	Neurodegenerative disease	gene-LOC136788413|gene-PLCB1	LOC136788413|PLCB1
2	map05160	Hepatitis C	±ûÐÍ¸ÎÑ×	2/ 454	166/ 16103	0.012048192771084	0.95035355780923	1	Human Diseases	Infectious disease: viral	gene-E2F2|gene-CDK2	E2F2|CDK2
5	map05012	Parkinson disease	ÅÁ½ðÉ­²¡	5/ 454	323/ 16103	0.015479876160991	0.95239863007193	1	Human Diseases	Neurodegenerative disease	gene-LOC106045884|gene-TUBB3|gene-SNCAIP|gene-PLCG1|gene-ADCY5	LOC106045884|TUBB3|SNCAIP|PLCG1|ADCY5
5	map05020	Prion disease	ëÃ²¡¶¾²¡	5/ 454	325/ 16103	0.015384615384615	0.9540913212665	1	Human Diseases	Neurodegenerative disease	gene-TUBB3|gene-LOC106045884|gene-PPP3CA|gene-PRKCD|gene-CYBA	TUBB3|LOC106045884|PPP3CA|PRKCD|CYBA
1	map03250	Viral life cycle - HIV-1	²¡¶¾ÉúÃüÖÜÆÚ-HIV-1	1/ 454	113/ 16103	0.0088495575221239	0.96095707204391	1	Genetic Information Processing	Information processing in viruses	gene-LOC106035824	LOC106035824
2	map04140	Autophagy - animal	×ÔÊÉ-¶¯Îï	2/ 454	178/ 16103	0.01123595505618	0.96277854714519	1	Cellular Processes	Transport and catabolism	gene-CTSL|gene-PRKCD	CTSL|PRKCD
1	map04931	Insulin resistance	ÒÈµºËØµÖ¿¹	1/ 454	118/ 16103	0.0084745762711864	0.96619443607479	1	Human Diseases	Endocrine and metabolic disease	gene-PRKCD	PRKCD
2	map04932	Non-alcoholic fatty liver disease	·Ç¾Æ¾«ÐÔÖ¬·¾¸Î	2/ 454	182/ 16103	0.010989010989011	0.96621267832101	1	Human Diseases	Endocrine and metabolic disease	gene-LOC106041918|gene-TGFB1	LOC106041918|TGFB1
3	map04120	Ubiquitin mediated proteolysis	·ºËØ½éµ¼µÄµ°°×Ë®½â	3/ 454	247/ 16103	0.012145748987854	0.97198146282157	1	Genetic Information Processing	Folding, sorting and degradation	gene-CBLB|gene-UBE2B|gene-BRCA1	CBLB|UBE2B|BRCA1
9	map05022	Pathways of neurodegeneration - multiple diseases	Éñ¾­ÍËÐÐÐÔ±äµÄÍ¾¾¶-¶àÖÖ¼²²¡	9/ 454	556/ 16103	0.016187050359712	0.9770867030572	1	Human Diseases	Neurodegenerative disease	gene-HIP1|gene-GPX7|gene-PPP3CA|gene-LOC106045884|gene-PLCG1|gene-TUBB3|gene-SNCAIP|gene-FZD1|gene-PLCB1	HIP1|GPX7|PPP3CA|LOC106045884|PLCG1|TUBB3|SNCAIP|FZD1|PLCB1
1	map05322	Systemic lupus erythematosus	ÏµÍ³ÐÔºì°ßÀÇ´¯	1/ 454	132/ 16103	0.0075757575757576	0.977419644276	1	Human Diseases	Immune disease	gene-LOC106042035	LOC106042035
1	map01240	Biosynthesis of cofactors	¸¨ÖúÒò×ÓµÄÉúÎïºÏ³É	1/ 454	143/ 16103	0.006993006993007	0.9835593434419	1	Metabolism	Global and overview maps	gene-DHRS3	DHRS3
6	map05010	Alzheimer disease	°¢¶û´Äº£Ä¬²¡	6/ 454	449/ 16103	0.013363028953229	0.98839528802413	1	Human Diseases	Neurodegenerative disease	gene-PPP3CA|gene-LPL|gene-LOC106045884|gene-TUBB3|gene-FZD1|gene-PLCB1	PPP3CA|LPL|LOC106045884|TUBB3|FZD1|PLCB1
3	map04714	Thermogenesis	²úÈÈ	3/ 454	289/ 16103	0.01038062283737	0.98907116198915	1	Organismal Systems	Environmental adaptation	gene-MGLL|gene-GCG|gene-ADCY5	MGLL|GCG|ADCY5
1	map05340	Primary immunodeficiency	Ô­·¢ÐÔÃâÒßÈ±ÏÝ	1/ 454	162/ 16103	0.0061728395061728	0.99050152748901	1	Human Diseases	Immune disease	gene-UNG	UNG
6	map05014	Amyotrophic lateral sclerosis	¼¡Î®Ëõ²àË÷Ó²»¯Ö¢	6/ 454	510/ 16103	0.011764705882353	0.9964898818706	1	Human Diseases	Neurodegenerative disease	gene-SLC1A2|gene-PPP3CA|gene-LOC106045884|gene-GPX7|gene-TUBB3|gene-NDC1	SLC1A2|PPP3CA|LOC106045884|GPX7|TUBB3|NDC1
1	map05168	Herpes simplex virus 1 infection	µ¥´¿ðåÕî²¡¶¾1ÐÍ¸ÐÈ¾	1/ 454	204/ 16103	0.0049019607843137	0.99718202029274	1	Human Diseases	Infectious disease: viral	gene-LOC125180902	LOC125180902
2	map03008	Ribosome biogenesis in eukaryotes	ÕæºËÉúÎïºËÌÇÌåµÄÉúÎï·¢Éú	2/ 454	351/ 16103	0.0056980056980057	0.9995540957114	1	Genetic Information Processing	Translation	gene-LOC125180880|gene-AFG2A	LOC125180880|AFG2A
